# Supplementary material for: FAK suppresses antigen processing and presentation to promote immune evasion in pancreatic cancer
Source: Gut. 2023 Mar 28;73(1):131–55. doi: 10.1136/gutjnl-2022-327927 (PMC10715489; doi:10.1136/gutjnl-2022-327927)
Supplement: Supplementary data [file gutjnl-2022-327927supp011.xlsx]

## Sheet: Sheet1
Gene Name	WT	Null	WT IFN	Null IFN
A2M	5.58	1.82	1.61	5.14
Abca1	1	1.1	1.61	1
Abcb1a	1206.39	1156.65	891.87	672.12
Abcf1	1231.09	1374.21	1361.98	1340.86
Abcg1	33.36	53.47	46.63	78.96
Abl1	737.95	776.47	581.14	589.52
Ada	132.15	155.65	175.43	240.65
Adora2a	200.06	201.8	223.73	207.26
Aicda	4.04	6.22	3.16	2.51
Aire	13.3	6.22	4.77	6.9
Akt3	1167.81	1042.38	1405.45	1267.04
Alas1	525.73	500.67	521.57	520.97
Alcam	4043.27	3761.88	3242.43	2846.17
Ambp	173.82	163.35	56.29	61.38
Amica1	25.65	21.6	19.26	18.33
Angpt1	1	1.1	1.61	1
Angpt2	2691.97	3253.14	2648.35	4390.14
Anp32b	10765.8	10253.5	10638.7	10493.1
Anxa1	6039.74	6418.76	4800.89	5623.04
Apoe	1	1.1	1.61	5.14
App	4062.57	4112.4	5696.04	5292.63
Arg1	1	1.1	1.61	1
Arg2	4.81	2.92	4.77	9.54
Atf1	396.85	342.45	415.31	375.98
Atf2	1881.66	1818.12	1711.34	1709.05
Atg10	121.34	119.39	90.1	104.44
Atg12	637.63	676.48	663.25	608.85
Atg16l1	938.6	955.57	1012.61	1029.78
Atg5	236.33	254.54	217.29	222.2
Atg7	731.01	884.15	640.71	772.3
Atm	739.5	833.61	932.12	1127.32
Axl	5423.13	5257.34	6789.21	6304.96
Batf	2.49	1.1	1.61	1
Bax	923.94	885.25	832.3	884.78
Bcl10	1676.38	1584.08	1906.15	1833.84
Bcl2	92.02	55.66	82.05	43.81
Bcl2l1	2179.55	2251.05	2624.2	2443.7
Bcl6	268.74	264.43	339.64	378.62
Bid	961.76	943.49	1907.76	2023.65
Birc5	897.7	884.15	661.64	742.42
Blk	1	1.1	3.16	4.27
Blnk	1	1.1	1.61	1
Bmi1	474.02	417.17	423.36	433.98
Bst1	3.27	16.11	14.43	14.81
Bst2	1103.75	1392.89	9030.3	11474.7
Btk	1	11.71	6.38	3.39
Btla	5.58	2.92	9.6	1
C1qa	1	1.1	1.61	1
C1qb	1	1.1	1.61	1
C1qbp	7333.16	7239.55	7650.55	6993.02
C1ra	789.66	805.04	3561.21	3837.41
C1s1	615.25	509.46	3071.77	2983.25
C2	7.9	1.1	7.99	9.54
C3	27.96	13.91	429.8	404.98
C3ar1	10.21	11.71	65.95	41.17
C4b	10.98	11.71	350.91	239.77
C5ar1	17.93	13.91	14.43	10.42
C6	1	1.1	1.61	2.51
C7	1	1.1	1.61	1
C8a	1	1.1	1.61	1
C8b	1	1.1	1.61	1
C8g	19.47	18.3	40.19	32.39
C9	11.76	1.1	6.38	5.14
Camp	3.27	1.82	1.61	2.51
Card11	1	1.82	1.61	1
Card9	1	1.1	1.61	1
Casp1	1	1.1	1.61	1
Casp3	5057.33	5490.28	4928.08	5935.88
Casp8	1974.27	2015.91	2471.25	2841.77
Ccl1	4.81	1.1	1.61	1
Ccl11	12.53	1.1	9.6	5.14
Ccl12	1	1.1	1.61	1
Ccl17	35.68	45.77	16.04	25.36
Ccl19	3.27	2.92	1.61	1
Ccl2	92.02	118.29	484.54	723.09
Ccl20	1734.26	2479.59	2073.59	1441.03
Ccl21a	15.61	17.21	7.99	4.27
Ccl22	2.49	5.12	1.61	2.51
Ccl24	1	1.1	1.61	1
Ccl25	197.74	218.28	230.17	248.56
Ccl26	1	1.1	1.61	1
Ccl27a	36.45	30.39	17.65	19.2
Ccl28	7.13	1.82	1.61	1.63
Ccl3	8.67	6.22	7.99	3.39
Ccl4	1	1.1	6.38	1.63
Ccl5	1	1.1	1.61	1
Ccl6	1	1.1	6.38	6.9
Ccl7	1	1.1	1.61	1
Ccl8	4.04	6.22	204.41	412.01
Ccl9	114.4	65.55	40.19	23.6
Ccnd3	513.38	507.27	478.1	493.73
Ccr1	11.76	4.02	3.16	6.9
Ccr2	1	1.1	4.77	1
Ccr3	1	1.1	1.61	1
Ccr4	3.27	1.1	1.61	9.54
Ccr5	1	1.1	1.61	1
Ccr6	4.04	2.92	1.61	2.51
Ccr7	18.7	13.91	1.61	1.63
Ccr8	29.51	27.1	27.31	14.81
Ccr9	3.27	8.42	6.38	4.27
Ccrl2	4.04	6.22	27.31	34.14
Cd14	1480.36	1777.47	1754.81	2223.13
Cd160	3.27	15.01	19.26	2.51
Cd163	1	1.1	1.61	2.51
Cd164	9055.66	8984.43	8566.62	8519.43
Cd180	1	1.1	3.16	1
Cd19	1	1.1	1.61	1
Cd1d1	4.04	6.22	1.61	6.02
Cd1d2	7.13	1.1	1.61	4.27
Cd2	1	4.02	1.61	1
Cd200	78.12	57.86	48.24	36.78
Cd200r1	1	1.1	1.61	1
Cd207	1	1.1	4.77	1.63
CD209e	7.9	1.1	3.16	1
Cd22	1	1.1	6.38	1.63
Cd244	7.13	12.81	19.26	6.02
Cd247	7.13	6.22	14.43	3.39
Cd27	1	1.1	1.61	2.51
Cd274	242.5	239.16	2070.37	2496.42
Cd276	626.05	572.1	632.66	647.52
Cd28	42.62	46.87	41.8	22.72
Cd33	2.49	5.12	1.61	1
Cd34	1	1.1	1.61	1
Cd36	8.67	10.61	16.04	11.3
Cd37	2.49	1.1	3.16	3.39
Cd38	430.81	445.73	265.59	316.22
Cd3d	14.84	33.69	48.24	9.54
Cd3e	1	4.02	3.16	1.63
Cd3eap	166.87	163.35	167.38	154.53
Cd3g	14.84	5.12	6.38	6.9
Cd4	1	1.1	1.61	1
Cd40	1	1.1	1.61	1
Cd40lg	10.21	11.71	16.04	7.78
Cd44	45.71	60.06	30.53	54.35
Cd46	1	2.92	1.61	1
Cd47	4220	3474	5802.29	5551.86
Cd48	1	1.1	3.16	1
Cd5	1	1.1	1.61	1
Cd53	34.14	22.7	59.51	42.05
Cd55	135.23	82.03	140.01	101.81
Cd59b	24.88	22.7	19.26	14.81
Cd6	1.72	1.1	1.61	1
Cd63	15978.1	14579.5	19165.1	16918.6
Cd68	94.33	64.45	85.27	93.9
Cd69	1	1.1	1.61	1
Cd7	1	1.1	1.61	1
Cd70	14.84	18.3	11.21	15.69
Cd74	1	1.1	671.3	590.4
Cd79a	1	1.1	1.61	1
Cd79b	1	1.1	1.61	1
Cd80	4.81	1.1	4.77	6.9
Cd81	2353.96	3150.96	2068.76	2861.11
Cd83	2.49	6.22	6.38	11.3
Cd84	4.81	7.32	9.6	1
Cd86	4.81	11.71	16.04	10.42
Cd8a	1	1.1	3.16	1
Cd8b1	1	1.1	4.77	1
Cd9	18122	19693.2	16334.8	17880.8
Cd96	1	1.82	1.61	1
Cd97	687.02	840.2	445.9	586
Cd99	444.7	446.83	352.52	459.46
Cdh1	16039	18123.1	17671	17895.8
Cdh5	2.49	1.1	3.16	1
Cdk1	34.91	32.59	36.97	11.3
Cdkn1a	210.86	193.01	312.27	160.68
Ceacam1	17.93	7.32	1.61	1
Cebpb	1896.32	1814.83	4826.65	4355.87
Cfb	2546.12	2586.18	4863.68	4742.53
Cfd	4.04	7.32	1.61	2.51
Cfh	2.49	1.1	1.61	2.51
Cfi	5592.14	5861.67	2601.66	2343.52
Cfp	81.98	61.16	67.56	46.45
Chil3	9.44	18.3	14.43	5.14
Chit1	7.13	10.61	4.77	10.42
Chuk	3487.63	3591.57	3973.36	3812.8
Ciita	1	1.1	98.15	143.11
Cklf	123.66	110.6	102.98	115.87
Clec4a2	1	1.1	1.61	1
Clec4n	1	1.1	1.61	1
Clec5a	1	1.1	1.61	1
Clec7a	1	1.1	1.61	1
Clu	117985	154781	85993.6	87578.6
Cma1	1	1.1	1.61	1
Cmah	1	1.1	1.61	1
Cmklr1	1	1.1	1.61	3.39
Cmpk2	25.65	7.32	16.04	9.54
Col1a1	1.72	1.1	7.99	1
Col3a1	1	1.1	1.61	1
Col4a1	960.98	1286.31	935.34	1196.74
Colec12	1	1.1	1.61	1
Cr2	1	1.1	1.61	1
Creb1	889.21	918.21	901.53	819.75
Creb5	115.94	175.43	239.83	257.35
Crebbp	2975.97	2703.75	3083.04	2661.63
Crp	1	5.12	1.61	1
Csf1	700.14	600.66	2150.87	1848.78
Csf1r	5.58	6.22	1.61	5.14
Csf2	21.02	19.4	17.65	25.36
Csf2rb	1	1.1	1.61	1
Csf3	7.13	16.11	7.99	1
Csf3r	1	1.1	1.61	1
Cspg4	1	1.1	1.61	1
Ctla4	10.98	7.32	6.38	6.02
Ctsg	1	1.1	1.61	1
Ctsh	9451.56	11255.6	4179.44	4673.1
Ctsl	1416.3	1235.76	1347.49	1206.41
Ctss	1	1.1	1.61	2.51
Ctsw	1	1.1	1.61	1
Cx3cl1	94.33	97.42	102.98	133.44
Cx3cr1	18.7	10.61	16.04	10.42
Cxcl1	417.69	573.19	404.04	533.28
Cxcl10	8.67	9.51	2736.9	4018.43
Cxcl11	6.35	16.11	334.81	415.52
Cxcl12	1	1.1	1.61	1
Cxcl13	1	1.1	1.61	1
Cxcl14	1	1.1	1.61	1
Cxcl15	115.94	64.45	51.46	13.05
Cxcl16	466.3	933.6	1286.31	2100.98
Cxcl2	1.72	9.51	1.61	6.9
Cxcl3	1842.3	1823.62	2033.34	1692.36
Cxcl5	9909.97	10574.4	6843.95	7367.37
Cxcl9	1	1.1	2144.43	2415.58
Cxcr1	1	1.1	1.61	1
Cxcr2	7.13	13.91	16.04	10.42
Cxcr3	13.3	13.91	12.82	14.81
Cxcr4	1	1.1	1.61	1
Cxcr5	1	1.1	1.61	1
Cxcr6	1	1.1	1.61	2.51
Cybb	110.54	82.03	2358.56	2685.35
Cyfip2	1	1.1	1.61	1
Cyld	556.6	813.83	1070.57	1093.05
Ddx58	298.07	213.89	1176.83	1274.07
Ddx60	17.93	13.91	207.63	298.65
Defb1	1	4.02	6.38	1.63
Dll4	1	1.1	1.61	1
Dmbt1	1588.4	323.77	1310.46	407.61
Dock9	241.73	229.27	212.46	216.92
Dpp4	1	1.82	6.38	1.63
Dusp4	4054.08	4022.3	4255.11	3743.38
Dusp6	5511.1	6204.49	8907.94	8360.37
Ebi3	35.68	38.08	12.82	38.54
Ecsit	280.32	283.11	296.18	316.22
Edc3	372.93	311.68	331.59	326.77
Eef1g	12014.5	12025.9	11215	12107.4
Egfr	26.42	21.6	38.58	17.45
Egr1	110.54	128.18	352.52	238.89
Egr2	5.58	1.82	1.61	1
Egr3	6.35	5.12	20.87	2.51
Eif2b4	453.19	422.66	503.86	443.64
Elane	1.72	1.1	1.61	1
Elk1	60.37	63.36	67.56	69.29
Emr1	1	1.1	1.61	1
Eng	1	1.1	1.61	1
Entpd1	1	2.92	1.61	1
Eomes	86.61	111.7	131.96	142.23
Ep300	1624.67	1552.22	1502.05	1379.52
Epcam	27.19	64.45	28.92	23.6
Epsti1	1	1.1	1.61	1
Erbb2	1848.47	1779.67	1313.68	1344.37
Ets1	1218.74	1224.78	1614.75	1813.63
Ewsr1	5263.38	5313.38	4886.22	4913.88
F12	1	1.1	4.77	5.14
F13a1	1	1.1	1.61	1
F2rl1	1574.51	1690.66	2068.76	1748.6
Fadd	148.35	144.67	130.35	145.74
Fap	7.9	1.1	3.16	6.9
Fas	17.16	22.7	78.83	117.62
Fasl	1	1.1	4.77	1
Fcer1a	14.07	13.91	7.99	11.3
Fcer1g	15.61	7.32	16.04	2.51
Fcer2a	1	1.1	1.61	1
Fcgr1	16.39	30.39	27.31	11.3
Fcgr2b	10.21	33.69	36.97	9.54
Fcgr3	1.72	4.02	17.65	17.45
Fcgr4	1	1.1	12.82	25.36
Fez1	1	1.1	6.38	1.63
Flt3	3.27	1.1	1.61	1
Flt3l	61.92	43.58	186.7	179.14
Fn1	1598.43	1364.32	1835.31	1173.01
Fos	288.04	361.13	590.8	336.44
Foxj1	13.3	6.22	9.6	1
Foxp3	1	1.1	1.61	1
Fpr2	1	1.1	1.61	1
Fut7	5.58	1.1	6.38	6.9
Fyn	1	1.1	1.61	1
G6pdx	3114.11	2846.59	3379.28	3429.66
Gata3	44.17	53.47	128.74	91.26
Gbp2b	1	1.1	1.61	1
Gbp5	1	1.1	1247.67	2199.4
Gfi1	12.53	12.81	4.77	7.78
Glycam1	1.72	1.1	1.61	1
Gpi1	14449.3	12197.3	12445.1	13313
Gpr183	1	1.1	1.61	1
Gpr44	16.39	8.42	4.77	10.42
Gtf3c1	1204.85	1119.29	998.13	1006.05
Gusb	1745.83	1837.9	1543.91	1753.87
Gzma	16.39	1.82	1.61	2.51
Gzmb	1	1.1	1.61	1
Gzmk	1	1.1	1.61	1
Gzmm	1	1.1	6.38	1.63
H2-Aa	7.13	4.02	41.8	16.57
H2-Ab1	1	1.1	12.82	4.27
H2-D1	1468.01	1375.31	8094.9	9834.05
H2-Dma	9.44	10.61	114.25	124.65
H2-DMb1	17.16	17.21	74	100.05
H2-DMb2	1	1.1	1.61	1
H2-Ea-ps	1	1.1	1.61	1
H2-Eb1	1	1.1	1.61	3.39
H2-K1	411.51	501.77	1862.68	3442.84
H2-M3	1	1.1	3.16	10.42
H2-Ob	78.9	68.85	27.31	32.39
H2-Q1	1	1.1	3.16	2.51
H2-Q10	20.24	13.91	20.87	13.05
H2-Q2	6.35	7.32	3.16	1.63
H2-T23	2218.13	2102.71	9630.82	10873.6
H60a	10.21	16.11	20.87	12.17
Hamp	1	1.1	1.61	1
Havcr2	3.27	12.81	4.77	11.3
Hc	6.35	1.82	6.38	4.27
Hck	1.72	1.1	1.61	1.63
Hcst	2.49	1.1	4.77	1
Hdac3	1976.58	2098.31	1738.71	1823.29
Herc6	170.73	168.84	808.15	859.3
Hif1a	6927.23	6326.46	12491.8	11781.4
Hmgb1	4053.31	3742.1	2967.13	3256.55
Hprt	19179.2	19358.1	15808.3	16873.8
Hras	44.17	29.29	32.14	28.87
Hsd11b1	1	1.1	1.61	1
Hspb2	20.24	31.49	22.48	16.57
Icam1	560.46	776.47	1754.81	2653.72
Icam2	7.9	2.92	9.6	5.14
Icam4	88.93	94.12	48.24	60.51
Icos	1	8.42	1.61	9.54
Icosl	1	2.92	11.21	15.69
Ido1	2.49	1.82	3105.58	5079.09
Ifi27	326.62	325.97	1421.55	1451.58
Ifi35	440.07	509.46	2125.11	2274.1
Ifi44	2.49	5.12	22.48	5.14
Ifi44l	1	1.1	1.61	2.51
Ifih1	200.06	219.38	674.52	687.06
Ifit1	24.1	19.4	72.39	73.69
Ifit2	279.55	320.47	503.86	797.78
Ifit3	406.11	490.78	1365.2	2414.7
Ifitm1	7.13	2.92	11.21	6.02
Ifitm2	1960.37	1278.62	1521.37	1029.78
Ifna1	7.13	8.42	7.99	1
Ifna2	3.27	1.1	1.61	1.63
Ifna4	10.21	19.4	4.77	8.66
Ifnar1	2055.3	1836.8	1820.82	2087.8
Ifnar2	877.64	795.15	1200.98	1307.46
Ifnb1	1	1.1	1.61	1
Ifng	5.58	9.51	1.61	6.02
Ifngr1	3895.87	4387.1	4010.39	3535.99
Ifnl2	4.81	9.51	3.16	1
Igf1r	691.65	727.02	803.32	733.63
Igf2r	726.38	889.65	764.68	830.3
Igll1	1.72	1.82	1.61	1
Ikbkb	1914.07	2186.22	1806.33	2112.4
Ikbke	318.9	307.29	246.27	235.38
Ikbkg	813.58	932.5	840.35	924.32
Ikzf1	1	1.1	1.61	1
Ikzf2	32.59	10.61	16.04	8.66
Il10	1	1.1	1.61	1
Il10ra	1	1.1	1.61	1
Il11	1	1.1	1.61	1
Il11ra1	21.02	22.7	22.48	17.45
Il12a	4.81	8.42	4.77	8.66
Il12b	1	1.1	1.61	1
Il12rb1	3.27	1.1	80.44	104.44
Il12rb2	1	1.1	1.61	1
Il13	4.04	5.12	1.61	3.39
Il13ra1	413.83	234.77	2904.34	2750.38
Il13ra2	1	1.1	1.61	1
Il15	122.88	129.28	107.81	148.38
Il15ra	1.72	1.1	6.38	31.51
Il16	1	1.82	1.61	1
Il17a	1	4.02	1.61	1
Il17b	17.93	19.4	25.7	19.2
Il17f	1	1.1	1.61	3.39
Il17ra	403.02	382	502.25	448.92
Il17rb	2.49	7.32	3.16	2.51
Il18	54.97	28.19	35.36	26.23
Il18r1	16.39	11.71	38.58	104.44
Il18rap	92.02	73.24	471.66	548.22
Il19	1	1.1	3.16	1
Il1a	1	2.92	1.61	1
Il1b	5.58	1.1	9.6	1
Il1r1	768.05	732.52	621.39	557
Il1r2	2.49	10.61	7.99	5.14
Il1rap	1.72	1.1	4.77	5.14
Il1rapl2	7.13	7.32	1.61	9.54
Il1rl1	6.35	2.92	27.31	34.14
Il1rl2	2.49	1.1	1.61	2.51
Il1rn	386.04	296.3	321.93	165.08
Il2	1	1.1	1.61	1
Il21	1	1.1	1.61	1
Il21r	1	1.1	1.61	1
Il22	5.58	1.1	1.61	2.51
Il22ra1	363.66	431.45	344.47	376.86
Il22ra2	12.53	12.81	7.99	8.66
Il23a	1	1.1	1.61	1
Il23r	1	1.1	1.61	1
Il24	1	1.1	9.6	2.51
Il25	5.58	1.82	7.99	1
Il27	2.49	1.1	1.61	1
Il2ra	1	1.1	7.99	1
Il2rb	1	1.1	3.16	1
Il2rg	1	1.1	1.61	10.42
Il3	1	1.1	1.61	1
Il34	68.09	54.57	151.28	107.96
Il3ra	41.08	69.95	51.46	74.57
Il4	1	1.1	1.61	1
Il4ra	215.49	176.53	301.01	303.92
Il5	3.27	10.61	12.82	5.14
Il5ra	736.41	632.53	661.64	598.31
Il6	1	1.1	1.61	1
Il6ra	33.36	22.7	80.44	78.08
Il6st	315.05	288.61	347.69	280.19
Il7	1	1.1	1.61	3.39
Il7r	1.72	1.1	7.99	1
Il9	1	1.1	4.77	1
Ilf3	1285.11	1284.11	1339.44	1254.74
Inpp5d	1	5.12	1.61	1
Irak1	1834.58	1675.28	1505.27	1548.24
Irak2	507.98	491.88	951.44	1163.35
Irak3	13.3	30.39	11.21	29.75
Irak4	993.4	872.07	1017.44	1037.68
Irf1	1086	1078.64	17007.7	18610.2
Irf2	1099.9	1094.02	1614.75	1814.51
Irf3	1031.98	1028.09	809.76	904.99
Irf4	1	1.1	1.61	3.39
Irf5	1	7.32	12.82	18.33
Irf7	30.28	15.01	273.64	350.5
Irf8	1	1.1	1.61	1
Irgm2	48.03	41.38	2530.82	2922.62
Isg15	1	1.1	436.24	464.73
Isg20	2039.86	1931.3	5026.29	4672.23
Itch	3190.51	3146.56	3147.44	3043.01
Itga1	3281.58	3242.16	1915.81	1570.21
Itga2	1361.51	1408.27	1706.51	1725.75
Itga2b	3.27	11.71	9.6	10.42
Itga4	1	1.1	1.61	1
Itga5	27.19	17.21	16.04	14.81
Itga6	4048.68	3136.67	4660.82	3393.63
Itgae	9.44	18.3	9.6	6.02
Itgal	12.53	7.32	16.04	10.42
Itgam	1	1.1	1.61	1
Itgax	1	1.1	1.61	1
Itgb1	9286.41	10330.5	9706.49	10376.2
Itgb2	1	1.1	1.61	6.02
Itgb3	282.63	298.5	235	281.07
Itgb4	1177.07	992.93	919.24	763.51
Itk	1	1.1	6.38	3.39
Jak1	3032.31	2819.12	2538.87	2708.2
Jak2	3816.39	3452.02	4309.85	3970.98
Jak3	288.04	274.32	289.74	339.07
Jam3	1	1.1	1.61	6.9
Jun	105.91	84.23	107.81	100.93
Kdr	1	1.1	1.61	1
Kit	4.04	4.02	12.82	7.78
Klra1	1	7.32	1.61	1
Klra15	1	1.1	4.77	1
Klra17	3.27	8.42	6.38	2.51
Klra2	10.21	10.61	67.56	42.93
Klra20	15.61	10.61	1.61	4.27
Klra21	6.35	5.12	4.77	3.39
Klra27	1	1.1	1.61	1
Klra3	1	1.1	1.61	1
Klra4	20.24	34.79	4.77	2.51
Klra5	4.81	5.12	4.77	4.27
Klra6	1	1.1	1.61	1
Klra7	1	1.1	4.77	1
Klrb1	8.67	1.1	17.65	4.27
Klrb1c	4.81	1.1	3.16	3.39
Klrc1	17.16	15.01	17.65	12.17
Klrc2	1	1.1	1.61	3.39
Klrd1	5.58	4.02	1.61	1
Klrg1	4.81	10.61	1.61	2.51
Klrk1	5.58	1.1	3.16	1
Lag3	14.07	23.8	20.87	1.63
Lamp1	15955.7	18431.8	14557.4	18366.8
Lamp2	9793.43	8865.76	10868.9	10994.9
Lamp3	1	1.1	1.61	6.02
Lbp	208.55	128.18	238.22	136.08
Lck	12.53	18.3	43.41	30.63
Lcn2	3.27	4.02	119.08	26.23
Lcp1	150.67	257.84	119.08	281.95
Lgals3	9712.4	9933.79	15185.2	15771.8
Lif	245.59	231.47	476.49	405.86
Lilra5	6.35	8.42	12.82	6.9
Litaf	1305.95	1304.99	1886.83	1810.11
Lrp1	843.68	561.11	553.77	383.01
Lrrn3	1	1.1	1.61	1
Lta	338.97	374.31	236.61	201.99
Ltb	4.81	2.92	1.61	5.14
Ltbr	5895.43	5311.18	5361.16	5424.44
Ltf	5.58	12.81	4.77	4.27
Ltk	14.84	26	27.31	20.08
Ly86	1	1.1	1.61	1
Ly9	8.67	4.02	7.99	4.27
Ly96	1232.63	1087.43	1126.92	1231.89
Lyn	332.02	336.95	284.91	325.89
Lyve1	1	1.1	1.61	1
Lyz2	1	1.1	1.61	1
Maf	177.68	214.99	180.26	147.5
Map2k1	3697.54	3412.47	4345.27	4286.45
Map2k2	1892.46	1763.18	1885.22	2022.77
Map2k4	2054.53	2062.05	1799.89	1692.36
Map3k1	1224.92	1120.39	956.27	911.14
Map3k5	993.4	955.57	928.9	823.27
Map3k7	646.12	578.69	453.95	465.61
Map4k2	317.36	366.62	323.54	310.07
Mapk1	4389.01	4291.5	3757.62	3703.83
Mapk11	180.76	153.46	235	225.71
Mapk14	2556.92	2487.29	2392.36	2354.94
Mapk3	2281.41	2278.52	1875.56	1882.17
Mapk8	601.36	571	526.4	576.34
Mapkapk2	1016.55	894.04	935.34	1013.08
Marco	1	1.1	1.61	3.39
Masp1	336.65	377.61	421.75	303.92
Masp2	1	1.1	1.61	1
Mavs	706.31	661.1	701.89	644
Mbl2	1	1.1	1.61	2.51
Mcam	44.17	35.89	19.26	26.23
Mef2c	18.7	23.8	11.21	11.3
Mefv	1.72	2.92	3.16	1
Mertk	1	2.92	3.16	2.51
Mfge8	416.91	456.72	405.65	468.25
Mif	8407.41	7075.83	8423.34	9256.7
Mill2	5.58	7.32	6.38	1
Mme	1	1.1	1.61	1
Mmp9	1	1.1	1.61	1
Mnx1	1	1.1	1.61	1
Mpo	7.9	1.1	14.43	5.14
Mpped1	1	1.1	1.61	1
Mr1	1	1.1	1.61	1
Mrc1	974.1	923.71	1266.99	1245.95
Ms4a1	10.21	8.42	6.38	6.9
Ms4a2	4.04	1.1	1.61	1
Msln	8838.03	8425.15	9915.79	8181.1
Msr1	1	1.1	1.61	1
Mst1r	17.16	11.71	28.92	10.42
Muc1	28450	30852.6	23644.1	29044.6
Mx1	1	1.1	1.61	1
Mx2	1	4.02	48.24	36.78
Myc	4689.21	4965.06	6602.45	4810.19
Myd88	381.41	422.66	531.23	547.34
Ncam1	457.82	436.94	355.74	297.77
Ncf4	7.9	9.51	6.38	5.14
Ncr1	1	1.1	1.61	1
Nefl	2.49	4.02	6.38	4.27
Nfatc1	122.11	135.88	107.81	132.56
Nfatc2	21.79	33.69	16.04	15.69
Nfatc3	767.28	829.21	660.03	757.36
Nfatc4	12.53	15.01	1.61	15.69
Nfkb1	2136.33	2145.56	2595.22	2668.66
Nfkb2	2255.95	2011.51	2104.18	1919.08
Nfkbia	291.12	280.92	270.42	361.92
Nlrc5	1.72	1.1	502.25	920.81
Nlrp3	1	1.1	1.61	1
Nod1	27.19	31.49	246.27	386.52
Nod2	7.13	4.02	4.77	9.54
Nos2	16.39	38.08	30.53	33.26
Notch1	822.07	714.94	722.82	762.63
Nrp1	919.31	834.71	919.24	1049.99
Nt5e	469.39	580.89	953.05	515.7
Nubp1	518.78	547.92	1025.49	977.05
Nup107	1261.19	1170.94	1096.33	1125.56
Oas2	6.35	9.51	77.22	149.26
Oas3	1.72	11.71	28.92	58.75
Oasl1	472.48	417.17	621.39	738.03
Oaz1	10863	9912.91	7425.15	8545.79
Osm	4.81	8.42	1.61	7.78
Pax5	1	1.1	1.61	1
Pdcd1	1	1.1	1.61	1
Pdcd1lg2	24.88	9.51	7.99	11.3
Pdgfc	3273.09	3138.87	3450.12	3298.73
Pdgfrb	1	1.1	1.61	1
Pecam1	1	1.1	1.61	1
Pik3cd	6.35	1.1	4.77	1.63
Pik3cg	1	1.1	1.61	1
Pin1	128.29	104.01	143.23	96.53
Pla2g1b	2.49	1.1	1.61	3.39
Pla2g6	656.15	688.57	555.38	566.67
Plau	214.72	242.46	173.82	163.32
Plaur	4827.35	6151.75	5948.8	5701.25
Pmch	1	1.1	1.61	1
Pml	1508.91	1443.44	1447.31	1606.24
Pnma1	16.39	15.01	9.6	12.17
Polr1b	365.21	379.81	402.43	410.25
Polr2a	3930.6	3603.66	3013.82	2906.8
Pou2af1	1	5.12	3.16	6.9
Pou2f2	10.21	13.91	12.82	13.05
Pparg	748.76	781.96	1031.93	992.87
Ppbp	122.88	165.54	78.83	69.29
Ppia	59205	59502.4	47080.5	53621.7
Prdm1	1	1.1	1.61	10.42
Prf1	1	1.1	1.61	1
Prg2	1	1.1	1.61	1
Prkcd	1622.36	1554.41	1658.22	1480.58
Prkce	185.39	207.3	273.64	214.29
Psen1	1824.55	1860.98	1882	2059.68
Psen2	311.96	346.84	312.27	316.22
Psma2	6652.49	6646.21	7380.07	7845.42
Psmb10	127.52	133.68	2065.54	2562.33
Psmb7	7164.92	6906.62	7091.89	7548.4
Psmb8	1	1.1	270.42	1070.2
Psmb9	19.47	16.11	811.37	1630.85
Psmd7	5680.11	6045.17	5766.88	7035.2
Ptgdr2	7.9	4.02	17.65	7.78
Ptgs2	538.85	635.83	1064.13	931.35
Ptprc	1	1.1	1.61	1
Pvr	687.02	638.02	1258.94	893.57
Pvrl2	1052.05	995.13	1114.04	1180.92
Pycard	4.81	1.1	1.61	2.51
Raet1	204.69	206.2	202.8	244.17
Rag1	1	1.1	1.61	1
Rel	314.27	310.58	301.01	294.26
Rela	720.98	809.43	843.57	845.24
Relb	731.78	697.36	901.53	741.54
Reps1	439.29	418.26	455.56	393.55
Ripk2	27.96	28.19	77.22	67.54
Rora	4.04	1.1	1.61	10.42
Rorc	376.78	232.57	180.26	114.99
Rpl19	72133.8	68187.2	67354.9	66767.9
Rps6	1031.21	1101.71	1085.06	933.11
Rrad	276.46	329.26	178.65	247.68
Rsad2	13.3	7.32	4.77	6.02
Runx1	1854.65	1720.33	1843.36	1443.67
Runx3	1	1.1	1.61	1.63
S100a8	16.39	11.71	17.65	9.54
S100b	1	1.1	3.16	1
Saa1	4.04	1.1	1.61	2.51
Sap130	773.45	746.8	750.19	757.36
Sbno2	365.98	402.88	542.5	535.03
Sdha	1566.79	1368.72	1133.36	1270.55
Sele	1	1.1	1.61	1
Sell	1.72	1.1	19.26	8.66
Selplg	2.49	1.1	1.61	1
Serpinb2	10.98	13.91	6.38	6.02
Serping1	8.67	19.4	16.04	6.02
Sf3a3	1296.69	1292.9	1065.74	1169.5
Sh2b2	2.49	4.02	11.21	13.05
Sh2d1a	4.81	1.1	4.77	1
Sh2d1b1	24.88	8.42	9.6	7.78
Sigirr	1417.08	1414.87	1226.74	1298.67
Siglec1	1	1.1	1.61	4.27
Slamf1	1	1.1	1.61	1
Slamf6	1	1.1	1.61	1
Slamf7	1	5.12	1.61	1
Slc11a1	3.27	1.1	9.6	3.39
Slc7a11	252.54	230.37	740.53	419.92
Smad2	687.02	774.27	750.19	839.96
Smad3	2329.26	2276.32	2052.66	2048.26
Smad4	1729.63	1792.85	1666.27	1724.87
Smn1	1421.71	1281.91	1337.83	1265.28
Smpd3	3867.32	4498.07	2891.46	3995.58
Snai1	1	1.1	3.16	1
Socs1	118.25	77.64	4181.05	5631.83
Socs3	75.04	82.03	125.52	132.56
Spink5	1	1.82	1.61	1
Spn	12.53	1.1	46.63	20.96
Spp1	180817	175775	101730	89589.2
St6gal1	2482.06	2656.5	1870.73	1975.32
Stat1	151.44	150.16	10368.2	11883.3
Stat2	357.49	301.79	1812.77	1859.32
Stat3	1719.59	1725.83	3780.16	3999.1
Stat4	1	1.1	1.61	2.51
Stat5b	813.58	768.78	761.46	761.75
Stat6	1940.31	1798.35	1738.71	1866.35
Syk	5.58	1.1	1.61	1
Syt17	114.4	93.02	85.27	74.57
Tab1	1042.79	991.83	1052.86	890.93
Tal1	8.67	8.42	4.77	5.14
Tank	434.66	456.72	650.37	577.21
Tap1	1	1.1	1585.77	3165.16
Tap2	1	1.1	292.96	344.34
Tapbp	824.39	683.07	5024.68	5930.61
Tbk1	496.4	471.01	606.9	658.06
Tbp	991.08	958.87	862.89	836.45
Tbx21	1.72	7.32	1.61	5.14
Tcf7	81.98	83.13	57.9	59.63
Tdo2	9.44	1.82	3.16	2.51
Tek	1	1.82	1.61	1
Tfe3	476.34	436.94	468.44	426.95
Tfeb	264.88	241.36	325.15	264.38
Tfrc	16322.3	15376.1	13417.5	14138.2
Tgfb1	913.91	1063.25	1283.09	1255.62
Tgfb2	35.68	44.68	28.92	21.84
Tgfb3	136.78	129.28	98.15	96.53
Tgfbr1	1428.65	1495.08	2379.48	2064.95
Tgfbr2	3987.71	3981.64	3667.47	3513.14
Thbd	98.19	77.64	439.46	187.05
Thbs1	522.64	291.9	481.32	263.5
Thy1	10.98	9.51	25.7	6.9
Ticam1	268.74	294.1	249.49	252.95
Ticam2	1	1.1	1.61	1
Tie1	1	1.1	1.61	3.39
Tigit	81.21	85.33	307.45	222.2
Timd4	1	1.1	3.16	1
Tirap	288.81	289.71	299.4	277.56
Tlr1	17.93	19.4	27.31	23.6
Tlr2	16.39	16.11	16.04	20.96
Tlr3	124.43	113.9	368.62	482.31
Tlr4	427.72	245.75	523.18	358.4
Tlr5	1	1.1	1.61	1
Tlr6	4.81	2.92	4.77	1.63
Tlr7	1	1.1	1.61	2.51
Tlr8	10.21	10.61	20.87	5.14
Tlr9	15.61	16.11	19.26	11.3
Tmed1	409.2	407.28	347.69	363.68
Tmem173	1	1.1	11.21	18.33
Tnf	1	1.1	4.77	5.14
Tnfaip3	313.5	309.48	317.1	365.43
Tnfrsf10b	797.38	736.91	724.43	668.61
Tnfrsf11a	110.54	168.84	119.08	117.62
Tnfrsf11b	1	2.92	1.61	4.27
Tnfrsf12a	5629.95	6174.83	8315.47	7164.38
Tnfrsf13b	3.27	10.61	1.61	1.63
Tnfrsf13c	2.49	1.82	1.61	1
Tnfrsf14	1	1.1	85.27	71.05
Tnfrsf17	1	4.02	1.61	1.63
Tnfrsf18	1	1.1	1.61	1
Tnfrsf1a	3740.76	3413.57	5108.4	5988.6
Tnfrsf1b	5.58	4.02	19.26	19.2
Tnfrsf4	7.13	4.02	1.61	1
Tnfrsf8	1	1.1	1.61	1
Tnfrsf9	1	4.02	3.16	1
Tnfsf10	1	1.1	115.86	195.83
Tnfsf11	1	1.1	1.61	1
Tnfsf12	379.1	310.58	318.71	282.83
Tnfsf13	5.58	1.1	9.6	13.05
Tnfsf13b	1	1.1	1.61	1
Tnfsf14	9.44	10.61	9.6	3.39
Tnfsf15	1	7.32	1.61	1.63
Tnfsf18	13.3	10.61	12.82	9.54
Tnfsf4	1	1.1	1.61	1.63
Tnfsf8	2.49	1.1	1.61	1
Tollip	1807.57	1723.63	1683.97	1797.81
Tpsab1	12.53	19.4	7.99	1.63
Traf2	978.73	962.17	1089.89	938.38
Traf3	524.18	489.69	453.95	433.1
Traf6	582.84	597.37	500.64	481.43
Trem1	14.07	8.42	4.77	4.27
Trem2	7.9	1.1	4.77	1.63
Trp53	1304.4	1322.57	1147.85	1176.53
Tubb5	2572.36	2468.61	2018.85	2419.09
Twist1	1	1.1	1.61	1
Txk	1	1.1	1.61	7.78
Txnip	2150.22	1422.56	3466.22	2502.57
Tyk2	159.93	186.42	149.67	172.99
Ubc	17961.4	17976.9	19601.4	20771.1
Ulbp1	247.91	204	130.35	134.32
Usp18	21.79	17.21	104.59	129.05
Usp9y	1	1.1	1.61	1
Vcam1	1206.39	1069.85	1181.66	1159.83
Vegfa	2128.61	1973.05	3672.3	2379.55
Vegfc	13.3	17.21	4.77	6.02
Vhl	196.2	209.49	202.8	194.96
Vim	16245.9	14903.6	19559.5	19540.8
Vwf	1	10.61	1.61	4.27
Xaf1	13.3	15.01	610.12	736.27
Xbp1	3499.98	3456.42	2754.61	3202.06
Xcl1	1	1.82	1.61	1
Xcr1	13.3	12.81	6.38	4.27
Ythdf2	1173.98	1161.05	1139.8	1086.02
Yy1	7844.04	7532.93	7544.29	7005.33
Zap70	4.04	1.1	1.61	1
Zbp1	4.04	6.22	1262.16	1420.82
Zfp13	159.16	161.15	115.86	129.05
