# Supplementary material for: FAK suppresses antigen processing and presentation to promote immune evasion in pancreatic cancer
Source: Gut. 2023 Mar 28;73(1):131–55. doi: 10.1136/gutjnl-2022-327927 (PMC10715489; doi:10.1136/gutjnl-2022-327927)
Supplement: Supplementary data [file gutjnl-2022-327927supp012.csv]

Gene	FAK-wt	FAK-/-
A2m	8.25	3.24
Abca1	1	1
Abcb1a	406.82	573.96
Abcg1	27.47	38.3
Abl1	456.64	491.23
Ada	179.07	152.58
Adora2a	195.44	236.72
Aicda	8.96	11.66
Aire	8.96	17.27
Akt3	1301.47	1424.43
Alcam	2005.38	2145.19
Ambp	16.79	25.68
Amica1	16.79	24.98
Angpt1	1	1
Angpt2	389.03	453.37
Anp32b	8617.41	7932.31
Anxa1	4183.29	4211.42
Apoe	1	1
App	3452.34	3599.33
Arg1	1	1
Arg2	5.4	10.25
Atf1	309.31	306.13
Atf2	1071.58	1127.85
Atg10	65.9	94.39
Atg12	338.49	383.25
Atg16l1	694.36	658.1
Atg5	178.35	165.9
Atg7	434.58	475.8
Atm	534.22	496.14
Axl	5768.33	5382.3
Batf	2.56	1.14
Bax	603.97	644.07
Bcl10	1440.26	1336.79
Bcl2	57.36	55.13
Bcl2l1	2050.22	1972.71
Bcl6	231.73	248.64
Bid	1037.42	1105.42
Birc5	940.62	800.43
Blk	3.27	1
Blnk	1	1
Bmi1	216.08	248.64
Bst1	8.25	17.97
Bst2	6315.66	6342.15
Btk	4.69	14.46
Btla	1.84	6.05
C1qa	1	1
C1qb	1	1
C1qbp	5420.29	4846.64
C1ra	2860.18	3281.72
C1s1	2623.17	2626.87
C2	11.1	15.86
C3	494.36	583.08
C3ar1	116.43	57.23
C4b	426.04	320.15
C5ar1	14.65	20.07
C6	1.13	1.14
C7	1	1
C8a	1	1
C8b	1	1
C8g	11.1	16.56
C9	7.54	13.76
CD209e	3.98	1.14
Camp	1	1
Card11	1	1
Card9	1	1
Casp1	22.48	11.66
Casp3	3859.45	3933.77
Casp8	2586.16	2530.81
Ccl1	4.69	1
Ccl11	5.4	14.46
Ccl12	1	1
Ccl17	22.48	21.47
Ccl19	1	1
Ccl2	4077.24	2536.42
Ccl20	1907.87	2969.02
Ccl21a	11.81	19.37
Ccl22	1	1
Ccl24	1.13	1
Ccl25	145.61	116.12
Ccl26	1	1
Ccl27a	11.1	24.98
Ccl28	4.69	4.65
Ccl3	9.67	2.54
Ccl4	1	1
Ccl5	1	1
Ccl6	1	1
Ccl7	26.75	6.75
Ccl8	467.32	414.81
Ccl9	184.76	109.11
Ccnd3	442.41	426.02
Ccr1	10.38	11.66
Ccr2	1	1
Ccr3	1	1
Ccr4	1	1
Ccr5	1	1
Ccr6	1	1
Ccr7	8.25	8.85
Ccr8	16.79	22.17
Ccr9	1	3.24
Ccrl2	21.06	39.7
Cd14	1837.41	2156.41
Cd160	18.21	16.56
Cd163	1	1
Cd164	4721.37	5548.47
Cd180	1.84	1
Cd19	1	1
Cd1d1	3.98	1
Cd1d2	7.54	17.97
Cd2	1	1
Cd200	26.04	53.02
Cd200r1	1	1
Cd207	1	1
Cd22	1.84	1
Cd244	7.54	7.45
Cd247	8.96	3.94
Cd27	1	1
Cd274	1108.59	1324.87
Cd276	579.77	534
Cd28	21.06	47.41
Cd33	1	1
Cd34	1	1
Cd36	11.81	10.96
Cd37	1.84	1
Cd38	131.38	278.79
Cd3d	16.79	20.07
Cd3e	8.96	5.35
Cd3eap	105.05	82.47
Cd3g	6.83	3.24
Cd4	1	1.14
Cd40	1	1
Cd40lg	9.67	13.06
Cd44	57.36	51.62
Cd46	1	1
Cd47	5520.65	6293.77
Cd48	4.69	1
Cd5	1	1.14
Cd53	42.41	34.09
Cd55	243.12	283.69
Cd59b	20.35	15.86
Cd6	2.56	1
Cd63	11744.07	12653
Cd68	139.92	138.56
Cd69	1	1
Cd7	1	1
Cd70	13.94	17.27
Cd74	211.09	276.68
Cd79a	1	1
Cd79b	3.27	8.85
Cd80	1	1
Cd81	991.87	3098.73
Cd83	15.37	14.46
Cd84	8.25	6.05
Cd86	3.27	8.85
Cd8a	1.13	1
Cd8b1	1	1
Cd9	11386.06	12664.92
Cd96	3.98	1.84
Cd97	243.12	261.96
Cd99	427.46	381.15
Cdh1	9816.68	9648.67
Cdh5	1	1
Cdk1	18.93	15.86
Cdkn1a	265.19	322.26
Ceacam1	16.79	49.52
Cebpb	4828.84	4866.97
Cfb	3398.96	3781.62
Cfd	3.27	10.25
Cfh	7.54	1
Cfi	352.73	525.58
Cfp	38.14	32.69
Chil3	13.94	17.27
Chit1	11.1	6.05
Chuk	2343.46	2588.3
Ciita	40.28	48.82
Cklf	102.2	66.34
Clec4a2	1	1
Clec4n	1	1
Clec5a	1	1
Clec7a	4.69	1
Clu	31092.61	45557.67
Cma1	1	1
Cmah	1	1
Cmklr1	1	1
Cmpk2	12.52	13.76
Col1a1	1.84	1.84
Col3a1	1	1
Col4a1	781.19	728.21
Colec12	1.84	1
Cr2	1	1
Creb1	628.88	532.59
Creb5	117.86	196.05
Crebbp	1411.79	1326.97
Crp	1	1.14
Csf1	3218.89	2234.94
Csf1r	8.96	1
Csf2	23.91	48.12
Csf2rb	1	1
Csf3	19.64	27.08
Csf3r	1	1
Cspg4	1	1
Ctla4	13.94	13.06
Ctsg	1.13	1
Ctsh	1238.13	1311.55
Ctsl	838.13	855.11
Ctss	1	1.84
Ctsw	1	1
Cx3cl1	134.23	186.24
Cx3cr1	15.37	7.45
Cxcl1	1165.53	1986.74
Cxcl10	4603.22	6164.76
Cxcl11	318.57	407.09
Cxcl12	1	1
Cxcl13	1	1
Cxcl14	1.84	1
Cxcl15	3.98	9.55
Cxcl16	290.1	352.4
Cxcl2	7.54	16.56
Cxcl3	7442.33	8301.1
Cxcl5	34678.34	60301.7
Cxcl9	4482.93	6799.98
Cxcr1	1.13	1
Cxcr2	15.37	20.77
Cxcr3	11.81	13.76
Cxcr4	1.84	1
Cxcr5	1	1
Cxcr6	1.84	1
Cybb	1638.84	1383.77
Cyfip2	1	1
Cyld	1022.47	1047.22
Ddx58	901.48	924.53
Ddx60	39.57	100
Defb1	2.56	1
Dll4	1	1
Dmbt1	620.34	1241.44
Dock9	166.97	144.87
Dpp4	4.69	1
Dusp4	1118.56	1584.99
Dusp6	6598.21	7892.34
Ebi3	10.38	7.45
Ecsit	259.49	216.39
Egfr	40.99	61.44
Egr1	440.27	425.32
Egr2	9.67	1.84
Egr3	11.81	3.94
Elane	1	1
Elk1	33.87	26.38
Emr1	1	1
Eng	1	1
Entpd1	1	1
Eomes	44.55	84.57
Ep300	821.76	778.69
Epcam	13.23	22.87
Epsti1	1	1
Erbb2	849.52	975.01
Ets1	1826.02	1421.63
Ewsr1	3609.63	3456.3
F12	2.56	1
F13a1	1	1
F2rl1	1838.83	1786.91
Fadd	85.83	85.98
Fap	1.13	3.94
Fas	137.78	158.19
Fasl	1	1
Fcer1a	12.52	21.47
Fcer1g	3.98	25.68
Fcer2a	1	1
Fcgr1	16.08	21.47
Fcgr2b	10.38	17.97
Fcgr3	17.5	8.85
Fcgr4	171.95	179.93
Fez1	1	1
Flt3	1.84	1
Flt3l	137.78	165.2
Fn1	1969.79	1514.18
Fos	425.33	524.88
Foxj1	1	1
Foxp3	1	1
Fpr2	1.84	1
Fut7	6.83	3.94
Fyn	1	1
Gata3	194.72	151.88
Gbp2b	1	1
Gbp5	1119.98	1620.05
Gfi1	16.08	16.56
Glycam1	1	1
Gpi1	9248.01	10717.89
Gpr183	1.13	1
Gpr44	11.81	15.86
Gtf3c1	695.07	700.16
Gzma	15.37	7.45
Gzmb	1	1
Gzmk	1	1
Gzmm	1	1
H2-Aa	13.23	8.15
H2-Ab1	3.27	1
H2-D1	4367.63	6128.3
H2-DMb1	36.01	52.32
H2-DMb2	1	1
H2-Dma	56.65	64.94
H2-Ea-ps	1.13	1
H2-Eb1	1	1
H2-K1	492.94	1066.15
H2-M3	1	1
H2-Ob	25.33	47.41
H2-Q1	1.13	2.54
H2-Q10	18.21	19.37
H2-Q2	7.54	7.45
H2-T23	6736.29	6462.74
H60a	12.52	20.07
Hamp	1	1
Havcr2	3.27	10.25
Hc	3.98	4.65
Hck	1	1
Hcst	2.56	1
Herc6	671.59	663.71
Hif1a	13995.29	14424.76
Hmgb1	2687.22	2683.66
Hras	17.5	31.99
Hsd11b1	1	1
Hspb2	30.31	23.58
Icam1	1149.87	2338.7
Icam2	4.69	3.94
Icam4	67.32	42.51
Icos	1.13	2.54
Icosl	1.13	1
Ido1	664.47	1101.91
Ifi27	1077.28	1258.96
Ifi35	1642.4	1547.83
Ifi44	60.21	42.51
Ifi44l	1	1
Ifih1	278	395.87
Ifit1	74.44	95.79
Ifit2	330.67	447.76
Ifit3	791.87	1437.05
Ifitm1	1.84	3.24
Ifitm2	1883.67	1539.42
Ifna1	6.11	8.15
Ifna2	1	1
Ifna4	10.38	12.36
Ifnar1	1819.62	1850.02
Ifnar2	1371.94	1459.49
Ifnb1	1	1
Ifng	6.11	5.35
Ifngr1	2527.08	2973.22
Ifnl2	2.56	1.14
Igf1r	800.41	727.51
Igf2r	243.12	245.83
Igll1	1	1
Ikbkb	1408.95	1635.47
Ikbke	248.82	285.8
Ikbkg	561.27	569.05
Ikzf1	1	1
Ikzf2	27.47	9.55
Il10	1	1
Il10ra	1	1
Il11	1.13	1
Il11ra1	17.5	17.27
Il12a	9.67	12.36
Il12b	3.27	1
Il12rb1	96.5	74.06
Il12rb2	1	1
Il13	6.83	1.84
Il13ra1	2722.81	3720.63
Il13ra2	2.56	1.14
Il15	103.62	97.9
Il15ra	1.13	2.54
Il16	1	1
Il17a	1	1
Il17b	4.69	1.14
Il17f	1	1
Il17ra	278	335.58
Il17rb	10.38	14.46
Il18	43.12	70.55
Il18r1	16.08	30.59
Il18rap	877.28	774.48
Il19	2.56	1
Il1a	40.99	39.7
Il1b	2.56	1
Il1r1	500.77	422.52
Il1r2	4.69	1.14
Il1rap	1	1
Il1rapl2	3.98	1.84
Il1rl1	40.99	27.78
Il1rl2	1	1
Il1rn	327.82	550.12
Il2	3.27	1
Il21	1	1
Il21r	1	1
Il22	1	5.35
Il22ra1	367.68	419.01
Il22ra2	13.94	16.56
Il23a	1	1
Il23r	1.13	1
Il24	56.65	47.41
Il25	1.84	3.94
Il27	1.13	1
Il2ra	1.84	1
Il2rb	1.13	1.84
Il2rg	1.84	1.14
Il3	1	1
Il34	96.5	78.96
Il3ra	10.38	22.17
Il4	2.56	1
Il4ra	785.46	864.23
Il5	13.23	9.55
Il5ra	1016.07	903.49
Il6	339.92	484.92
Il6ra	55.94	51.62
Il6st	211.81	202.36
Il7	3.27	1
Il7r	1	1
Il9	1	1
Ilf3	931.37	911.2
Inpp5d	1	1
Irak1	1081.55	1226.71
Irak2	741.34	915.41
Irak3	1	4.65
Irak4	840.27	836.88
Irf1	13459.35	13828.8
Irf2	1044.54	1167.82
Irf3	594.72	709.28
Irf4	1	1.14
Irf5	23.91	14.46
Irf7	228.18	365.03
Irf8	1	1
Irgm2	1534.21	1779.2
Isg15	796.85	780.09
Isg20	4199.66	4134.99
Itch	1847.38	1955.89
Itga1	1045.25	911.91
Itga2	1428.87	1549.93
Itga2b	1	1
Itga4	1	1
Itga5	65.9	18.67
Itga6	4238.1	4653.13
Itgae	14.65	12.36
Itgal	26.75	23.58
Itgam	1	1
Itgax	1	1
Itgb1	7048.03	5495.88
Itgb2	8.25	7.45
Itgb3	238.85	297.72
Itgb4	408.96	537.5
Itk	1.13	1.14
Jak1	1653.07	1599.01
Jak2	3279.39	3611.95
Jak3	249.53	252.84
Jam3	1	1
Jun	61.63	63.54
Kdr	1.13	1
Kit	1.84	8.15
Klra1	1	2.54
Klra15	1	1
Klra17	6.11	3.24
Klra2	91.52	67.75
Klra20	11.81	13.06
Klra21	1	1
Klra27	4.69	1
Klra3	1	1
Klra4	52.38	21.47
Klra5	6.11	11.66
Klra6	11.1	5.35
Klra7	1	1
Klrb1	13.23	13.76
Klrb1c	1	1
Klrc1	20.35	29.89
Klrc2	1	1
Klrd1	1.84	1
Klrg1	1.13	1
Klrk1	1.84	1
Lag3	8.25	8.85
Lamp1	6921.34	7496.91
Lamp2	7257.28	6628.91
Lamp3	1	1
Lbp	582.62	964.49
Lck	10.38	16.56
Lcn2	2539.89	3825.09
Lcp1	1.13	6.75
Lgals3	12023.78	10297.21
Lif	839.56	761.86
Lilra5	10.38	12.36
Litaf	1910.72	1831.09
Lrp1	95.08	146.97
Lrrn3	1	1
Lta	70.17	101.4
Ltb	5.4	1.14
Ltbr	2691.49	3181.46
Ltf	10.38	14.46
Ltk	9.67	16.56
Ly86	3.27	1
Ly9	13.94	14.46
Ly96	808.24	942.05
Lyn	539.92	689.65
Lyve1	1	1
Lyz2	1	1
Maf	70.17	55.13
Map2k1	3530.63	3569.88
Map2k2	1329.94	1244.24
Map2k4	1460.9	1568.16
Map3k1	485.82	485.62
Map3k5	453.8	427.43
Map3k7	369.81	510.16
Map4k2	238.85	292.81
Mapk1	2692.21	2728.53
Mapk11	231.02	210.08
Mapk14	1571.22	1541.52
Mapk3	1329.94	1589.9
Mapk8	498.64	444.95
Mapkapk2	853.79	841.09
Marco	1	1
Masp1	258.07	165.9
Masp2	1	1
Mavs	558.42	595.7
Mbl2	1	1
Mcam	13.23	14.46
Mef2c	16.08	22.87
Mefv	1.84	1
Mertk	1	1
Mfge8	297.21	339.08
Mif	8282.18	9354.9
Mill2	7.54	1
Mme	1	1
Mmp9	3.27	3.24
Mnx1	1	1
Mpo	3.27	2.54
Mpped1	2.56	1
Mr1	2.56	8.85
Mrc1	1475.85	1706.28
Ms4a1	16.08	12.36
Ms4a2	1.13	1
Msln	9161.18	10147.87
Msr1	1	1
Mst1r	5.4	26.38
Muc1	11304.21	16840.85
Mx1	2.56	1
Mx2	24.62	43.91
Myc	4628.13	4523.42
Myd88	397.57	470.9
Ncam1	549.88	417.61
Ncf4	13.94	14.46
Ncr1	1	1
Nefl	1.84	3.94
Nfatc1	87.25	72.65
Nfatc2	2.56	12.36
Nfatc3	472.3	454.77
Nfatc4	8.25	14.46
Nfkb1	2114.28	2268.59
Nfkb2	1392.58	1446.87
Nfkbia	277.29	351.7
Nlrc5	148.46	281.59
Nlrp3	1	1
Nod1	446.68	602.71
Nod2	7.54	14.46
Nos2	482.27	584.48
Notch1	412.52	472.3
Nrp1	744.9	513.66
Nt5e	490.09	668.61
Nup107	1169.8	1070.36
Oas2	165.54	213.58
Oas3	29.6	76.16
Oasl1	587.6	705.77
Osm	3.98	10.25
Pax5	1	1
Pdcd1	1.84	1
Pdcd1lg2	12.52	4.65
Pdgfc	1733.5	1620.75
Pdgfrb	1	1
Pecam1	1	1.14
Pik3cd	9.67	11.66
Pik3cg	1	1
Pin1	82.98	57.93
Pla2g1b	4.69	1
Pla2g6	358.42	418.31
Plau	216.79	209.37
Plaur	5292.18	6182.29
Pmch	1.84	1
Pml	1581.9	1660.01
Pnma1	10.38	8.15
Pou2af1	1.84	1.84
Pou2f2	46.68	55.83
Pparg	714.29	940.65
Ppbp	378.35	348.9
Prdm1	1	2.54
Prf1	1	1
Prg2	1	1
Prkcd	1273	1271.58
Prkce	189.03	182.03
Psen1	989.73	1120.14
Psen2	163.41	177.12
Psma2	6247.33	5690.1
Psmb10	1537.06	1554.84
Psmb7	5991.1	5491.68
Psmb8	6.83	47.41
Psmb9	143.48	372.74
Psmd7	4378.31	4239.46
Ptgdr2	9.67	14.46
Ptgs2	2101.47	2145.89
Ptprc	1	1
Pvr	810.38	937.15
Pvrl2	1122.83	1260.37
Pycard	1	1
Raet1	189.03	166.61
Rag1	1	1
Rel	224.62	220.59
Rela	503.62	486.32
Relb	392.59	448.46
Reps1	402.55	328.57
Ripk2	80.85	83.17
Rora	6.11	1
Rorc	92.23	111.92
Rps6	539.92	670.72
Rrad	146.33	109.81
Rsad2	10.38	19.37
Runx1	939.2	1050.03
Runx3	1	1
S100a8	19.64	10.96
S100b	1	1
Saa1	1	1
Sbno2	584.76	734.52
Sele	1	1
Sell	21.77	17.97
Selplg	1	1
Serpinb2	16.79	24.28
Serping1	10.38	15.86
Sh2b2	12.52	1.84
Sh2d1a	1	1
Sh2d1b1	21.77	22.87
Sigirr	906.46	929.43
Siglec1	2.56	1
Slamf1	1	1
Slamf6	1	1
Slamf7	1.84	1
Slc11a1	17.5	20.07
Slc7a11	492.23	613.93
Smad2	433.16	487.72
Smad3	1603.96	1635.47
Smad4	1070.16	1029.7
Smn1	1287.95	1072.46
Smpd3	1751.29	1849.31
Snai1	1	1
Socs1	5640.22	5551.27
Socs3	235.29	207.27
Spink5	1.13	1
Spn	78.71	77.56
Spp1	74591.8	81728.9
St6gal1	1268.02	1281.4
Stat1	8167.59	7893.04
Stat2	1391.86	1459.49
Stat3	2806.8	2883.48
Stat4	1.84	1
Stat5b	460.2	533.3
Stat6	1347.02	1303.84
Syk	3.98	1
Syt17	65.9	85.27
Tab1	669.45	611.12
Tal1	6.11	2.54
Tank	470.88	462.48
Tap1	400.42	813.05
Tap2	73.73	130.85
Tapbp	3898.6	3554.46
Tbk1	416.07	446.36
Tbx21	12.52	15.16
Tcf7	43.84	36.2
Tdo2	1.84	1
Tek	1	1
Tfe3	335.65	308.23
Tfeb	255.22	199.56
Tfrc	9745.51	8327.74
Tgfb1	1455.21	1437.75
Tgfb2	21.77	18.67
Tgfb3	82.98	55.13
Tgfbr1	1528.52	1461.59
Tgfbr2	3415.33	3583.91
Thbd	473.01	203.06
Thbs1	702.19	432.33
Thy1	16.79	13.06
Ticam1	100.77	156.09
Ticam2	1	1
Tie1	1	1
Tigit	322.84	334.18
Timd4	2.56	1.84
Tirap	243.83	252.84
Tlr1	27.47	29.89
Tlr2	3.27	13.76
Tlr3	220.35	254.95
Tlr4	386.89	369.93
Tlr5	1	1
Tlr6	2.56	1
Tlr7	5.4	1
Tlr8	9.67	12.36
Tlr9	24.62	31.29
Tmed1	283.69	258.45
Tmem173	33.87	48.82
Tnf	6.83	1.84
Tnfaip3	431.73	410.6
Tnfrsf10b	677.99	714.19
Tnfrsf11a	142.06	154.69
Tnfrsf11b	1.84	1
Tnfrsf12a	5929.18	5202.11
Tnfrsf13b	1.13	1
Tnfrsf13c	1	1
Tnfrsf14	99.35	104.21
Tnfrsf17	1	1
Tnfrsf18	1	1
Tnfrsf1a	4470.83	5581.42
Tnfrsf1b	77.29	48.82
Tnfrsf4	8.25	9.55
Tnfrsf8	1	1
Tnfrsf9	6.11	5.35
Tnfsf10	33.16	56.53
Tnfsf11	1	1
Tnfsf12	310.74	306.13
Tnfsf13	6.83	6.75
Tnfsf13b	1	1
Tnfsf14	11.1	5.35
Tnfsf15	1	1
Tnfsf18	9.67	11.66
Tnfsf4	1	1
Tnfsf8	1.13	1.84
Tollip	1126.39	1177.63
Tpsab1	20.35	15.16
Traf2	875.14	737.32
Traf3	277.29	291.41
Traf6	384.05	377.65
Trem1	11.81	20.77
Trem2	3.27	1
Trp53	1068.02	900.69
Twist1	1	1
Txk	1	1
Txnip	1603.25	1968.51
Tyk2	110.74	134.35
Ubc	13366.83	14448.6
Ulbp1	116.43	85.27
Usp18	95.08	188.34
Usp9y	1	1
Vcam1	615.36	623.74
Vegfa	2532.07	2859.64
Vegfc	21.77	13.76
Vhl	161.27	163.8
Vim	26380.21	22507.37
Vwf	4.69	3.94
Xaf1	895.78	720.5
Xbp1	2066.59	2106.63
Xcl1	1.13	1
Xcr1	13.23	10.96
Ythdf2	839.56	771.68
Yy1	4157.67	4566.89
Zap70	1.13	1
Zbp1	2065.17	1873.15
Zfp13	85.12	96.49
Abcf1	1065.18	1029.7
Alas1	431.73	438.64
Edc3	236	268.27
Eef1g	9201.03	9202.75
Eif2b4	290.81	308.93
G6pdx	3359.81	4017.91
Gusb	937.78	1012.87
Hdac3	1329.94	1256.16
Hprt	11381.79	10990.63
Nubp1	826.03	774.48
Oaz1	6871.52	7248
Polr1b	255.22	232.51
Polr2a	1737.77	1675.43
Ppia	37313.9	34902.62
Rpl19	51165.71	50694.14
Sap130	559.84	492.63
Sdha	1075.85	1079.48
Sf3a3	894.36	884.56
Tbp	606.82	616.03
Tubb5	2228.87	2234.94
