# Supplementary material for: FAK suppresses antigen processing and presentation to promote immune evasion in pancreatic cancer
Source: Gut. 2023 Mar 28;73(1):131–55. doi: 10.1136/gutjnl-2022-327927 (PMC10715489; doi:10.1136/gutjnl-2022-327927)
Supplement: Supplementary data [file gutjnl-2022-327927supp013.xlsx]

## Sheet: final_mouse_dataset
Peptide	Length	Identifier	Protein name	Mass	Retention time	Raw file
HLEVQILADQYGNAISLFGR	20	Q5SWU9-2	Isoform 2 of Acetyl-CoA carboxylase 1	2243.17	55.5193	FAK-/-Psmb8-/-C23
HIEVQILGDQYGNILHLYER	20	Q05920	Pyruvate carboxylase, mitochondrial;Pyruvate carboxylase	2409.24	50.5822	FAK-/-Psmb8-/-C23
AYSEALAAFGNGALFVEK	18	Q05920	Pyruvate carboxylase, mitochondrial;Pyruvate carboxylase	1856.93	52.3814	FAK-/-Psmb8-/-C23
LFSMENWGGATFDVAMR	17	Q05920	Pyruvate carboxylase, mitochondrial;Pyruvate carboxylase	1962.86	45.7903	FAK-/-Psmb8-/-C23
TIQVENSHLILTGAGALNK	19	Q5SWU9-2	Isoform 2 of Acetyl-CoA carboxylase 1	1978.08	39.4043	FAK-/-Psmb8-/-C23
GLAPVQAYLHIPDIIK	16	Q05920	Pyruvate carboxylase, mitochondrial;Pyruvate carboxylase	1747	52.7526	FAK-/-Psmb8-/-C23
IGSFGPQEDLLFLR	14	Q5SWU9-2	Isoform 2 of Acetyl-CoA carboxylase 1	1590.84	55.6674	FAK-/-Psmb8-/-C23
MVYMFQYDSTHGKF	14	P16858	Glyceraldehyde-3-phosphate dehydrogenase	1768.76	36.223	FAK-/-Psmb8-/-C23
LGEYGFQNAILVR	13	P07724	Albumin	1478.79	44.8566	FAK-/-Psmb8-/-C23
TSHLFNTQHARL	12	Q3TLH4-5	Isoform 5 of Protein PRRC2C	1423.73	25.5993	FAK-/-Psmb8-/-C23
AIIKFPLTTESAM	13	P62751	60S ribosomal protein L23a	1436.76	44.3886	FAK-/-Psmb8-/-C23
GKLVSESSDVVSK	13	P11679	Keratin, type II cytoskeletal 8	1333.71	24.1388	FAK-/-Psmb8-/-C23
VFDYSEYWEGAR	12	Q05920	Pyruvate carboxylase, mitochondrial;Pyruvate carboxylase	1520.66	46.1835	FAK-/-Psmb8-/-C23
IGWDKHYGF	9	Q9R1P0	Proteasome subunit alpha type-4	1121.53	34.259	FAK-/-Psmb8-/-C23
QIWDTAGQERF	11	P35283	Ras-related protein Rab-12	1349.64	39.5316	FAK-/-Psmb8-/-C23
TSYSYRQTSAM	11	P19001	Keratin, type I cytoskeletal 19	1309.56	21.9802	FAK-/-Psmb8-/-C23
LDNASAFQGAVISPHYDSLLVK	22	Q05920	Pyruvate carboxylase, mitochondrial;Pyruvate carboxylase	2344.21	46.3269	FAK-/-Psmb8-/-C23
AGAGGGGGGGGGGGGGGGTKAN	22	P53783	Transcription factor SOX-1	1528.66	44.2658	FAK-/-Psmb8-/-C23
EVFFMNTQSIVQLVQR	16	E9Q4Z2	Acetyl-CoA carboxylase 2;Biotin carboxylase	1954	48.9913	FAK-/-Psmb8-/-C23
SYELPDGQVITIGNER	16	P60710	Actin, cytoplasmic 1;Actin, cytoplasmic 1, N-terminally processed;Actin, cytoplasmic 2;Actin, cytoplasmic 2, N-terminally processed;Beta-actin-like protein 2;Actin, alpha skeletal muscle;Actin, alpha cardiac muscle 1;Actin, aortic smooth muscle;Actin, gamma-enteric smooth muscle;Actin-like protein 9	1789.88	43.7333	FAK-/-Psmb8-/-C23
TALHLATEMEELGLVTHLVTK	21	Q9WTK5	Nuclear factor NF-kappa-B p100 subunit;Nuclear factor NF-kappa-B p52 subunit	2321.23	47.4335	FAK-/-Psmb8-/-C23
SMDSKSSGWGM	11	Q921F2	TAR DNA-binding protein 43	1171.46	26.8527	FAK-/-Psmb8-/-C23
SSFNFGGPAPGMN	13	Q9EPL8	Importin-7	1297.54	39.947	FAK-/-Psmb8-/-C23
SALACGNGGGGGGGIGPGLPGSVL	24	Q8VDL9	Zinc finger protein GLIS2	1923.95	6.34114	FAK-/-Psmb8-/-C23
EEFLIPIYHQVAVQFADLHDTPGR	24	Q5SWU9-2	Isoform 2 of Acetyl-CoA carboxylase 1	2794.41	58.1946	FAK-/-Psmb8-/-C23
SFTTRSTTFSTNYR	14	P05784	Keratin, type I cytoskeletal 18	1709.8	34.2229	FAK-/-Psmb8-/-C23
TSYSYRQTSA	10	P19001	Keratin, type I cytoskeletal 19	1162.53	24.8626	FAK-/-Psmb8-/-C23
SFTTRSTTFSTNYRSL	16	P05784	Keratin, type I cytoskeletal 18	1909.92	36.8779	FAK-/-Psmb8-/-C23
SFVDLSGHNL	10	Q9EPL2-2	Isoform 2 of Calsyntenin-1	1087.53	40.0581	FAK-/-Psmb8-/-C23
VAYWRQAGL	9	P56382	ATP synthase subunit epsilon, mitochondrial	1062.56	40.4314	FAK-/-Psmb8-/-C23
SVYNKTQTF	9	Q91VX2	Ubiquitin-associated protein 2	1086.53	34.9893	FAK-/-Psmb8-/-C23
GGANAGNGGSGGANGGGGGGGGGG	24	P53784	Transcription factor SOX-3	1629.65	38.302	FAK-/-Psmb8-/-C23
AMYIFLHTV	9	Q9CQZ0	ORM1-like protein 2	1109.56	45.468	FAK-/-Psmb8-/-C23
IIQSIRMGM	9	Q6TAW2	Stress-associated endoplasmic reticulum protein 2	1047.56	33.2476	FAK-/-Psmb8-/-C23
ALMGNLRFLGL	11	Q9D2R8	28S ribosomal protein S33, mitochondrial	1219.67	49.5815	FAK-/-Psmb8-/-C23
PATSAAAAAAAAAGSL	16	Q60707	T-box transcription factor TBX2	1270.65	38.7784	FAK-/-Psmb8-/-C23
QIYDIFQKL	9	P60843	Eukaryotic initiation factor 4A-I	1166.63	47.3542	FAK-/-Psmb8-/-C23
LSYTRFSLA	9	Q62351	Transferrin receptor protein 1	1056.56	40.2004	FAK-/-Psmb8-/-C23
MVDSRKSFNFRHQRMIAGQYKEIE	24	Q8CDV6	Coiled-coil domain-containing protein 63	2985.47	9.85426	FAK-/-Psmb8-/-C23
VAYRPGGF	8	P56857-3	Isoform A2.1 of Claudin-18	865.445	37.4323	FAK-/-Psmb8-/-C23
NVWRFPYL	8	O35316	Sodium- and chloride-dependent taurine transporter	1093.57	44.7508	FAK-/-Psmb8-/-C23
QSVDMKIGV	9	P15379-10	Isoform 8 of CD44 antigen	975.506	32.0639	FAK-/-Psmb8-/-C23
SIAAFIQRL	9	Q9Z1R2	Large proline-rich protein BAG6	1017.6	43.2938	FAK-/-Psmb8-/-C23
VIYPFMQGL	9	Q91VV4-2	Isoform 2 of DENN domain-containing protein 2D	1082.55	48.1583	FAK-/-Psmb8-/-C23
TAYAFHFL	8	Q9R0H0-2	Isoform 2 of Peroxisomal acyl-coenzyme A oxidase 1	968.476	46.6174	FAK-/-Psmb8-/-C23
RHWRRTKLGL	10	P62892	60S ribosomal protein L39	1321.78	22.3745	FAK-/-Psmb8-/-C23
VGVNGFGRIG	10	P16858	Glyceraldehyde-3-phosphate dehydrogenase	974.53	42.2957	FAK-/-Psmb8-/-C23
LSDGGLLLSYDGSSYTTYMKEEVDR	25	Q5SWU9-2	Isoform 2 of Acetyl-CoA carboxylase 1	2814.29	49.2159	FAK-/-
HIEVQILGDQYGNILHLYER	20	Q05920	Pyruvate carboxylase, mitochondrial;Pyruvate carboxylase	2409.24	49.9552	FAK-/-
ITSENPDEGFKPSSGTVQELNFR	23	E9Q4Z2	Acetyl-CoA carboxylase 2;Biotin carboxylase	2551.22	43.6906	FAK-/-
HLEVQILADQYGNAISLFGR	20	Q5SWU9-2	Isoform 2 of Acetyl-CoA carboxylase 1	2243.17	54.8598	FAK-/-
LDNASAFQGAVISPHYDSLLVK	22	Q05920	Pyruvate carboxylase, mitochondrial;Pyruvate carboxylase	2344.21	55.5969	FAK-/-
TALHLATEMEELGLVTHLVTK	21	Q9WTK5	Nuclear factor NF-kappa-B p100 subunit;Nuclear factor NF-kappa-B p52 subunit	2321.23	47.7255	FAK-/-
TIQVENSHLILTGAGALNK	19	Q5SWU9-2	Isoform 2 of Acetyl-CoA carboxylase 1	1978.08	45.4148	FAK-/-
LQVEHPVTEMITGTDLVEWQLR	22	Q99MR8	Methylcrotonoyl-CoA carboxylase subunit alpha, mitochondrial	2609.32	52.9083	FAK-/-
DLYANTVLSGGTTMYPGIADR	21	P60710	Actin, cytoplasmic 1;Actin, cytoplasmic 1, N-terminally processed;Actin, cytoplasmic 2;Actin, cytoplasmic 2, N-terminally processed;Beta-actin-like protein 2;Actin, alpha skeletal muscle;Actin, alpha cardiac muscle 1;Actin, aortic smooth muscle;Actin, gamma-enteric smooth muscle;Actin-like protein 9	2230.06	49.9232	FAK-/-
AYSEALAAFGNGALFVEK	18	Q05920	Pyruvate carboxylase, mitochondrial;Pyruvate carboxylase	1856.93	52.7587	FAK-/-
LFSMENWGGATFDVAMR	17	Q05920	Pyruvate carboxylase, mitochondrial;Pyruvate carboxylase	1962.86	50.8981	FAK-/-
FIIGSVSEDNSEDEISNLVK	20	Q5SWU9-2	Isoform 2 of Acetyl-CoA carboxylase 1	2194.06	51.4948	FAK-/-
IVGDLAQFMVQNGLSR	16	Q05920	Pyruvate carboxylase, mitochondrial;Pyruvate carboxylase	1762.9	51.165	FAK-/-
VTIAQGGVLPNIQAVLLPK	19	C0HKE1	Histone H2A type 1-B	1930.16	58.1439	FAK-/-
TLRDPSLPLLELQDIMTSVSGR	22	Q5SWU9-2	Isoform 2 of Acetyl-CoA carboxylase 1	2456.29	55.5049	FAK-/-
EVFFMNTQSIVQLVQR	16	E9Q4Z2	Acetyl-CoA carboxylase 2;Biotin carboxylase	1938	52.3479	FAK-/-
AYVEANQMLGDLIK	14	Q05920	Pyruvate carboxylase, mitochondrial;Pyruvate carboxylase	1579.79	45.7536	FAK-/-
GHYTEGAELVDSVLDVVRK	19	P68372	Tubulin beta-4B chain	2086.07	40.7381	FAK-/-
GLAPVQAYLHIPDIIK	16	Q05920	Pyruvate carboxylase, mitochondrial;Pyruvate carboxylase	1747	54.6028	FAK-/-
LGGIPVGVVAVETR	14	Q5SWU9-2	Isoform 2 of Acetyl-CoA carboxylase 1	1365.8	46.3081	FAK-/-
VAPEEHPVLLTEAPLNPK	18	P60710	Actin, cytoplasmic 1;Actin, cytoplasmic 1, N-terminally processed;Actin, cytoplasmic 2;Actin, cytoplasmic 2, N-terminally processed;Beta-actin-like protein 2;Actin, alpha skeletal muscle;Actin, alpha cardiac muscle 1;Actin, aortic smooth muscle;Actin, gamma-enteric smooth muscle;Actin-like protein 9	1953.06	46.1526	FAK-/-
IGSFGPQEDLLFLR	14	Q5SWU9-2	Isoform 2 of Acetyl-CoA carboxylase 1	1590.84	57.898	FAK-/-
SYELPDGQVITIGNER	16	P60710	Actin, cytoplasmic 1;Actin, cytoplasmic 1, N-terminally processed;Actin, cytoplasmic 2;Actin, cytoplasmic 2, N-terminally processed;Beta-actin-like protein 2;Actin, alpha skeletal muscle;Actin, alpha cardiac muscle 1;Actin, aortic smooth muscle;Actin, gamma-enteric smooth muscle;Actin-like protein 9	1789.88	43.4402	FAK-/-
SEREVFFMNTQSIVQLVQR	19	Q5SWU9-2	Isoform 2 of Acetyl-CoA carboxylase 1	2326.17	47.4644	FAK-/-
DFTATFGPLDSLNTR	15	Q05920	Pyruvate carboxylase, mitochondrial;Pyruvate carboxylase	1653.8	49.5208	FAK-/-
GHYTEGAELVDSVLDVVR	18	P68372	Tubulin beta-4B chain	1957.97	45.0095	FAK-/-
VNNADDFPNLFR	12	Q5SWU9-2	Isoform 2 of Acetyl-CoA carboxylase 1	1420.67	45.282	FAK-/-
FQAQSLGTTYIYDIPEMFR	19	Q5SWU9-2	Isoform 2 of Acetyl-CoA carboxylase 1	2295.09	57.1279	FAK-/-
EEFLIPIYHQVAVQFADLHDTPGR	24	Q5SWU9-2	Isoform 2 of Acetyl-CoA carboxylase 1	2794.41	58.3709	FAK-/-
AEAEAQAEELSFPR	14	Q05920	Pyruvate carboxylase, mitochondrial;Pyruvate carboxylase	1546.73	39.4118	FAK-/-
QVTITGSAASISLAQYLINAR	21	P60335	Poly(rC)-binding protein 1	2176.19	53.6478	FAK-/-
AMGIMNSFVNDIFER	15	P10853	Histone H2B type 1-F/J/L	1774.8	49.7182	FAK-/-
PVQAYLHIPDIIK	13	Q05920	Pyruvate carboxylase, mitochondrial;Pyruvate carboxylase	1505.86	49.1647	FAK-/-
AIIKFPLTTESAM	13	P62751	60S ribosomal protein L23a	1436.76	48.8358	FAK-/-
LSDGGLLLSYDGSSYTTYMK	20	Q5SWU9-2	Isoform 2 of Acetyl-CoA carboxylase 1	2186.01	50.3797	FAK-/-
EGLPLMVFANWR	12	Q5SWU9-2	Isoform 2 of Acetyl-CoA carboxylase 1	1447.73	49.1719	FAK-/-
YALDYETLTRP	11	Q9JIK9	28S ribosomal protein S34, mitochondrial	1340.66	41.1782	FAK-/-
QVFFELNGQLR	11	Q05920	Pyruvate carboxylase, mitochondrial;Pyruvate carboxylase	1349.71	46.8129	FAK-/-
EASFEYLQNEGER	13	E9Q4Z2	Acetyl-CoA carboxylase 2;Biotin carboxylase	1570.69	34.3789	FAK-/-
TSYSYRQTSAM	11	P19001	Keratin, type I cytoskeletal 19	1309.56	26.724	FAK-/-
SGNSDVYENEIPGGQYTNLHFQAH	24	Q05920	Pyruvate carboxylase, mitochondrial;Pyruvate carboxylase	2676.18	41.4631	FAK-/-
DIIVIGNDITYR	12	Q5SWU9-2	Isoform 2 of Acetyl-CoA carboxylase 1	1390.75	49.6007	FAK-/-
HLEPALAFQLELNR	14	Q5SWU9-2	Isoform 2 of Acetyl-CoA carboxylase 1	1649.89	47.9069	FAK-/-
HVEVQVFGDHHGNAVYLFER	20	Q99MR8	Methylcrotonoyl-CoA carboxylase subunit alpha, mitochondrial	2352.14	41.8062	FAK-/-
FVVMVTPEDLK	11	E9Q4Z2	Acetyl-CoA carboxylase 2;Biotin carboxylase	1292.67	46.4244	FAK-/-
TSYSYRQTSA	10	P19001	Keratin, type I cytoskeletal 19	1162.53	24.8447	FAK-/-
EAGGNMSIQFLGTVYK	16	Q91ZA3	Propionyl-CoA carboxylase alpha chain, mitochondrial	1713.84	43.506	FAK-/-
IIYEFESSTQM	11	Q9DB00	GON-4-like protein	1362.6	45.796	FAK-/-
SSYTFPKMM	9	Q9WUR2-2	Isoform 2 of Enoyl-CoA delta isomerase 2	1090.48	32.3209	FAK-/-
DEPIHILNVAIK	12	Q5SWU9-2	Isoform 2 of Acetyl-CoA carboxylase 1	1360.77	44.095	FAK-/-
SFTTRSTTFSTNYRSL	16	P05784	Keratin, type I cytoskeletal 18	1909.92	36.3625	FAK-/-
VVYDLSIRGF	10	Q62348	Translin	1167.63	48.5429	FAK-/-
LNYDFNSSKL	10	E9Q414	Apolipoprotein B-100;Apolipoprotein B-48	1199.58	38.8064	FAK-/-
VETGVLKPGMVVTFAPVNVTTEVK	24	P10126	Elongation factor 1-alpha 1	2530.37	50.3382	FAK-/-
ASYEFVQRL	9	Q9JHU4	Cytoplasmic dynein 1 heavy chain 1	1111.57	39.0639	FAK-/-
SHYDFGLRAL	10	Q9JHU4	Cytoplasmic dynein 1 heavy chain 1	1177.59	38.9043	FAK-/-
VAYWRQAGL	9	P56382	ATP synthase subunit epsilon, mitochondrial	1062.56	38.4857	FAK-/-
QAFDFEFTHV	10	Q8C0E2-2	Isoform 2 of Vacuolar protein sorting-associated protein 26B	1239.56	47.2674	FAK-/-
KNLEVFMHV	9	Q922J9-2	Isoform 2 of Fatty acyl-CoA reductase 1	1115.58	33.3578	FAK-/-
STFVYNSM	8	Q61107	Guanylate-binding protein 4	963.401	36.5156	FAK-/-
TNQDFIQRL	9	Q80TM9-2	Isoform 2 of Nischarin	1133.58	38.4833	FAK-/-
VSLEFVTNM	9	E9Q414	Apolipoprotein B-100;Apolipoprotein B-48	1054.5	43.8761	FAK-/-
TIVEFLHSF	9	Q91YE5-2	Isoform 2 of Bromodomain adjacent to zinc finger domain protein 2A	1091.57	49.0815	FAK-/-
VVYIYKEHF	9	Q5XG71	Small subunit processome component 20 homolog	1196.62	38.0911	FAK-/-
TILEFSQNM	9	Q6P5F9	Exportin-1	1097.51	43.0231	FAK-/-
AMYIFLHTV	9	Q9CQZ0	ORM1-like protein 2	1109.56	47.5159	FAK-/-
SSYTFPKM	8	Q9WUR2-2	Isoform 2 of Enoyl-CoA delta isomerase 2	959.442	30.5491	FAK-/-
INYDYVHEL	9	E9Q784	Zinc finger CCCH domain-containing protein 13	1164.55	39.5218	FAK-/-
SFVDLSGHNL	10	Q9EPL2-2	Isoform 2 of Calsyntenin-1	1087.53	41.6471	FAK-/-
EVFDFRGM	8	P28660-2	Isoform 2 of Nck-associated protein 1	1015.44	39.677	FAK-/-
VSYWFDQRF	9	P54751	CMP-N-acetylneuraminate-beta-galactosamide-alpha-2,3-sialyltransferase 1	1246.58	45.7307	FAK-/-
TGYNFQRV	8	Q922V4	Pleiotropic regulator 1	983.482	29.8816	FAK-/-
MSVLQHGAAAGSTPAPAGG	19	P16382	Interleukin-4 receptor subunit alpha	1678.81	40.5147	FAK-/-
VAYWRQAGLSY	11	P56382	ATP synthase subunit epsilon, mitochondrial	1312.66	40.6347	FAK-/-
TNPSFDGRL	9	Q6PA06-2	Isoform 2 of Atlastin-2	1005.49	34.2278	FAK-/-
KSYSFIARM	9	Q8CGZ0	Calcium homeostasis endoplasmic reticulum protein	1117.56	31.2564	FAK-/-
SMLYPLSHGF	10	Q8CGY8-2	Isoform 2 of UDP-N-acetylglucosamine--peptide N-acetylglucosaminyltransferase 110 kDa subunit	1166.54	43.775	FAK-/-
SSFLFWRM	8	P97783	Protein AF1q	1088.51	46.0283	FAK-/-
SSYNYIRV	8	Q5SYD0-2	Isoform 2 of Unconventional myosin-Id	1000.5	30.6704	FAK-/-
SNMTYEKL	8	Q3UPW2-2	Isoform 2 of ETS-related transcription factor Elf-3	1000.45	25.8115	FAK-/-
SQYVFTEM	8	Q5SYH2	Transmembrane protein 199	1019.43	37.9075	FAK-/-
SIVQFYYM	8	Q9R190	Metastasis-associated protein MTA2	1065.48	46.9235	FAK-/-
STIEFKNM	8	Q6NXI6-2	Isoform 2 of Regulation of nuclear pre-mRNA domain-containing protein 2	968.464	30.8325	FAK-/-
QIYDIFQKL	9	P60843	Eukaryotic initiation factor 4A-I	1166.63	47.7505	FAK-/-
IGPDFQKGL	9	Q08093	Calponin-2	973.523	40.9643	FAK-/-
MSFQFAHL	8	Q80TY5	Vacuolar protein sorting-associated protein 13B	979.459	42.669	FAK-/-
TSFMFQRV	8	P97429	Annexin A4	1014.5	37.9804	FAK-/-
VNYPFIDM	8	P70459	ETS domain-containing transcription factor ERF	1013.45	47.1652	FAK-/-
AGPWYRNL	8	P98195-2	Isoform 2 of Probable phospholipid-transporting ATPase IIB	975.493	34.0899	FAK-/-
ISYNFIEKL	9	Q05A62-2	Isoform 2 of Dynein light chain 1, axonemal	1125.61	44.4428	FAK-/-
TEYVFTHL	8	Q6NWW9	Fibronectin type III domain-containing protein 3B	1008.49	38.3474	FAK-/-
NVWRFPYL	8	O35316	Sodium- and chloride-dependent taurine transporter	1093.57	44.0193	FAK-/-
VIYPFMQGL	9	Q91VV4-2	Isoform 2 of DENN domain-containing protein 2D	1082.55	52.4814	FAK-/-
SNYLHRVV	8	Q78JE5	F-box only protein 22	986.53	26.9634	FAK-/-
GLAAAASGPAGPGGPGG	17	Q8BX46-2	Isoform 2 of SKI family transcriptional corepressor 1	1305.63	41.8436	FAK-/-
LSYTRFSLA	9	Q62351	Transferrin receptor protein 1	1056.56	42.1308	FAK-/-
SALEFLTHL	9	Q8C3R1-2	Isoform 2 of BRCA1-associated ATM activator 1	1029.55	46.2001	FAK-/-
STFVYNTM	8	Q8CFB4	Guanylate-binding protein 5	977.416	36.9116	FAK-/-
VAFAYKNV	8	Q9DCF9-2	Isoform 2 of Translocon-associated protein subunit gamma	910.491	36.2193	FAK-/-
SSYKFNHL	8	Q8K2I1	Protein farnesyltransferase subunit beta	994.487	26.7756	FAK-/-
NSFRYNGL	8	P41105	60S ribosomal protein L28	969.467	31.1621	FAK-/-
VSFTYRYL	8	Q920Q4	Vacuolar protein sorting-associated protein 16 homolog	1047.54	40.5316	FAK-/-
VAPDRFPTL	9	Q9DBS8-2	Isoform 2 of Centrosomal protein POC5	1014.55	43.0179	FAK-/-
KSYERINNI	9	Q9Z121	C-C motif chemokine 8	1135.6	24.1319	FAK-/-
QSVDMKIGV	9	P15379-10	Isoform 8 of CD44 antigen	975.506	33.3595	FAK-/-
AQYSFDKL	8	Q8C547-2	Isoform 2 of HEAT repeat-containing protein 5B	970.476	36.906	FAK-/-
QSIAFISRL	9	Q9CR67	Transmembrane protein 33	1033.59	45.3005	FAK-/-
SGYDFSRL	8	Q6GQT6	Sterol regulatory element-binding protein cleavage-activating protein	943.44	35.6101	FAK-/-
NAYKFPNL	8	O54754	Aldehyde oxidase 1	965.497	34.6868	FAK-/-
KIFEFKETL	9	Q8BW96-2	Isoform 2 of Calcium/calmodulin-dependent protein kinase type 1D	1153.64	39.2178	FAK-/-
TSVVFNKL	8	Q791N7	DNA-directed RNA polymerase I subunit RPA12	906.517	36.8238	FAK-/-
VNQKFNNL	8	Q8K4R9-2	Isoform 2 of Disks large-associated protein 5	975.514	30.3518	FAK-/-
KSYLMNKL	8	Q01514	Guanylate-binding protein 1	995.547	26.4698	FAK-/-
AAVKFHNL	8	Q64521	Glycerol-3-phosphate dehydrogenase, mitochondrial	898.502	31.4933	FAK-/-
IAMEFNHL	8	P22437	Prostaglandin G/H synthase 1	973.469	39.9633	FAK-/-
IGPTYYQRL	9	Q8CFI7	DNA-directed RNA polymerase II subunit RPB2	1109.59	37.6086	FAK-/-
TAYAFHFL	8	Q9R0H0-2	Isoform 2 of Peroxisomal acyl-coenzyme A oxidase 1	968.476	45.8909	FAK-/-
NTYDYAKV	8	O08746-2	Isoform 2 of Matrilin-2	972.455	27.7621	FAK-/-
STFEFHSI	8	O70481	E3 ubiquitin-protein ligase UBR1	966.445	39.1512	FAK-/-
AAFVFRKL	8	Q8K0S9	snRNA-activating protein complex subunit 1	950.57	40.5532	FAK-/-
QNQEYKQL	8	P19001	Keratin, type I cytoskeletal 19	1049.51	24.0272	FAK-/-
SGYEFIHKL	9	Q8BYL4	Tyrosine--tRNA ligase, mitochondrial	1092.56	34.6465	FAK-/-
SNYLFTKL	8	P97481	Endothelial PAS domain-containing protein 1	984.528	38.8595	FAK-/-
SAFQYGPTMF	10	Q91VX2	Ubiquitin-associated protein 2	1163.5	45.3503	FAK-/-
TAYEFAKL	8	Q9EQ06-2	Isoform 2 of Estradiol 17-beta-dehydrogenase 11	941.486	37.055	FAK-/-
AALDFKNV	8	Q8CG47	Structural maintenance of chromosomes protein 4	876.47	38.4238	FAK-/-
QVVQFNRL	8	O88653	Ragulator complex protein LAMTOR3	1002.56	37.3092	FAK-/-
AINTFHQSRL	10	Q9CW46-2	Isoform 2 of Ribonucleoprotein PTB-binding 1	1185.63	33.4786	FAK-/-
ATFIREVLM	9	P22437	Prostaglandin G/H synthase 1	1094.58	44.64	FAK-/-
QILSDFPKL	9	Q99ME9	Nucleolar GTP-binding protein 1	1059.6	47.3361	FAK-/-
NAPEFVKV	8	Q3TGF2	Protein FAM107B	902.486	33.9128	FAK-/-
VNVDYSKL	8	Q62425	Cytochrome c oxidase subunit NDUFA4	936.492	33.2729	FAK-/-
ISFKFDHL	8	P47753	F-actin-capping protein subunit alpha-1	1005.53	41.8726	FAK-/-
AKEEKHRDKAKEENQGIIKEFFLMM	25	Q99J94	Solute carrier organic anion transporter family member 1A6	3106.56	29.9854	FAK-/-
SIYEKLIQF	9	Q02614	SAP30-binding protein	1139.62	45.7121	FAK-/-
VSYLFSHV	8	Q9CS42	Ribose-phosphate pyrophosphokinase 2	950.486	41.3074	FAK-/-
SAFSFRTL	8	Q8BMI0	F-box only protein 38	927.481	40.9477	FAK-/-
TAPQYYRL	8	Q6PJN8	DALR anticodon-binding domain-containing protein 3	1010.52	33.001	FAK-/-
FFYKHIWRSWDE	12	Q9Z179	SHC SH2 domain-binding protein 1	1754.82	42.5026	FAK-/-
VADKFTEL	8	Q76MZ3	Serine/threonine-protein phosphatase 2A 65 kDa regulatory subunit A alpha isoform	921.481	38.2045	FAK-/-
PTFGQLEAVNLHEVRE	16	P26618-2	Isoform 2 of Platelet-derived growth factor receptor alpha	1879.94	41.5626	FAK-/-
VNFEKFWEL	9	Q8JZL7-2	Isoform 2 of Ras-GEF domain-containing family member 1B	1210.6	45.8213	FAK-/-
AAYGFRNI	8	Q9CYQ7	Nuclear prelamin A recognition factor	910.466	35.9118	FAK-/-
VAYGFRNI	8	Q7TMW6-2	Isoform 2 of Cytosolic iron-sulfur assembly component 3	938.497	37.8559	FAK-/-
ATQVYPKL	8	Q8K3W0-1	Isoform 1 of BRISC and BRCA1-A complex member 2	918.517	33.3435	FAK-/-
VIFGFLNM	8	O09117-2	Isoform 2 of Synaptophysin-like protein 1	955.484	54.8719	FAK-/-
SSPVFKAM	8	Q9Z2X8	Kelch-like ECH-associated protein 1	865.437	32.9937	FAK-/-
QPSPSAVPKTEDQRPQLD	18	P81270-2	Isoform 2 of Transcriptional regulator ERG	1991.99	36.0566	FAK-/-
VQYKFSHL	8	Q9JHD1	Histone acetyltransferase KAT2B	1020.54	31.9196	FAK-/-
SAYLFVKL	8	B9EJ80	PDZ domain-containing protein 8	939.543	45.3543	FAK-/-
INFDFPKL	8	P54823	Probable ATP-dependent RNA helicase DDX6	992.533	47.9067	FAK-/-
SIAAFIQRL	9	Q9Z1R2	Large proline-rich protein BAG6	1017.6	47.1019	FAK-/-
VAFDFTKV	8	Q7M6Y3-2	Isoform 2 of Phosphatidylinositol-binding clathrin assembly protein	925.491	43.2118	FAK-/-
ATLVFHNL	8	P42227-2	Isoform Stat3B of Signal transducer and activator of transcription 3	913.502	42.5294	FAK-/-
AIVSFAHV	8	P43247	DNA mismatch repair protein Msh2	842.465	42.0068	FAK-/-
VILEYFTRL	9	Q9CR08	Ribonuclease P protein subunit p29	1152.65	50.4194	FAK-/-
VVFVFRVL	8	P28231	Gap junction beta-3 protein	977.606	53.9595	FAK-/-
VPYAFKSL	8	E9Q414	Apolipoprotein B-100;Apolipoprotein B-48	923.512	40.893	FAK-/-
SGYKFFSL	8	Q80W47	WD repeat domain phosphoinositide-interacting protein 2	947.475	41.0018	FAK-/-
IAYAFFHL	8	Q8K4P7-3	Isoform 3 of Suppressor of tumorigenicity 7 protein-like	980.512	52.1183	FAK-/-
VIMKLFPQL	9	Q64FW2	All-trans-retinol 13,14-reductase	1103.64	50.7304	FAK-/-
SSSTFRTL	8	P18406	Protein CYR61	897.456	31.3909	FAK-/-
ISYLYNKL	8	Q61471	Protein Tob1	1012.56	39.869	FAK-/-
QWIVVRTL	8	Q8K078-2	Isoform 2 of Solute carrier organic anion transporter family member 4A1	1013.6	42.8901	FAK-/-
SSLSFNTRL	9	Q5SSN7	Vesicle transport protein SFT2A	1023.53	36.4425	FAK-/-
SKYDFPKL	8	Q3T9E4	T-cell-specific guanine nucleotide triphosphate-binding protein 2	996.528	31.561	FAK-/-
TNYKFFML	8	Q5Y5T1-2	Isoform 2 of Palmitoyltransferase ZDHHC20	1078.52	41.8937	FAK-/-
SQYLFPKL	8	P35396	Peroxisome proliferator-activated receptor delta	994.549	42.1453	FAK-/-
VGINYREV	8	Q01320	DNA topoisomerase 2-alpha	948.503	31.7936	FAK-/-
YFKGEIFLDEKKKFYGPERRKMMFM	25	Q9CYH2	Peroxiredoxin-like 2A	3275.63	40.0074	FAK-/-
SIINFIERL	9	Q9QZ09	Protein PHTF1	1103.63	48.6526	FAK-/-
KSYKMSTS	8	P11679	Keratin, type II cytoskeletal 8	946.443	14.4175	FAK-/-
IITGFRNV	8	Q9Z1S0	Mitotic checkpoint serine/threonine-protein kinase BUB1 beta	918.529	40.1405	FAK-/-
SGPTYIKL	8	Q6NSR3	Uncharacterized aarF domain-containing protein kinase 2	877.491	34.2289	FAK-/-
GGGSGPAAGVVVGAAGGRGAGG	22	P97445	Voltage-dependent P/Q-type calcium channel subunit alpha-1A	1637.82	37.8747	FAK-/-
VMYKFLTV	8	Q9WVC3	Caveolin-2;Caveolin	1015.54	42.6529	FAK-/-
VADKFSEL	8	Q7TNP2	Serine/threonine-protein phosphatase 2A 65 kDa regulatory subunit A beta isoform	907.465	37.8085	FAK-/-
AWIKVEQL	8	Q922P9	Putative oxidoreductase GLYR1	985.56	39.9982	FAK-/-
KAPGFAQM	8	P42932	T-complex protein 1 subunit theta	864.416	31.2702	FAK-/-
VVFIFRVL	8	Q02738	Gap junction beta-4 protein	991.622	56.7617	FAK-/-
YSYRQTSA	8	P19001	Keratin, type I cytoskeletal 19	974.446	23.8215	FAK-/-
WKLRTKTDYNLWNAYQNQ	18	Q5SUS0	F-box/WD repeat-containing protein 10	2341.16	35.5418	FAK-/-
TLVEFRNL	8	Q3V1G4	Olfactomedin-like protein 2B	990.55	40.5133	FAK-/-
IIEPSLRQL	9	P62984	Ubiquitin-60S ribosomal protein L40;Ubiquitin;60S ribosomal protein L40	1067.63	44.6249	FAK-/-
RVMEYINRL	9	Q68FD5	Clathrin heavy chain 1;Clathrin heavy chain	1192.64	31.4355	FAK-/-
LSYTRFSL	8	Q62351	Transferrin receptor protein 1	985.523	40.6731	FAK-/-
SFLDVRNI	8	Q8VDM4	26S proteasome non-ATPase regulatory subunit 2	962.519	41.9141	FAK-/-
VAYKFPEL	8	Q6WKZ8-2	Isoform 2 of E3 ubiquitin-protein ligase UBR2	965.522	40.9623	FAK-/-
VSPLFQKL	8	Q68FL6	Methionine--tRNA ligase, cytoplasmic	930.554	43.1088	FAK-/-
VIVKFAQL	8	Q6NS46	Protein RRP5 homolog	916.575	46.251	FAK-/-
TITSFPRL	8	P97494	Glutamate--cysteine ligase catalytic subunit	933.528	40.3734	FAK-/-
SSVYFRSV	8	Q9D6Y4	BLOC-1-related complex subunit 8	943.476	34.2786	FAK-/-
SSLGFERL	8	E9PYL2	Proline-rich protein 12	907.476	37.579	FAK-/-
GPWIQKYLWWKRYLTM	16	Q9EQC4	Elongation of very long chain fatty acids protein 4	2210.15	47.4395	FAK-/-
VNIEFKDL	8	Q64343	ATP-binding cassette sub-family G member 1	976.523	41.3624	FAK-/-
ATFPFAML	8	O35316	Sodium- and chloride-dependent taurine transporter	912.442	52.0385	FAK-/-
STYKFFEV	8	Q9CZM2	60S ribosomal protein L15	1019.5	38.3774	FAK-/-
YILKVSQGGKTICLSGFMGM	20	P18242	Cathepsin D	2164.07	31.9976	FAK-/-
KITDFIKF	8	P62702	40S ribosomal protein S4, X isoform	1010.58	41.2424	FAK-/-
SDMNTVLNYIFSHAQVTK	18	Q5SWU9-2	Isoform 2 of Acetyl-CoA carboxylase 1	2083	41.1441	FAK-/-
IFVGGLNPEATEEKIREY	18	Q99020	Heterogeneous nuclear ribonucleoprotein A/B	2064.05	47.3125	FAK-/-
VFDYSEYWEGAR	12	Q05920	Pyruvate carboxylase, mitochondrial;Pyruvate carboxylase	1520.66	43.0643	FAK-/-
LILSETSIFDVLPNFFYHSNQVVR	24	Q5SWU9-2	Isoform 2 of Acetyl-CoA carboxylase 1	2837.47	64.1098	FAK-/-
IPVQAVWAGWGHASENPKLPELLLK	25	Q5SWU9-2	Isoform 2 of Acetyl-CoA carboxylase 1	2752.51	52.5266	FAK-/-
YLYLTPQDYK	10	Q5SWU9-2	Isoform 2 of Acetyl-CoA carboxylase 1	1302.65	41.0286	FAK-/-
VSLEYEKTEVNSGFF	15	P80317	T-complex protein 1 subunit zeta	1747.83	46.6654	FAK-/-
TVELSIPADPANLDSEAK	18	Q5SWU9-2	Isoform 2 of Acetyl-CoA carboxylase 1	1868.94	45.203	FAK-/-
KNLDWFPRM	9	P70227	Inositol 1,4,5-trisphosphate receptor type 3	1221.6	35.4802	FAK-/-
VAVDFGNYHL	10	Q9Z127	Large neutral amino acids transporter small subunit 1	1133.55	43.1218	FAK-/-
SSYDWSKGHEF	11	Q8C570	mRNA export factor	1341.56	32.0225	FAK-/-
AIYEFIHNF	9	Q9WVL1	AP-4 complex subunit sigma-1	1152.56	47.1833	FAK-/-
GDAGGGGGGGGGGERAGRSGATA	23	Q8BTH6	Transcriptional repressor scratch 2	1787.79	33.3657	FAK-/-
AIELPIDPKLN	11	Q99020	Heterogeneous nuclear ribonucleoprotein A/B	1221.7	46.1982	FAK-/-
ALMGNLRFLGL	11	Q9D2R8	28S ribosomal protein S33, mitochondrial	1219.67	51.5024	FAK-/-
SGYKYVGM	8	Q91XB7	Protein YIF1A	919.411	30.7062	FAK-/-
PGGVTGIGAGPGGLGGAGSPAAAKS	25	P54320	Elastin	1963.01	45.1758	FAK-/-
SAYEFYHAL	9	P97481	Endothelial PAS domain-containing protein 1	1099.5	40.0795	FAK-/-
FQIVNPHLL	9	P07742	Ribonucleoside-diphosphate reductase large subunit	1079.61	46.2429	FAK-/-
VIVRFLTVM	9	P62245	40S ribosomal protein S15a	1092.64	49.7746	FAK-/-
IGPDVYAKL	9	Q8R0W0	Epiplakin	974.544	41.338	FAK-/-
KIQSFINRM	9	Q8C1Y8	Vacuolar fusion protein CCZ1 homolog	1135.62	32.5435	FAK-/-
KVFEYHNV	8	Q9DAX9	Amyloid protein-binding protein 2	1034.52	30.8166	FAK-/-
MALAAAAAAAAAAAGVSQAA	20	Q8BLS7	Ankyrin repeat domain-containing protein SOWAHA	1643.83	40.1947	FAK-/-
AWMDVLPHL	9	Q9Z0K8	Pantetheinase	1096.54	43.4637	FAK-/-
ATYSYKEAL	9	Q8R349	Cell division cycle protein 16 homolog	1044.51	32.8523	FAK-/-
VALDFEQEM	9	P60710	Actin, cytoplasmic 1;Actin, cytoplasmic 1, N-terminally processed;Actin, cytoplasmic 2;Actin, cytoplasmic 2, N-terminally processed;Beta-actin-like protein 2;Actin, alpha skeletal muscle;Actin, alpha cardiac muscle 1;Actin, aortic smooth muscle;Actin, gamma-enteric smooth muscle;Actin-like protein 9	1096.47	41.3656	FAK-/-
VNYDFGHMHV	10	P58283-2	Isoform 2 of E3 ubiquitin-protein ligase RNF216	1233.52	34.2874	FAK-/-
SIYPLGDIKI	10	Q8BG48	Serine/threonine-protein kinase 17B	1117.64	48.3563	FAK-/-
SVTVPSSTWPSQ	12	P01867-2	Ig gamma-2B chain C region	1274.61	36.5809	FAK-/-
INLPFFKSL	9	E9Q414	Apolipoprotein B-100;Apolipoprotein B-48	1077.62	50.4967	FAK-/-
ASITFEHM	8	Q91WK2	Eukaryotic translation initiation factor 3 subunit H	934.422	34.3566	FAK-/-
QSPGFYRNV	9	P32921-2	Isoform 2 of Tryptophan--tRNA ligase, cytoplasmic	1066.52	33.4086	FAK-/-
GGASGGGGGVSVPGLLVGSAGVGG	24	Q8C6A8	Class E basic helix-loop-helix protein 22	1866.94	52.2899	FAK-/-
SNFTFSHL	8	Q3TDN0	Protein dispatched homolog 1	951.445	38.3554	FAK-/-
HVVLVFIF	8	O88427-2	Isoform 2 of Voltage-dependent T-type calcium channel subunit alpha-1H	1014.59	55.3151	FAK-/-
VAYRPGGF	8	P56857-3	Isoform A2.1 of Claudin-18	865.445	37.441	FAK-/-
RLLDWFRSL	9	Q9CQW2	ADP-ribosylation factor-like protein 8B	1204.67	47.4191	FAK-/-
ITPPGYSHV	9	Q8BLB7-2	Isoform 2 of Lethal(3)malignant brain tumor-like protein 3	969.492	36.3277	FAK-/-
AIGIGAYLVR	10	Q5SWU9-2	Isoform 2 of Acetyl-CoA carboxylase 1	1031.61	46.4036	FAK-/-
FTYGFFKI	8	P15307	Proto-oncogene c-Rel	1021.53	48.7079	FAK-/-
SGYSFTHI	8	Q9D864	Actin-related protein 6	910.418	36.2418	FAK-/-
QIIAFFAHL	9	Q8CHI8-2	Isoform 2 of E1A-binding protein p400	1058.59	49.8006	FAK-/-
LQYEFTHL	8	Q9JL26-2	Isoform 2 of Formin-like protein 1	1049.52	40.3098	FAK-/-
VNVEFVRV	8	Q8BML1-2	Isoform 2 of [F-actin]-monooxygenase MICAL2	960.539	40.0562	FAK-/-
QSYEFFHL	8	Q8BHB0	Nucleotide-binding oligomerization domain-containing protein 1	1069.49	41.0565	FAK-/-
MFQLPTLNF	9	Q62233-2	Isoform SIX3A of Homeobox protein SIX3	1125.55	48.4479	FAK-/-
VNDIFERI	8	P10853	Histone H2B type 1-F/J/L	1004.53	42.8219	FAK-/-
VAFAFKKL	8	Q8CFA1-2	Isoform 2 of Interleukin-1 receptor-associated kinase-like 2	922.564	38.4516	FAK-/-
KNIRFPLM	8	Q6ZPT1	Kelch-like protein 9	1017.58	36.0977	FAK-/-
SSLHPMGGL	9	P28659-2	Isoform 2 of CUGBP Elav-like family member 1	897.438	36.1967	FAK-/-
VINVFHHL	8	Q52KE7-2	Isoform 2 of Cyclin-L1	977.545	40.1451	FAK-/-
VINFDFPKL	9	P54823	Probable ATP-dependent RNA helicase DDX6	1091.6	49.0307	FAK-/-
LKKTISRSPG	10	P01867-2	Ig gamma-2B chain C region	1085.66	26.7511	FAK-/-
STFSFTKV	8	Q3TZZ7	Extended synaptotagmin-2	915.47	36.0944	FAK-/-
IAPWFHGI	8	A6X942-2	Isoform 2 of SH2 domain-containing protein 4B	939.497	45.0928	FAK-/-
TSPEYQKL	8	Q920R0	Alsin	964.487	28.5602	FAK-/-
HVYYFAHL	8	Q80SU7	Interferon-induced very large GTPase 1	1048.51	38.7279	FAK-/-
YMRRKTSKW	9	Q9CQQ0	Small integral membrane protein 8	1312.67	17.1034	FAK-/-
SIVSYNHL	8	Q9JHU9	Inositol-3-phosphate synthase 1	931.476	37.0402	FAK-/-
SNIAYPRL	8	Q923I7	Sodium/glucose cotransporter 2	932.508	36.7451	FAK-/-
IGPYFPPLRL	10	Q3U3R4-2	Isoform 2 of Lipase maturation factor 1	1171.68	52.9774	FAK-/-
LQYEFTKL	8	A2APV2-2	Isoform 2 of Formin-like protein 2	1040.55	39.5002	FAK-/-
VVFFFKTL	8	Q9JLJ1	Selenoprotein K	999.579	52.0679	FAK-/-
VVYPFPTF	8	Q6PFH3-2	Isoform 2 of DDB1- and CUL4-associated factor 15	968.501	50.4204	FAK-/-
VNVERVLNV	9	Q6DFV5-2	Isoform 2 of Probable helicase with zinc finger domain	1040.6	38.0909	FAK-/-
KNVVYRDL	8	P31750	RAC-alpha serine/threonine-protein kinase	1005.56	31.8727	FAK-/-
KAPEYLHRF	9	P97379-2	Isoform B of Ras GTPase-activating protein-binding protein 2	1159.61	30.9499	FAK-/-
SIWLFQANL	9	Q9D2C7	Bax inhibitor 1	1090.58	49.3533	FAK-/-
TAFRFSEL	8	A3KGB4	TBC1 domain family member 8B	969.492	41.2796	FAK-/-
FGQLFRPDNFIFGQ	14	Q922F4	Tubulin beta-6 chain	1684.84	54.9622	FAK-/-
QTYDYRNI	8	Q9JHI7	Exosome complex component RRP45	1071.5	30.7121	FAK-/-
AAAAGGTRAGSEPGAGSGSGAGIG	24	Q91Z46	Dual specificity protein phosphatase 7	1885.89	38.8346	FAK-/-
SVYNKTQTF	9	Q91VX2	Ubiquitin-associated protein 2	1086.53	29.518	FAK-/-
IILKYIGM	8	Q9JKW0	ADP-ribosylation factor-like protein 6-interacting protein 1	965.562	47.0913	FAK-/-
KNLYRQLI	8	P49717	DNA replication licensing factor MCM4	1046.62	33.9554	FAK-/-
SPIDYSDGSGMNLLQIQEK	19	Q3TNA1	Xylulose kinase	2152	45.2696	FAK-/-
KVLVFSQM	8	Q60848-2	Isoform 2 of Lymphocyte-specific helicase	966.521	37.804	FAK-/-
ISVRFHNL	8	Q8CFL8	Zinc finger SWIM domain-containing protein 3	984.55	37.7024	FAK-/-
GFDYKERL	8	Q60598	Src substrate cortactin	1026.51	34.14	FAK-/-
VWIQKTSEM	9	Q99L48	60S ribosomal export protein NMD3	1120.56	31.9074	FAK-/-
SGIDFKQL	8	O55222	Integrin-linked protein kinase	906.481	37.8931	FAK-/-
VSYEKFSNL	9	Q5SVR0-2	Isoform 2 of TBC1 domain family member 9B	1085.54	37.4915	FAK-/-
VNFPFLVKL	9	P05132-2	Isoform 2 of cAMP-dependent protein kinase catalytic subunit alpha	1075.64	51.3034	FAK-/-
TTPEFLTRI	9	Q05769	Prostaglandin G/H synthase 2	1076.59	41.2795	FAK-/-
ASPIFTHV	8	Q8C5N3-2	Isoform 2 of Pre-mRNA-splicing factor CWC22 homolog	870.46	38.2117	FAK-/-
VQFLYREL	8	B9EJR8	Dynein assembly factor 5, axonemal	1066.58	44.5056	FAK-/-
SSAEFHSL	8	Q61810	Latent-transforming growth factor beta-binding protein 3	876.398	33.8906	FAK-/-
VSYQFPKL	8	Q924W7-2	Isoform 2 of DENN domain-containing protein 2B	980.533	38.2741	FAK-/-
TAILFQRI	8	E9Q414	Apolipoprotein B-100;Apolipoprotein B-48	960.576	43.9037	FAK-/-
ASFIFRQL	8	Q8CEE6	PAS domain-containing serine/threonine-protein kinase	980.544	44.9108	FAK-/-
SAFIFRVL	8	Q9R0A1	Chloride channel protein 2	951.554	50.07	FAK-/-
SVYKFFDL	8	P13405	Retinoblastoma-associated protein	1017.52	46.2908	FAK-/-
KNLNYLHL	8	Q99PV0	Pre-mRNA-processing-splicing factor 8	1013.57	33.9334	FAK-/-
VNFVHTNL	8	Q9D8E6	60S ribosomal protein L4	942.492	36.9432	FAK-/-
VGFDYKERL	9	Q60598	Src substrate cortactin	1125.58	37.4708	FAK-/-
VVYTPWSNL	9	Q78PG9	Coiled-coil domain-containing protein 25	1077.55	43.6996	FAK-/-
VNLVFEKI	8	Q6AW69-3	Isoform 3 of Cingulin-like protein 1	960.564	43.5459	FAK-/-
SLVTFRTL	8	Q9QXS1-10	Isoform PLEC-1D of Plectin	935.544	43.0502	FAK-/-
ISPEYKTI	8	P29533-2	Isoform 2 of Vascular cell adhesion protein 1	949.512	35.8961	FAK-/-
TNLKYSPL	8	E9Q414	Apolipoprotein B-100;Apolipoprotein B-48	934.512	34.8024	FAK-/-
LIYKFLNV	8	Q6P5F9	Exportin-1	1008.6	48.8431	FAK-/-
RIVELFRNL	9	P42227-2	Isoform Stat3B of Signal transducer and activator of transcription 3	1158.69	44.5524	FAK-/-
DSNSWDEHVFELVLPKACMVGHV	23	O88738-2	Isoform 2 of Baculoviral IAP repeat-containing protein 6	2669.23	43.185	FAK-/-
SAYEVIKL	8	P06151	L-lactate dehydrogenase A chain	921.517	38.3202	FAK-/-
GFGARTRGSSGGGRGRGRGGGGGG	24	Q80WS3	rRNA/tRNA 2'-O-methyltransferase fibrillarin-like protein 1	2090.03	30.4773	FAK-/-
SAVIFRTL	8	A2AT37	Regulator of nonsense transcripts 2	905.533	43.3487	FAK-/-
VVTVPAYFNDSQ	12	P63017	Heat shock cognate 71 kDa protein	1338.65	43.2432	FAK-/-
ISFEFRSL	8	Q3THF9-2	Isoform 2 of Coenzyme Q-binding protein COQ10 homolog B, mitochondrial	997.523	46.6024	FAK-/-
VIFQFKTNPPA	11	Q9R100	Cadherin-17	1260.69	42.1618	FAK-/-
EVVDFEKL	8	Q9Z2G9-2	Isoform 2 of Oxidoreductase HTATIP2	977.507	40.6153	FAK-/-
RNYEYLIRL	9	Q8R3L2-2	Isoform 2 of Transcription factor 25	1238.68	40.5744	FAK-/-
SVVAFHNL	8	Q71B07	Probable C-mannosyltransferase DPY19L3	885.471	38.8312	FAK-/-
GHVIAAR	7	E9Q4Z2	Acetyl-CoA carboxylase 2;Biotin carboxylase	722.419	27.4842	FAK-/-
MIFKLQNAFW	10	Q5I1X5	RelA-associated inhibitor	1312.66	45.9679	FAK-/-
SGLTYIKI	8	O88738-2	Isoform 2 of Baculoviral IAP repeat-containing protein 6	893.522	40.4835	FAK-/-
QTFVFHVV	8	A2AAE1-2	Isoform 2 of Transmembrane protein KIAA1109	975.518	41.6607	FAK-/-
ESPSYRTL	8	Q8BLG0-2	Isoform 2 of PHD finger protein 20	951.466	32.0863	FAK-/-
SNYERLESL	9	P43883	Perilipin-2	1109.54	35.5613	FAK-/-
FGAGLFAGLWILCLA	15	Q9DA39	Protein lifeguard 4	1550.83	60.5721	FAK-/-
FGAIQIKNSFG	11	Q9DAN1	Protein disulfide-isomerase-like protein of the testis	1180.62	42.4431	FAK-/-
TPQIQGMKEIREQQLELMTI	20	Q922Y2	Tripartite motif-containing protein 59	2459.24	42.1762	FAK-/-
QSIEFSRL	8	P23116	Eukaryotic translation initiation factor 3 subunit A	978.513	38.0828	FAK-/-
ITFIFKSL	8	Q9JLN9	Serine/threonine-protein kinase mTOR	967.574	50.3039	FAK-/-
SALVFTRL	8	Q9JHJ3	Glycosylated lysosomal membrane protein	905.533	43.6089	FAK-/-
VAYKFPELL	9	Q6WKZ8-2	Isoform 2 of E3 ubiquitin-protein ligase UBR2	1078.61	46.5619	FAK-/-
SSSSSSSGGAGGANPAKKKRKRCG	24	Q6NXI8	CXXC-type zinc finger protein 4	2306.15	12.8938	FAK-/-
RAVWEKNFKMIELHNW	16	Q80UB0	Testin-2	2116.07	37.3192	FAK-/-
TIVVFNGM	8	Q8CAS9-2	Isoform 2 of Protein mono-ADP-ribosyltransferase PARP9	895.447	43.3176	FAK-/-
PGGGGGGGGGGGGSSGGGAGGGYSS	25	Q80TB7-2	Isoform 2 of Zinc finger SWIM domain-containing protein 6	1723.68	40.329	FAK-/-
VGFTFPNRL	9	Q9Z0E0-2	Isoform 2 of Neurochondrin	1049.57	44.4693	FAK-/-
SMDSKSSGWGM	11	Q921F2	TAR DNA-binding protein 43	1187.46	28.7325	FAK-/-
VALLFRQL	8	Q6ZPE2-2	Isoform 2 of Myotubularin-related protein 5	958.596	47.7853	FAK-/-
KIVPFFKL	8	Q9JHU4	Cytoplasmic dynein 1 heavy chain 1	990.627	44.8881	FAK-/-
KVLEFERV	8	Q8CEC6	Peptidylprolyl isomerase domain and WD repeat-containing protein 1	1018.58	36.3552	FAK-/-
GNYDFGISRV	10	A2AKQ8	Tetratricopeptide repeat protein 30A2	1126.54	40.7131	FAK-/-
EAVTYQKL	8	O08529	Calpain-2 catalytic subunit	950.507	30.6404	FAK-/-
SVYVYKVL	8	P10853	Histone H2B type 1-F/J/L	969.554	41.2857	FAK-/-
EAITFKNL	8	O35350	Calpain-1 catalytic subunit	934.512	37.3825	FAK-/-
QSLVFKLS	8	Q3V3Z3-2	Isoform 2 of Adhesion G-protein coupled receptor G5	920.533	39.6913	FAK-/-
AAFGISDSYVDGSSFDPQRR	20	Q8BTI8-2	Isoform 2 of Serine/arginine repetitive matrix protein 2	2174	46.3428	FAK-/-
ASYLFRGL	8	Q7TN60-2	Isoform 2 of Transmembrane channel-like protein 6	925.502	43.8702	FAK-/-
KIFFFKDWFFWW	12	P34960	Macrophage metalloelastase	1795.89	62.7029	FAK-/-
WVLIQLATAQAGIILVSVNPAYQS	24	Q8VCW8	Medium-chain acyl-CoA ligase ACSF2, mitochondrial	2596.43	61.1087	FAK-/-
FKLEQGEEPWISEK	14	Q61967	Zinc finger protein 90	1718.85	38.8828	FAK-/-
SVIKFENL	8	Q9CPV7-2	Isoform 2 of Palmitoyltransferase ZDHHC6	948.528	40.2684	FAK-/-
EIISFQHL	8	Q5DU41-2	Isoform 2 of Volume-regulated anion channel subunit LRRC8B	985.523	42.9624	FAK-/-
LGEYGFQNAILVR	13	P07724	Albumin	1478.79	47.609	FAK-/-
TVYDFWRM	8	P35822	Receptor-type tyrosine-protein phosphatase kappa	1132.5	46.9535	FAK-/-
SAEEVMRFF	9	P70333	Heterogeneous nuclear ribonucleoprotein H2	1114.51	41.5894	FAK-/-
AVYTFETLLH	10	Q8R1F1	Niban-like protein 1	1192.61	48.707	FAK-/-
ASIDFLSHHL	10	P81122	Insulin receptor substrate 2	1138.58	44.4452	FAK-/-
IAPSFVKGF	9	O88967	ATP-dependent zinc metalloprotease YME1L1	964.538	43.2755	FAK-/-
SVFEKYFQF	9	Q9CVB6	Actin-related protein 2/3 complex subunit 2	1193.58	45.2664	FAK-/-
VVADFGLSRL	10	O54785-2	Isoform LIMK2b of LIM domain kinase 2	1075.6	46.2988	FAK-/-
VQYLYRVF	8	Q80Y44	Probable ATP-dependent RNA helicase DDX10	1086.59	42.645	FAK-/-
TNYRFPSSL	9	A2AKQ0-2	Isoform 2 of UDP-glucuronic acid/UDP-N-acetylgalactosamine transporter	1083.53	36.2074	FAK-/-
SIVTGLGHF	9	Q9D7J4	Cytochrome c oxidase assembly protein COX20, mitochondrial	929.497	42.272	FAK-/-
VNVDHPINL	9	Q3UIW5-2	Isoform 2 of RING finger protein 10	1019.54	41.7198	FAK-/-
IVFEDFARL	9	Q91YI4-2	Isoform 2 of Beta-arrestin-2	1108.59	52.6349	FAK-/-
FLAGMGLAFLYMTVLG	16	Q9JHI9	Solute carrier family 40 member 1	1718.88	67.9204	FAK-/-
IVDTFLQKL	9	Q9CPV5-2	Isoform 2 of Polyamine-modulated factor 1	1075.63	45.6648	FAK-/-
VSIQFYHL	8	Q5H8C4-2	Isoform 2 of Vacuolar protein sorting-associated protein 13A	1005.53	44.101	FAK-/-
VAPFLRQEF	9	Q921N6	Probable ATP-dependent RNA helicase DDX27	1105.59	46.837	FAK-/-
DWFPVFRDL	9	Q9DBS1	Transmembrane protein 43	1193.59	59.9612	FAK-/-
TSVRFTQL	8	Q9D6T0	Nitric oxide synthase-interacting protein	950.519	34.859	FAK-/-
EIVTFERL	8	Q61584-2	Isoform A of Fragile X mental retardation syndrome-related protein 1	1005.55	42.4894	FAK-/-
TNVLFNHL	8	Q9D706	RNA polymerase II-associated protein 3	956.508	44.3067	FAK-/-
QQFIYEKL	8	Q8K2V6-2	Isoform 2 of Importin-11	1067.57	36.1202	FAK-/-
SGFVFTRL	8	Q6PCN7	Helicase-like transcription factor	925.502	43.6071	FAK-/-
ISLDYQHL	8	Q5SYL3	Protein KIAA0100	987.503	40.2853	FAK-/-
VWIKPSGL	8	Q8R3P6	Integrator complex subunit 14	898.528	41.5392	FAK-/-
MSPPLLHL	8	Q9ERK0	Receptor-interacting serine/threonine-protein kinase 4	906.5	44.3367	FAK-/-
VNIVHPKL	8	Q99K85	Phosphoserine aminotransferase	918.565	32.014	FAK-/-
TNLEFEHL	8	Q8C353	Transmembrane protein 252	1001.48	42.3491	FAK-/-
EIVSFQHL	8	Q8R502	Volume-regulated anion channel subunit LRRC8C	971.508	42.1389	FAK-/-
AMIELVERL	9	Q9QXA7	Tripartite motif-containing protein 44	1088.59	42.4978	FAK-/-
ELLSFIQH	8	Q80Z10-2	Isoform 2 of Astrotactin-2	985.523	45.0147	FAK-/-
IAVSFREL	8	Q8BJW5-2	Isoform 2 of Nucleolar protein 11	933.528	41.9523	FAK-/-
QIIPFKTL	8	Q8BVY0	Ribosomal L1 domain-containing protein 1	958.585	42.3916	FAK-/-
VFNDVRLL	8	P47753	F-actin-capping protein subunit alpha-1	974.555	46.5733	FAK-/-
TIILFTKV	8	Q8K2V6-2	Isoform 2 of Importin-11	933.59	44.9125	FAK-/-
SGYIPARL	8	Q07832	Serine/threonine-protein kinase PLK1	875.486	33.9874	FAK-/-
AFAFKKL	7	Q8CFA1-2	Isoform 2 of Interleukin-1 receptor-associated kinase-like 2	823.496	32.7362	FAK-/-
VSVSFRVL	8	Q8BG28-2	Isoform 2 of UDP-GalNAc:beta-1,3-N-acetylgalactosaminyltransferase 2	905.533	40.5465	FAK-/-
VIVEFRDL	8	Q922X9	Protein arginine N-methyltransferase 7	989.555	46.5512	FAK-/-
ALVRFVNL	8	A2BE28-2	Isoform 2 of Ribosomal biogenesis protein LAS1L	930.565	45.8813	FAK-/-
VGVTYRTL	8	B1AUR6-2	Isoform 2 of Protein MMS22-like	907.513	33.2993	FAK-/-
VILSFRSL	8	P28660-2	Isoform 2 of Nck-associated protein 1	933.565	45.5574	FAK-/-
AGVKFTGL	8	P10852-2	Isoform 2 of 4F2 cell-surface antigen heavy chain	791.454	34.1036	FAK-/-
VNVRFTGV	8	Q6PDI6-2	Isoform 2 of Ubiquitin carboxyl-terminal hydrolase MINDY-2	890.497	35.8199	FAK-/-
HIEVQILGDQYGNILHLYER	20	Q05920	Pyruvate carboxylase, mitochondrial;Pyruvate carboxylase	2409.24	51.4585	FAK-/-Psmb8-/-C34
HLEVQILADQYGNAISLFGR	20	Q5SWU9-2	Isoform 2 of Acetyl-CoA carboxylase 1	2243.17	58.2509	FAK-/-Psmb8-/-C34
LDNASAFQGAVISPHYDSLLVK	22	Q05920	Pyruvate carboxylase, mitochondrial;Pyruvate carboxylase	2344.21	53.3369	FAK-/-Psmb8-/-C34
LQVEHPVTEMITGTDLVEWQLR	22	Q99MR8	Methylcrotonoyl-CoA carboxylase subunit alpha, mitochondrial	2609.32	48.838	FAK-/-Psmb8-/-C34
AYSEALAAFGNGALFVEK	18	Q05920	Pyruvate carboxylase, mitochondrial;Pyruvate carboxylase	1856.93	51.9109	FAK-/-Psmb8-/-C34
EVFFMNTQSIVQLVQR	16	E9Q4Z2	Acetyl-CoA carboxylase 2;Biotin carboxylase	1954	54.1322	FAK-/-Psmb8-/-C34
AMGIMNSFVNDIFER	15	P10853	Histone H2B type 1-F/J/L	1774.8	53.7512	FAK-/-Psmb8-/-C34
SFTTRSTTFSTNYRSL	16	P05784	Keratin, type I cytoskeletal 18	1909.92	40.3252	FAK-/-Psmb8-/-C34
GLAPVQAYLHIPDIIK	16	Q05920	Pyruvate carboxylase, mitochondrial;Pyruvate carboxylase	1747	51.8859	FAK-/-Psmb8-/-C34
LFSMENWGGATFDVAMR	17	Q05920	Pyruvate carboxylase, mitochondrial;Pyruvate carboxylase	1962.86	47.0024	FAK-/-Psmb8-/-C34
FIIGSVSEDNSEDEISNLVK	20	Q5SWU9-2	Isoform 2 of Acetyl-CoA carboxylase 1	2194.06	46.561	FAK-/-Psmb8-/-C34
LGEYGFQNAILVR	13	P07724	Albumin	1478.79	50.0716	FAK-/-Psmb8-/-C34
TALHLATEMEELGLVTHLVTK	21	Q9WTK5	Nuclear factor NF-kappa-B p100 subunit;Nuclear factor NF-kappa-B p52 subunit	2321.23	49.8567	FAK-/-Psmb8-/-C34
SFTTRSTTFSTNYR	14	P05784	Keratin, type I cytoskeletal 18	1709.8	36.4993	FAK-/-Psmb8-/-C34
APQGSLGEYLFERLTLKHD	19	P29391	Ferritin light chain 1;Ferritin;Ferritin light chain 2	2173.12	47.9654	FAK-/-Psmb8-/-C34
SFTTRSTTFSTNYRSLG	17	P05784	Keratin, type I cytoskeletal 18	1966.94	39.6927	FAK-/-Psmb8-/-C34
AIIKFPLTTESAM	13	P62751	60S ribosomal protein L23a	1436.76	45.1313	FAK-/-Psmb8-/-C34
TSYSYRQTSA	10	P19001	Keratin, type I cytoskeletal 19	1162.53	21.6201	FAK-/-Psmb8-/-C34
SAMSSFGGTGGGSVRIGSGGVF	22	P19001	Keratin, type I cytoskeletal 19	1973.93	41.0416	FAK-/-Psmb8-/-C34
GKLVSESSDVVSK	13	P11679	Keratin, type II cytoskeletal 8	1333.71	26.7839	FAK-/-Psmb8-/-C34
SIRVTQKSYKMSTSGP	16	P11679	Keratin, type II cytoskeletal 8	1810.92	22.7271	FAK-/-Psmb8-/-C34
SIRVTQKSYKMSTSGPRA	18	P11679	Keratin, type II cytoskeletal 8	2038.06	27.7271	FAK-/-Psmb8-/-C34
AAGPAAGTAGPAAGTAGAA	19	Q5STT6	Protein FAM71B	1451.7	38.4825	FAK-/-Psmb8-/-C34
DFTATFGPLDSLNTR	15	Q05920	Pyruvate carboxylase, mitochondrial;Pyruvate carboxylase	1653.8	51.2379	FAK-/-Psmb8-/-C34
GGSGGAGPAGIAGAAAGAGGRA	22	Q80ZI1	TMF-regulated nuclear protein 1	1609.79	38.5698	FAK-/-Psmb8-/-C34
SFTTRSTTF	9	P05784	Keratin, type I cytoskeletal 18	1088.51	35.5844	FAK-/-Psmb8-/-C34
AAAAAAAAAAAAAVSAVHRGAGSGS	25	Q62520	Zinc finger protein ZIC 2	2007.02	49.5029	FAK-/-Psmb8-/-C34
SIRVTQKSYK	10	P11679	Keratin, type II cytoskeletal 8	1250.7	25.4254	FAK-/-Psmb8-/-C34
SESSDVVSK	9	P11679	Keratin, type II cytoskeletal 8	936.44	22.1741	FAK-/-Psmb8-/-C34
TNQDFIQRL	9	Q80TM9-2	Isoform 2 of Nischarin	1133.58	40.682	FAK-/-Psmb8-/-C34
VGAAGSIVTAGGGLSASSG	19	Q9R001	A disintegrin and metalloproteinase with thrombospondin motifs 5	1517.77	36.3242	FAK-/-Psmb8-/-C34
TAGAGAAGPGSSGVAGVVGVSG	22	Q3UE37	Ubiquitin-conjugating enzyme E2 Z	1684.84	35.5263	FAK-/-Psmb8-/-C34
PGGGGGGRTLARAPGPSA	18	P43029-2	Isoform 2 of Growth/differentiation factor 7	1534.8	39.081	FAK-/-Psmb8-/-C34
SIRVTQKSYKMSTSGPRAFSSRS	23	P11679	Keratin, type II cytoskeletal 8	2602.33	33.2818	FAK-/-Psmb8-/-C34
SNMTYEKL	8	Q3UPW2-2	Isoform 2 of ETS-related transcription factor Elf-3	984.459	24.6438	FAK-/-Psmb8-/-C34
AMYIFLHTV	9	Q9CQZ0	ORM1-like protein 2	1109.56	42.3805	FAK-/-Psmb8-/-C34
VIYPFMQGL	9	Q91VV4-2	Isoform 2 of DENN domain-containing protein 2D	1082.55	42.7355	FAK-/-Psmb8-/-C34
AQQAADKYLYVDKNFINNPLAQAD	24	Q8VDD5	Myosin-9;Myosin-10;Myosin-14;Myosin-11	2751.35	49.0834	FAK-/-Psmb8-/-C34
VNVDYSKL	8	Q62425	Cytochrome c oxidase subunit NDUFA4	936.492	31.1892	FAK-/-Psmb8-/-C34
HLEPALAFQLELNR	14	Q5SWU9-2	Isoform 2 of Acetyl-CoA carboxylase 1	1649.89	50.4618	FAK-/-Psmb8-/-C34
GAICDSGGSGGGGGAGSFAAGSGR	24	Q921E6-2	Isoform 2 of Polycomb protein EED	1953.82	58.2086	FAK-/-Psmb8-/-C34
SYELPDGQVITIGNER	16	P60710	Actin, cytoplasmic 1;Actin, cytoplasmic 1, N-terminally processed;Actin, cytoplasmic 2;Actin, cytoplasmic 2, N-terminally processed;Beta-actin-like protein 2;Actin, alpha skeletal muscle;Actin, alpha cardiac muscle 1;Actin, aortic smooth muscle;Actin, gamma-enteric smooth muscle;Actin-like protein 9	1789.88	42.3462	FAK-/-Psmb8-/-C34
VHSDAAGAGGGGGGGGGGGGGAGGG	25	P31361	POU domain, class 3, transcription factor 3	1709.71	51.3481	FAK-/-Psmb8-/-C34
IVDPVSNLRLPVEEA	15	E9Q557	Desmoplakin	1649.9	48.5693	FAK-/-Psmb8-/-C34
GGGGGAGGGGGGGGGSSSGG	20	P26687	Twist-related protein 1	1262.49	37.5314	FAK-/-Psmb8-/-C34
GVSVDSQFTHL	11	Q61171	Peroxiredoxin-2	1188.58	40.3576	FAK-/-Psmb8-/-C34
ASYEFVQRL	9	Q9JHU4	Cytoplasmic dynein 1 heavy chain 1	1111.57	38.0486	FAK-/-Psmb8-/-C34
HLEVQILADQYGNAISLFGR	20	Q5SWU9-2	Isoform 2 of Acetyl-CoA carboxylase 1	2243.17	49.7636	FAK-wt
LDNASAFQGAVISPHYDSLLVK	22	Q05920	Pyruvate carboxylase, mitochondrial;Pyruvate carboxylase	2344.21	51.3217	FAK-wt
HIEVQILGDQYGNILHLYER	20	Q05920	Pyruvate carboxylase, mitochondrial;Pyruvate carboxylase	2409.24	42.3166	FAK-wt
AYSEALAAFGNGALFVEK	18	Q05920	Pyruvate carboxylase, mitochondrial;Pyruvate carboxylase	1856.93	53.9767	FAK-wt
TIQVENSHLILTGAGALNK	19	Q5SWU9-2	Isoform 2 of Acetyl-CoA carboxylase 1	1978.08	45.5155	FAK-wt
LFSMENWGGATFDVAMR	17	Q05920	Pyruvate carboxylase, mitochondrial;Pyruvate carboxylase	1962.86	51.3026	FAK-wt
FIIGSVSEDNSEDEISNLVK	20	Q5SWU9-2	Isoform 2 of Acetyl-CoA carboxylase 1	2194.06	54.9252	FAK-wt
IGSFGPQEDLLFLR	14	Q5SWU9-2	Isoform 2 of Acetyl-CoA carboxylase 1	1590.84	54.5767	FAK-wt
EAGGNMSIQFLGTVYK	16	Q91ZA3	Propionyl-CoA carboxylase alpha chain, mitochondrial	1729.83	43.7308	FAK-wt
LSDGGLLLSYDGSSYTTYMK	20	Q5SWU9-2	Isoform 2 of Acetyl-CoA carboxylase 1	2186.01	50.7841	FAK-wt
TSHLFNTQHARL	12	Q3TLH4-5	Isoform 5 of Protein PRRC2C	1423.73	25.6134	FAK-wt
DFTATFGPLDSLNTR	15	Q05920	Pyruvate carboxylase, mitochondrial;Pyruvate carboxylase	1653.8	53.4092	FAK-wt
TSYSYRQTSA	10	P19001	Keratin, type I cytoskeletal 19	1162.53	25.1556	FAK-wt
AAGGGGGGGGGGMGLGGGGGGGGT	24	O88456	Calpain small subunit 1	1604.66	39.9814	FAK-wt
EVFFMNTQSIVQLVQR	16	E9Q4Z2	Acetyl-CoA carboxylase 2;Biotin carboxylase	1954	48.7627	FAK-wt
AIIKFPLTTESAM	13	P62751	60S ribosomal protein L23a	1436.76	49.9472	FAK-wt
LSVAAATGGAGPGAGGPGG	19	A7M7C7	SKI family transcriptional corepressor 2	1465.72	43.2976	FAK-wt
ASYEFVQRL	9	Q9JHU4	Cytoplasmic dynein 1 heavy chain 1	1111.57	34.953	FAK-wt
VSLEFVTNM	9	E9Q414	Apolipoprotein B-100;Apolipoprotein B-48	1054.5	42.7046	FAK-wt
TNQDFIQRL	9	Q80TM9-2	Isoform 2 of Nischarin	1133.58	38.49	FAK-wt
ALMGNLRFLGL	11	Q9D2R8	28S ribosomal protein S33, mitochondrial	1219.67	42.3495	FAK-wt
INYDYVHEL	9	E9Q784	Zinc finger CCCH domain-containing protein 13	1164.55	34.6561	FAK-wt
TSYSYRQTSAM	11	P19001	Keratin, type I cytoskeletal 19	1309.56	24.8403	FAK-wt
SVYNKTQTF	9	Q91VX2	Ubiquitin-associated protein 2	1086.53	33.4104	FAK-wt
AMYIFLHTV	9	Q9CQZ0	ORM1-like protein 2	1109.56	41.6222	FAK-wt
TILEFSQNM	9	Q6P5F9	Exportin-1	1097.51	43.9258	FAK-wt
AINTFHQSRL	10	Q9CW46-2	Isoform 2 of Ribonucleoprotein PTB-binding 1	1185.63	29.1419	FAK-wt
STFVYNSM	8	Q61107	Guanylate-binding protein 4	963.401	34.4667	FAK-wt
AGGGSAAGTSANATKTSPASGTGA	24	Q8C3Q5-2	Isoform 2 of Protein shisa-7	1990.92	41.0294	FAK-wt
GGGGGGGGGGTAGAGGALHP	20	P54843-2	Isoform 2 of Transcription factor Maf	1462.66	35.0564	FAK-wt
QIYDIFQKL	9	P60843	Eukaryotic initiation factor 4A-I	1166.63	47.43	FAK-wt
VIYPFMQGL	9	Q91VV4-2	Isoform 2 of DENN domain-containing protein 2D	1082.55	44.837	FAK-wt
VAYWRQAGL	9	P56382	ATP synthase subunit epsilon, mitochondrial	1062.56	35.5019	FAK-wt
SQYVFTEM	8	Q5SYH2	Transmembrane protein 199	1019.43	38.773	FAK-wt
GTGTGTGSGSGSGSGSGSGSGSGSG	25	P08399	Putative per-hexamer repeat protein 5	1845.72	37.2805	FAK-wt
VNFEKFWEL	9	Q8JZL7-2	Isoform 2 of Ras-GEF domain-containing family member 1B	1210.6	50.7097	FAK-wt
SNMTYEKL	8	Q3UPW2-2	Isoform 2 of ETS-related transcription factor Elf-3	984.459	25.3667	FAK-wt
TEYVFTHL	8	Q6NWW9	Fibronectin type III domain-containing protein 3B	1008.49	39.9802	FAK-wt
VAYRPGGF	8	P56857-3	Isoform A2.1 of Claudin-18	865.445	27.5722	FAK-wt
SFTTRSTTFSTNYRSL	16	P05784	Keratin, type I cytoskeletal 18	1909.92	40.0801	FAK-wt
SAAAAAAAAAASGALLGAYL	20	Q3U145	Transmembrane protein 64	1660.88	55.7197	FAK-wt
FTYGFFKI	8	P15307	Proto-oncogene c-Rel	1021.53	51.7723	FAK-wt
LSYTRFSLA	9	Q62351	Transferrin receptor protein 1	1056.56	38.4031	FAK-wt
QSVDMKIGV	9	P15379-10	Isoform 8 of CD44 antigen	975.506	31.3298	FAK-wt
NAYKFPNL	8	O54754	Aldehyde oxidase 1	965.497	29.4245	FAK-wt
AMGIMNSFVNDIFER	15	P10853	Histone H2B type 1-F/J/L	1774.8	46.653	FAK-wt
GLAPVQAYLHIPDIIK	16	Q05920	Pyruvate carboxylase, mitochondrial;Pyruvate carboxylase	1747	49.4526	FAK-wt
EGSGGGAAAGGAAGGGLGGG	20	Q91Z96-2	Isoform 2 of BMP-2-inducible protein kinase	1386.61	33.3038	FAK-wt
AGGANAGNGGSGGANGGGGGGGGGG	25	P53784	Transcription factor SOX-3	1700.68	33.7449	FAK-wt
SAPVFPTQAGL	11	Q80WC7	Arf-GAP domain and FG repeat-containing protein 2	1086.57	40.5039	FAK-wt
AVYTFETLLH	10	Q8R1F1	Niban-like protein 1	1192.61	45.5871	FAK-wt
NVWRFPYL	8	O35316	Sodium- and chloride-dependent taurine transporter	1093.57	46.2245	FAK-wt
TSFMFQRV	8	P97429	Annexin A4	1014.5	35.1411	FAK-wt
FCYRILFKAGF	11	O88962	7-alpha-hydroxycholest-4-en-3-one 12-alpha-hydroxylase	1363.71	38.4921	FAK-wt
KSYKMSTS	8	P11679	Keratin, type II cytoskeletal 8	930.448	13.2389	FAK-wt
QVVQFNRL	8	O88653	Ragulator complex protein LAMTOR3	1002.56	34.6505	FAK-wt
KSYLMNKL	8	Q01514	Guanylate-binding protein 1	995.547	27.8897	FAK-wt
PPPPPAGGAGPGPKPGPGPGGPK	23	Q8VIJ6	Splicing factor, proline- and glutamine-rich	1940.03	36.7341	FAK-wt
NVLGGLISGAAGGGGGGGGGG	21	O88456	Calpain small subunit 1	1582.77	46.1835	FAK-wt
STFEFHSI	8	O70481	E3 ubiquitin-protein ligase UBR1	966.445	37.7655	FAK-wt
TAYAFHFL	8	Q9R0H0-2	Isoform 2 of Peroxisomal acyl-coenzyme A oxidase 1	968.476	43.7386	FAK-wt
SVTVPSSTWPSQ	12	P01867-2	Ig gamma-2B chain C region	1274.61	36.5989	FAK-wt
VSFTYRYL	8	Q920Q4	Vacuolar protein sorting-associated protein 16 homolog	1047.54	38.7963	FAK-wt
ATLVFHNL	8	P42227-2	Isoform Stat3B of Signal transducer and activator of transcription 3	913.502	40.5292	FAK-wt
VAFDFTKV	8	Q7M6Y3-2	Isoform 2 of Phosphatidylinositol-binding clathrin assembly protein	925.491	42.4072	FAK-wt
TLRDPSLPLLELQDIMTSVSGR	22	Q5SWU9-2	Isoform 2 of Acetyl-CoA carboxylase 1	2456.29	55.0095	FAK-wt
TALHLATEMEELGLVTHLVTK	21	Q9WTK5	Nuclear factor NF-kappa-B p100 subunit;Nuclear factor NF-kappa-B p52 subunit	2321.23	46.3926	FAK-wt
EEFLIPIYHQVAVQFADLHDTPGR	24	Q5SWU9-2	Isoform 2 of Acetyl-CoA carboxylase 1	2794.41	53.1989	FAK-wt
FQAQSLGTTYIYDIPEMFR	19	Q5SWU9-2	Isoform 2 of Acetyl-CoA carboxylase 1	2295.09	55.8503	FAK-wt
LGEYGFQNAILVR	13	P07724	Albumin	1478.79	49.0502	FAK-wt
AGGGGGGNRAGGGGAGGAGGGS	22	Q62233-2	Isoform SIX3A of Homeobox protein SIX3	1514.66	20.9247	FAK-wt
LGGIPVGVVAVETR	14	Q5SWU9-2	Isoform 2 of Acetyl-CoA carboxylase 1	1365.8	39.1271	FAK-wt
GKLVSESSDVVSK	13	P11679	Keratin, type II cytoskeletal 8	1333.71	23.4925	FAK-wt
SFTTRSTTFSTNYR	14	P05784	Keratin, type I cytoskeletal 18	1709.8	34.4542	FAK-wt
HLEPALAFQLELNR	14	Q5SWU9-2	Isoform 2 of Acetyl-CoA carboxylase 1	1649.89	48.0352	FAK-wt
LQVEHPVTEMITGTDLVEWQLR	22	Q99MR8	Methylcrotonoyl-CoA carboxylase subunit alpha, mitochondrial	2609.32	48.9768	FAK-wt
QVFFELNGQLR	11	Q05920	Pyruvate carboxylase, mitochondrial;Pyruvate carboxylase	1349.71	46.5259	FAK-wt
KAGAGLGGVGGVPGGVGVGGVPGGV	25	P54320	Elastin	1973.07	28.8643	FAK-wt
KIEEIKDFLLTAR	13	Q9JJI8	60S ribosomal protein L38	1574.9	47.4517	FAK-wt
GHYTEGAELVDSVLDVVR	18	P68372	Tubulin beta-4B chain	1957.97	46.0062	FAK-wt
EASFEYLQNEGER	13	E9Q4Z2	Acetyl-CoA carboxylase 2;Biotin carboxylase	1570.69	40.8365	FAK-wt
IVGDLAQFMVQNGLSR	16	Q05920	Pyruvate carboxylase, mitochondrial;Pyruvate carboxylase	1762.9	47.5933	FAK-wt
TIVEFLHSF	9	Q91YE5-2	Isoform 2 of Bromodomain adjacent to zinc finger domain protein 2A	1091.57	46.3693	FAK-wt
VAYWRQAGLSY	11	P56382	ATP synthase subunit epsilon, mitochondrial	1312.66	36.6564	FAK-wt
TVELSIPADPANLDSEAK	18	Q5SWU9-2	Isoform 2 of Acetyl-CoA carboxylase 1	1868.94	42.8479	FAK-wt
STFVYNTM	8	Q8CFB4	Guanylate-binding protein 5	977.416	35.9977	FAK-wt
VSLEYEKTEVNSGFF	15	P80317	T-complex protein 1 subunit zeta	1747.83	43.8806	FAK-wt
IGPDFQKGL	9	Q08093	Calponin-2	973.523	36.3234	FAK-wt
AAAAAAAAAAATATGTAGP	19	O35085	Homeobox protein ARX	1497.74	32.3147	FAK-wt
YVRMLGALYMRLTG	14	Q4FK66	Pre-mRNA-splicing factor 38A	1700.87	50.12	FAK-wt
SKPMYRRWWE	10	O88874	Cyclin-K	1495.7	23.9666	FAK-wt
VAFAYKNV	8	Q9DCF9-2	Isoform 2 of Translocon-associated protein subunit gamma	910.491	31.2982	FAK-wt
AAVKFHNL	8	Q64521	Glycerol-3-phosphate dehydrogenase, mitochondrial	898.502	26.9945	FAK-wt
TAYEFAKL	8	Q9EQ06-2	Isoform 2 of Estradiol 17-beta-dehydrogenase 11	941.486	37.9251	FAK-wt
AAFTYPASL	9	Q9WVB0	RNA-binding protein with multiple splicing	939.47	45.87	FAK-/-Psmb8-/-C23
AAVNRLVNL	9	P29391	Ferritin light chain 1;Ferritin;Ferritin light chain 2	968.577	34.742	FAK-/-Psmb8-/-C23
ADKKQIEKLLEEYMVLEMA	19	Q6VGS5	Protein Daple	2312.16	28.131	FAK-wt
AGFAFLTGV	9	Q9D2C7	Bax inhibitor 1	881.465	56.876	FAK-/-
AGPTFNYL	8	Q01320	DNA topoisomerase 2-alpha	881.428	44.709	FAK-/-
AIRHFENT	8	Q91VK4	Integral membrane protein 2C;CT-BRI3	986.493	20.678	FAK-/-Psmb8-/-C23
AIVEFLSNL	9	Q9D0N7	Chromatin assembly factor 1 subunit B	1004.55	60.275	FAK-/-
ALGIGAYLVR	10	E9Q4Z2	Acetyl-CoA carboxylase 2;Biotin carboxylase	1031.61	43.507	FAK-/-
ANHRYANV	8	Q8R3B7	Bromodomain-containing protein 8	943.462	20.269	FAK-/-
ANIGFSTL	8	Q68FD5	Clathrin heavy chain 1;Clathrin heavy chain	821.428	43.096	FAK-/-Psmb8-/-C23
ANINFPNL	8	Q6PDK2	Histone-lysine N-methyltransferase 2D;Histone-lysine N-methyltransferase	901.466	48.251	FAK-/-
ANLIYYSL	8	Q91VR2	ATP synthase subunit gamma, mitochondrial;ATP synthase subunit gamma	955.501	51.195	FAK-/-
ANQHSSSL	8	Q80X50	Ubiquitin-associated protein 2-like	842.388	18.058	FAK-/-Psmb8-/-C23
ANYEFSQV	8	P56528	ADP-ribosyl cyclase/cyclic ADP-ribose hydrolase 1	956.424	36.691	FAK-/-
AQEIMQSL	8	A2ASZ8	Calcium-binding mitochondrial carrier protein SCaMC-2	934.443	42.663	FAK-/-
AQQAADKYLYVD	12	Q8VDD5	Myosin-9;Myosin-10;Myosin-14;Myosin-11	1425.68	44.892	FAK-/-Psmb8-/-C34
AQQEYQQL	8	Q5SXA9	Protein KIBRA	1006.47	29.271	FAK-/-
AQQMYQSL	8	D3YZU6	Hydroxyacylglutathione hydrolase-like protein	967.443	33.748	FAK-/-
ASFSFTGL	8	Q9QZD5	Rab proteins geranylgeranyltransferase component A 2	828.402	50.954	FAK-/-
ASTSFEESRTTLLYAYRA	18	A0A1B0GSG7	Kinesin-like protein	2065.01	47.331	FAK-wt
ASYEFTTL	8	Q9QXB9	Developmentally-regulated GTP-binding protein 2	930.433	43.945	FAK-/-Psmb8-/-C23
ATFPFAML	8	O35316	Sodium- and chloride-dependent taurine transporter	912.442	56.351	FAK-/-Psmb8-/-C23
ATIYFDNL	8	E9Q616	AHNAK nucleoprotein	955.465	49.747	FAK-/-Psmb8-/-C23
ATLVQENEPP	10	P97399	Dentin sialophosphoprotein;Dentin phosphoprotein;Dentin sialoprotein	1096.54	47.537	FAK-/-
ATYIFLQTF	9	Q8K1A5	Transmembrane protein 41B	1102.57	61.036	FAK-/-
ATYTFIQQL	9	Q9R0N0	Galactokinase	1083.56	51.41	FAK-/-
AVFTFEQL	8	Q3UW53	Protein Niban	953.486	55.339	FAK-/-
AVFTWTNL	8	Q3UH60	Disco-interacting protein 2 homolog B;Disco-interacting protein 2 homolog A	950.486	55.401	FAK-/-
AVFVDLEPTVIDEVR	15	P05213	Tubulin alpha-1B chain;Tubulin alpha-1A chain;Tubulin alpha-1C chain	1700.9	57.601	FAK-/-Psmb8-/-C34
AVIKFLEL	8	P43247	DNA mismatch repair protein Msh2	931.574	51.149	FAK-/-
AVIQFLERI	9	Q571H0	Nucleolar pre-ribosomal-associated protein 1	1087.64	51.485	FAK-/-
AVLSFSTRL	9	P46978	Dolichyl-diphosphooligosaccharide--protein glycosyltransferase subunit STT3A	992.565	41.774	FAK-/-
AVMKQFAFV	9	Q8C2Q3	RNA-binding protein 14	1055.55	35.33	FAK-/-Psmb8-/-C23
AVNRLVNL	8	P29391	Ferritin light chain 1;Ferritin;Ferritin light chain 2	897.54	33.687	FAK-wt
AVVVKKIETRDGKLVSESSDVVSK	24	P11679	Keratin, type II cytoskeletal 8	2572.44	28.405	FAK-/-Psmb8-/-C34
AVYTFETL	8	Q8R1F1	Niban-like protein 1	942.47	50.891	FAK-/-
AVYTFETLL	9	Q8R1F1	Niban-like protein 1	1055.55	57.789	FAK-/-
AVYTFETLLH	10	Q8R1F1	Niban-like protein 1	1192.61	47.775	FAK-/-Psmb8-/-C23
AWIKVEQL	8	Q922P9	Putative oxidoreductase GLYR1	985.56	41.744	FAK-wt
AWYQKQELL	9	Q6NXY1	TBC1 domain family member 31	1177.61	39.272	FAK-/-
DIVMTQSQKFMSTSVGD	17	A0A075B5N7	Immunoglobulin kappa variable 6-13	1904.85	35.556	FAK-/-Psmb8-/-C23
DIVMTQSQKFMSTSVGD	17	A0A075B5N7	Immunoglobulin kappa variable 6-13	1888.85	41.617	FAK-/-
DMTAQFNNLGVLHVTK	16	Q9WTK5	Nuclear factor NF-kappa-B p100 subunit;Nuclear factor NF-kappa-B p52 subunit	1802.9	40.718	FAK-wt
DMTLEGDDLILEIE	14	Q05920	Pyruvate carboxylase, mitochondrial;Pyruvate carboxylase	1620.74	67.282	FAK-wt
DMTLEGDDLILEIE	14	Q05920	Pyruvate carboxylase, mitochondrial;Pyruvate carboxylase	1604.75	69.471	FAK-/-
DPASESNPELLMFPSVYPGL	20	P09803	Cadherin-1;E-Cad/CTF1;E-Cad/CTF2;E-Cad/CTF3	2178.02	63.751	FAK-/-Psmb8-/-C23
EAPEFIEM	8	P56480	ATP synthase subunit beta, mitochondrial	980.416	38.198	FAK-/-Psmb8-/-C23
EELETLHKYFQLDVS	15	O08760	N-glycosylase/DNA lyase;8-oxoguanine DNA glycosylase;DNA-(apurinic or apyrimidinic site) lyase	1849.91	35.981	FAK-/-
EKGRMKSFWGRHVSAGKTS	19	Q810Q0	Predicted gene 5622	2164.1	30.226	FAK-/-Psmb8-/-C34
ELFPVFTQL	9	Q99KU6	Bombesin receptor-activated protein C6orf89 homolog	1092.59	63.799	FAK-/-
ELLDQKHVQ	9	Q62083	PRKCA-binding protein	1108.59	58.229	FAK-/-
ELQQQLQLEMKNIKEE	16	Q6AW69-5	Cingulin-like protein 1	2016.02	27.496	FAK-wt
EQLKGMLAEI	10	Q8HWE7	MHC class I-like protein MILL1	1146.6	43.756	FAK-/-Psmb8-/-C23
ERAVTGYNDPETGNIISL	18	E9Q557	Desmoplakin	1947.95	44.295	FAK-/-Psmb8-/-C34
ESPIFQQL	8	Q62468	Villin-1	960.492	47.045	FAK-/-
ESPLFNNV	8	Q9CQ80	Vacuolar protein-sorting-associated protein 25	918.445	42.812	FAK-/-
ESVEFQNL	8	P08775	DNA-directed RNA polymerase II subunit RPB1	964.45	41.937	FAK-/-
ETPVYANL	8	P15066	Transcription factor jun-D	905.449	40.212	FAK-/-
ETYKYFSL	8	Q9ET30	Transmembrane 9 superfamily member 3	1049.51	44.059	FAK-/-
EVFDFRGMRL	10	P28660	Nck-associated protein 1	1284.63	38.661	FAK-/-
EVFDFRGMRL	10	P28660	Nck-associated protein 1	1268.63	45.423	FAK-wt
FAYRFSNL	8	Q8BU03	Periodic tryptophan protein 2 homolog	1016.51	39.812	FAK-/-
FQAMNKEL	8	E9Q557	Desmoplakin	979.48	29.283	FAK-/-Psmb8-/-C34
FQQEFPSL	8	Q3TLH4	Protein PRRC2C	994.476	47.72	FAK-/-
FVIVFQNL	8	Q8BHY3	Anoctamin-1;Anoctamin	978.554	58.937	FAK-/-
FVLVFPLM	8	F8WGB3	Succinate dehydrogenase cytochrome b560 subunit, mitochondrial	980.541	62.73	FAK-/-
GAYKYIQEL	9	Q9CZM2	60S ribosomal protein L15	1083.56	36.033	FAK-wt
GNYKWINYL	9	Q9QUJ7	Long-chain-fatty-acid--CoA ligase 4	1169.59	45.401	FAK-/-
GQLEFRAL	8	P11499	Heat shock protein HSP 90-beta;Heat shock protein HSP 90-alpha	932.508	36.569	FAK-/-Psmb8-/-C23
GRQMLEVK	8	Q9CWS4	Integrator complex subunit 11	975.517	31.958	FAK-/-
GTFERLLDKATSQLL	15	Q99LI8	Hepatocyte growth factor-regulated tyrosine kinase substrate	1690.93	51.968	FAK-/-Psmb8-/-C23
GTFQRSAGL	9	P0CG14	Chromosome transmission fidelity protein 8 homolog isoform 2	935.482	25.706	FAK-wt
GTYDYTQL	8	A0A338P6K1	Dol-P-Man:Man(5)GlcNAc(2)-PP-Dol alpha-1,3-mannosyltransferase	959.424	39.185	FAK-/-
GTYEFLYTV	9	Q9ESN6	Tripartite motif-containing protein 2	1091.52	54.061	FAK-/-
HGYTFANL	8	Q9R1T2	SUMO-activating enzyme subunit 1;SUMO-activating enzyme subunit 1, N-terminally processed	921.434	37.73	FAK-wt
HHHRDPASESNPELLMFPSVYPGL	24	P09803	Cadherin-1;E-Cad/CTF1;E-Cad/CTF2;E-Cad/CTF3	2745.3	47.744	FAK-/-
HIYEFPQL	8	Q8C4B4	Protein unc-119 homolog B	1045.52	44.578	FAK-/-
HRDPASESNPELLMFPSVYPGL	22	P09803	Cadherin-1;E-Cad/CTF1;E-Cad/CTF2;E-Cad/CTF3	2471.18	53.307	FAK-/-
ICNLIISGCDSTLTVLGMSAVI	22	Q7TMV1	E3 ubiquitin-protein ligase RNF139	2238.13	28.433	FAK-/-Psmb8-/-C34
IFYELFTM	8	Q9WV54	Acid ceramidase;Acid ceramidase subunit alpha;Acid ceramidase subunit beta	1078.5	57.883	FAK-/-
IHIDDGPVRM	10	D3YW23	C-X-C motif chemokine;C-X-C motif chemokine 10	1151.58	34.524	FAK-wt
IIALFHLL	8	P61620	Protein transport protein Sec61 subunit alpha isoform 1;Protein transport protein Sec61 subunit alpha isoform 2	938.595	57.399	FAK-/-Psmb8-/-C23
IIEPSLRQL	9	P62984	Ubiquitin-60S ribosomal protein L40;Ubiquitin;60S ribosomal protein L40	1067.63	38.975	FAK-/-Psmb8-/-C23
IIFVPVPQL	9	P62082	40S ribosomal protein S7	1024.63	61.389	FAK-/-
IILPFRVI	8	P84091	AP-2 complex subunit mu	969.638	55.849	FAK-/-
IILTFTNL	8	Q9JLB4	Cubilin	933.554	57.949	FAK-/-
IIQEFPEI	8	B1AVZ0	Uracil phosphoribosyltransferase homolog	987.528	50.642	FAK-/-
ILSISADIETIGEILKK	17	P61979	Heterogeneous nuclear ribonucleoprotein K	1842.07	58.038	FAK-/-
ILVSRGMK	8	A2AGL3	Ryanodine receptor 3	918.532	31.538	FAK-wt
INFDFNLQNL	10	Q62469	Integrin alpha-2	1236.61	62.408	FAK-/-
INFDFNTI	8	Q8CDD8	BTB/POZ domain-containing protein KCTD20	982.476	55.918	FAK-wt
INLIFRYL	8	P62305	Small nuclear ribonucleoprotein E	1050.62	56.882	FAK-/-
IQWRFVNRI	9	P46935	E3 ubiquitin-protein ligase NEDD4	1230.7	39.274	FAK-/-
ISLEFRNL	8	P53798	Squalene synthase	990.55	43.785	FAK-/-
ISMTFINI	8	Q6DID7-2	Protein wntless homolog	953.489	48.399	FAK-/-
ISPRFDVQL	9	P62245	40S ribosomal protein S15a	1073.59	41.8	FAK-/-
IVVNLTGRL	9	P62245	40S ribosomal protein S15a	983.613	40.318	FAK-/-
IVYKWVNV	8	Q9JHF5	V-type proton ATPase subunit a	1019.58	40.598	FAK-/-
IWLRKNILL	9	P41731	CD63 antigen	1167.75	40.544	FAK-wt
KAFTYINL	8	Q62351	Transferrin receptor protein 1	968.533	41.803	FAK-/-
KAPGFAQM	8	P42932	T-complex protein 1 subunit theta	848.421	27.341	FAK-/-Psmb8-/-C23
KAPGFAQM	8	P42932	T-complex protein 1 subunit theta	864.416	24.896	FAK-wt
KDSLSDLEEWEKWKFVSL	18	A0JP43-3	EF-hand calcium-binding domain-containing protein 5	2238.12	27.948	FAK-/-Psmb8-/-C23
KFLLSPMIQKGNYRCYGSFRNA	22	D3Z751	Killer cell immunoglobulin-like receptor 3DL1	2608.3	28.774	FAK-/-Psmb8-/-C34
KILPWFEQL	9	Q8BIV3	Ran-binding protein 6	1172.66	56.859	FAK-/-
KILTFDQL	8	P35980	60S ribosomal protein L18	976.559	43.277	FAK-/-
KIVEFLQSF	9	O55143	Sarcoplasmic/endoplasmic reticulum calcium ATPase 2	1109.61	51.317	FAK-/-
KIYQWINEL	9	Q9JKY0	Cell differentiation protein RCD1 homolog	1205.64	47.849	FAK-wt
KLLDFGSLSNL	11	P63276	40S ribosomal protein S17	1205.67	54.407	FAK-/-
KMPLSVFPYYPSL	13	Q2EMV9	Poly [ADP-ribose] polymerase 14	1556.79	53.105	FAK-/-
KNFKFLGTL	9	Q3UH06	Ras-responsive element-binding protein 1	1066.62	37.487	FAK-/-
KNHEFIATF	9	P28867	Protein kinase C delta type;Protein kinase C delta type regulatory subunit;Protein kinase C delta type catalytic subunit;Protein kinase C	1105.56	35.966	FAK-/-
KNLRYQLL	8	Q8K310	Matrin-3	1046.62	31.494	FAK-/-
KNYDFAQVL	9	Q8BGF7	PAB-dependent poly(A)-specific ribonuclease subunit PAN2	1096.56	41.395	FAK-wt
KNYFFVISV	9	Q5XF89	Probable cation-transporting ATPase 13A3	1115.6	53.103	FAK-/-
KNYSFPLNNL	10	Q8CDG3	Deubiquitinating protein VCIP135	1208.62	45.691	FAK-/-
KSFEWLSQM	9	Q9JHU4	Cytoplasmic dynein 1 heavy chain 1	1170.54	38.997	FAK-/-
KSPEYESL	8	Q3V1L4	Cytosolic purine 5'-nucleotidase	951.455	26.461	FAK-/-
KSYKMSTS	8	P11679	Keratin, type II cytoskeletal 8	946.443	16.07	FAK-/-Psmb8-/-C23
KTYQFLNDI	9	Q3UFY0	Ribosomal RNA processing protein 36 homolog	1140.58	41.994	FAK-/-
KVLHFFNV	8	Q6NXL1	Sec24-related gene family , member D (S. cerevisiae)	1002.57	38.906	FAK-/-
KVLHFYNV	8	A0A286YD08	Sec24-related gene family, member C (S. cerevisiae)	1018.56	35.142	FAK-/-
KWMEKIAEL	9	E9Q414	Apolipoprotein B-100;Apolipoprotein B-48	1146.61	39.425	FAK-/-
LAPEFANL	8	Q9QXN0	Protein Shroom3	873.46	46.381	FAK-/-
LGYLHDFL	8	Q9R0Q4	Mortality factor 4-like protein 2	976.502	48.11	FAK-/-Psmb8-/-C23
LIYTYSGL	8	Q8VDD5	Myosin-9;Myosin-10;Myosin-14;Myosin-11	928.491	44.949	FAK-wt
LKEKLEQMDAENKELEK	17	Q9D478	Outer dense fiber protein 2-like	2090.06	27.583	FAK-/-Psmb8-/-C23
LSAERAVTGYNDPETGNIIS	20	E9Q557	Desmoplakin	2106.02	38.372	FAK-/-Psmb8-/-C34
LSAERAVTGYNDPETGNIISL	21	E9Q557	Desmoplakin	2219.11	47.602	FAK-/-Psmb8-/-C34
LSELYPNL	8	Q99JZ0	Syntenin-2	947.496	45.237	FAK-/-Psmb8-/-C23
LSPLKLEV	8	P11679	Keratin, type II cytoskeletal 8	897.554	40.447	FAK-/-Psmb8-/-C23
LSYTRFSL	8	Q62351	Transferrin receptor protein 1	985.523	38.882	FAK-/-Psmb8-/-C23
LVRPGTAL	8	E9Q557	Desmoplakin	825.507	28.196	FAK-/-Psmb8-/-C34
LYTLRLTI	8	P22723	Gamma-aminobutyric acid receptor subunit gamma-2;Gamma-aminobutyric acid receptor subunit gamma-1;Gamma-aminobutyric acid receptor subunit gamma-3	991.607	47.467	FAK-/-
MEKGKEAQTAKAEFPGQ	17	Q9D082	Zinc finger protein 715	1848.9	32.382	FAK-/-Psmb8-/-C23
MEKGKEAQTAKAEFPGQRCQG	21	Q9D082	Zinc finger protein 715	2293.09	28.482	FAK-/-
MPLSVFPYYPSL	12	Q2EMV9	Poly [ADP-ribose] polymerase 14	1428.7	59.874	FAK-/-
MTYHTILK	8	O35604	Niemann-Pick C1 protein	1021.53	56.503	FAK-/-
MVFAFWKVFL	10	Q9D2J4	V-set and immunoglobulin domain-containing protein 1	1302.68	61.052	FAK-/-Psmb8-/-C23
NAIKYVNL	8	P35761	Dual specificity protein kinase TTK	933.528	34.566	FAK-/-
NAPVFVNL	8	F2Z4A3	FAT atypical cadherin 1	872.476	48.923	FAK-wt
NKMPLSVFPYYPSL	14	Q2EMV9	Poly [ADP-ribose] polymerase 14	1670.84	52.788	FAK-/-
NLYLFVENV	9	E9Q414	Apolipoprotein B-100;Apolipoprotein B-48	1109.58	54.14	FAK-/-
NNYVYAGL	8	Q8CIK8	E3 ubiquitin-protein ligase RFWD3	912.434	40.19	FAK-wt
NPELLMFPSVYPGL	14	P09803	Cadherin-1;E-Cad/CTF1;E-Cad/CTF2;E-Cad/CTF3	1591.8	61.003	FAK-/-Psmb8-/-C23
NTYTFLDL	8	Q3U422	NADH dehydrogenase [ubiquinone] flavoprotein 3, mitochondrial	985.476	55.707	FAK-/-Psmb8-/-C23
PASESNPELLMFPSVYPGL	19	P09803	Cadherin-1;E-Cad/CTF1;E-Cad/CTF2;E-Cad/CTF3	2062.99	61.87	FAK-/-Psmb8-/-C23
PATFTVNTKDAGEGGLSLAIE	21	Q8BTM8	Filamin-A	2090.05	27.674	FAK-/-Psmb8-/-C34
PDVQISWFVNNVEVHTAQTQTHRED	25	P01867-2	Ig gamma-2B chain C region	2949.4	48.452	FAK-/-Psmb8-/-C34
PELLMFPSVYPGL	13	P09803	Cadherin-1;E-Cad/CTF1;E-Cad/CTF2;E-Cad/CTF3	1477.75	61.354	FAK-/-Psmb8-/-C23
PLSVFPYYPSL	11	Q2EMV9	Poly [ADP-ribose] polymerase 14	1281.66	61.3	FAK-/-
PPAENSSAPEAEQGGAE	17	P62960	Nuclease-sensitive element-binding protein 1	1639.7	24.612	FAK-wt
QAFTEREASEIMKSIG	16	P49138	MAP kinase-activated protein kinase 2	1795.88	45.685	FAK-/-
QALKYFNL	8	J3QJX3	Protein sel-1 homolog 1	995.544	41.842	FAK-/-
QAYDFPAI	8	Q9Z1Q9	Valine--tRNA ligase	923.439	49.137	FAK-/-
QAYSQKALL	9	P70297	Signal transducing adapter molecule 1	1020.56	29.952	FAK-/-Psmb8-/-C23
QGPAYSHL	8	Q80V76	Pygopus 2	871.419	25.597	FAK-/-
QGPQFVTGV	9	Q05CL8	La-related protein 7	931.476	39.454	FAK-wt
QLWDTAGQERF	11	P61294	Ras-related protein Rab-6B;Ras and EF-hand domain-containing protein homolog;Ras-related protein Rab-6A;Ras-related protein Rab-39A;Ras-related protein Rab-33B;Ras-related protein Rab-34;Ras-related protein Rab-27A;Ras-related protein Rab-27B	1349.64	39.455	FAK-/-Psmb8-/-C23
QMIDLRNL	8	Q6EJB6	U3 small nucleolar RNA-associated protein 14 homolog B	1017.53	38.256	FAK-/-
QNHVFPLL	8	Q7TMY7	Importin-8	966.529	46.365	FAK-/-
QNYEMPNL	8	A0A5F8MQ94	RIKEN cDNA 1810058I24 gene	1023.43	33.968	FAK-/-
QNYKFIQIF	9	A0A2I3BPN7	dTDP-D-glucose 4,6-dehydratase	1199.63	49.214	FAK-/-
QNYTYSSL	8	Q810S1	Calcium uniporter regulatory subunit MCUb, mitochondrial	974.435	34.42	FAK-/-
QQYSFINQL	9	Q66JT1	Volume-regulated anion channel subunit LRRC8E	1139.56	48.379	FAK-/-
QQYVFINQM	9	Q8BGR2	Volume-regulated anion channel subunit LRRC8D	1185.55	40.213	FAK-/-
QRIDEFEAM	9	P26043	Radixin;Ezrin	1153.51	30.175	FAK-/-
QRIDEFESM	9	P26041	Moesin;Ermin	1153.51	35.757	FAK-/-Psmb8-/-C23
QSFGAVNL	8	Q99KN9	Clathrin interactor 1	834.424	42.085	FAK-/-
QSIVFKSL	8	E9PVP1	Crystallin beta-gamma domain-containing 1	920.533	37.443	FAK-/-
QSPEFQSL	8	Q8K1J6	CCA tRNA nucleotidyltransferase 1, mitochondrial	934.44	38.851	FAK-/-
QSVAFTKL	8	Q80WE4	Kinesin-like protein KIF20B	892.502	32.894	FAK-/-
QVQAEVPGSPIFVMR	15	Q5SWU9	Acetyl-CoA carboxylase 1;Biotin carboxylase	1672.86	41.14	FAK-/-
QVYGYDDLQM	10	Q80X50	Ubiquitin-associated protein 2-like	1230.52	45.937	FAK-/-Psmb8-/-C23
RAIAFQHL	8	Q7TPV4	Myb-binding protein 1A	954.54	29.597	FAK-/-
RAYLFAHV	8	Q5SWD9	Pre-rRNA-processing protein TSR1 homolog	975.529	31.589	FAK-/-
RAYRYLQL	8	Q8BH51	Cytochrome c oxidase assembly protein COX14	1081.6	32.35	FAK-/-
RELFPVFTQL	10	Q99KU6	Bombesin receptor-activated protein C6orf89 homolog	1248.69	53.978	FAK-/-
RFQAQSLGTTYIYDIPEMFR	20	Q5SWU9	Acetyl-CoA carboxylase 1;Biotin carboxylase	2451.19	49.44	FAK-/-
RGFEFTLM	8	O55131	Septin-7	1015.48	41.122	FAK-wt
RGPTYVNM	8	Q8K2K6	Arf-GAP domain and FG repeat-containing protein 1	952.444	22.016	FAK-/-
RGYEFLGV	8	Q8K3B1	F-box/SPRY domain-containing protein 1	939.481	41.467	FAK-/-
RGYNHQQM	8	Q8K1N2	Pleckstrin homology-like domain family B member 2	1048.45	15.715	FAK-wt
RIAELTSQL	9	Q3TDD9	Protein phosphatase 1 regulatory subunit 21	1029.58	35.999	FAK-/-
RIDEFEAM	8	P26043	Radixin;Ezrin	1009.45	37.297	FAK-/-
RIDEFESM	8	P26041	Moesin;Ermin	1025.45	36.275	FAK-/-Psmb8-/-C23
RILEFFGL	8	P09103	Protein disulfide-isomerase	993.565	57.824	FAK-/-
RILEFFGLK	9	P09103	Protein disulfide-isomerase	1121.66	44.783	FAK-/-Psmb8-/-C23
RIYGKFLGL	9	Q61151	Serine/threonine-protein phosphatase 2A 56 kDa regulatory subunit epsilon isoform	1065.63	38.705	FAK-/-
RNFIFSRL	8	Q60848	Lymphocyte-specific helicase	1051.59	36.981	FAK-/-
RNLEFHEL	8	Q8CCN5	Breast carcinoma-amplified sequence 3 homolog	1056.54	30.779	FAK-/-
RNPTFILL	8	Q8K078	Solute carrier organic anion transporter family member 4A1	972.576	48.142	FAK-/-
RNYQFDFL	8	Q8K4Z5	Splicing factor 3A subunit 1	1101.52	47.055	FAK-/-
RNYSYEKL	8	Q02257	Junction plakoglobin	1071.53	24.28	FAK-wt
RQYIFSKL	8	Q80SU7	Interferon-induced very large GTPase 1	1053.6	32.876	FAK-/-
RQYMFSSL	8	P27641	X-ray repair cross-complementing protein 5	1046.49	32.861	FAK-/-
RSFDFIHL	8	A2RSY6	TRMT1-like protein	1033.53	43.845	FAK-/-
RSIDQFANL	9	Q8VC85	U6 snRNA-associated Sm-like protein LSm1	1062.55	38.051	FAK-/-
RSYDFEFM	8	P40336	Vacuolar protein sorting-associated protein 26A	1109.45	37.462	FAK-/-
RSYLFLGGI	9	Q9D2C7	Bax inhibitor 1	1024.57	49.742	FAK-/-
RTYTYEKL	8	Q02248	Catenin beta-1	1072.56	25.381	FAK-/-Psmb8-/-C34
RVYEFLDKL	9	P14685	26S proteasome non-ATPase regulatory subunit 3	1181.64	41.746	FAK-/-
SAEEVMRFF	9	P70333	Heterogeneous nuclear ribonucleoprotein H2	1114.51	47.187	FAK-/-Psmb8-/-C23
SAFDFENM	8	P50396	Rab GDP dissociation inhibitor alpha	975.364	41.264	FAK-/-
SAFQYGPTMF	10	Q91VX2	Ubiquitin-associated protein 2	1163.5	44.826	FAK-/-Psmb8-/-C23
SAFRFLFNL	9	P21275	Bone morphogenetic protein 4	1113.6	58.621	FAK-/-
SALIYSNL	8	O55013	Trafficking protein particle complex subunit 3	879.47	43.822	FAK-/-
SALKYYQL	8	Q6ZPU9	KIF1-binding protein	984.528	35.789	FAK-/-
SAMVFSAM	8	E9Q9C5	V-type proton ATPase 16 kDa proteolipid subunit	874.356	30.742	FAK-/-
SAPLYTNL	8	Q8K4S1	1-phosphatidylinositol 4,5-bisphosphate phosphodiesterase epsilon-1;Phosphoinositide phospholipase C	877.455	40.498	FAK-/-
SAPVFPTQAGL	11	Q80WC7	Arf-GAP domain and FG repeat-containing protein 2	1086.57	44.5	FAK-/-Psmb8-/-C23
SARMQRSFMLQQLGLS	16	Q7TQG0	Zinc finger and BTB domain-containing protein 5	1867.94	28.802	FAK-/-
SAYDWTSL	8	G5E867	Ras association (RalGDS/AF-6) and pleckstrin homology domains 1	941.413	48.042	FAK-wt
SAYQRGESL	9	O35382	Exocyst complex component 4	1009.48	23.818	FAK-/-
SEILSDPSDDTKGFFDPNTEEN	22	E9Q557	Desmoplakin	2456.05	50.131	FAK-/-Psmb8-/-C34
SEILSDPSDDTKGFFDPNTEENL	23	E9Q557	Desmoplakin	2569.13	53.433	FAK-/-Psmb8-/-C34
SFFGGTVM	8	Q62470	Integrin alpha-3;Integrin alpha-3 heavy chain;Integrin alpha-3 light chain	844.379	50.017	FAK-wt
SFIKVINV	8	Q6GTL7	6-phosphofructo-2-kinase	918.554	42.501	FAK-/-
SFLDVRNL	8	Q8BRH0	Transmembrane and TPR repeat-containing protein 3	962.519	46.063	FAK-/-
SFNLPSAL	8	Q80X50	Ubiquitin-associated protein 2-like	847.444	50.494	FAK-wt
SGLKYVNV	8	Q8VCP8	Adenylate kinase isoenzyme 6	878.486	32.019	FAK-wt
SGPALSTALL	10	Q9CW46	Ribonucleoprotein PTB-binding 1	928.523	48.297	FAK-/-
SGPLEYPQL	9	P04441	H-2 class II histocompatibility antigen gamma chain	1002.5	47.064	FAK-/-
SGYQRDGYQQNF	12	Q60865	Caprin-1	1461.63	27.788	FAK-/-Psmb8-/-C23
SIASFVTL	8	E9Q6Z5	Aurora kinase A and ninein-interacting protein	836.464	52.073	FAK-wt
SIDQFANL	8	Q8VC85	U6 snRNA-associated Sm-like protein LSm1	906.445	45.845	FAK-/-
SIFSLKEIQL	10	Q8K0D0	Cyclin-dependent kinase 17;Cyclin-dependent kinase 18	1176.68	51	FAK-/-Psmb8-/-C23
SIIVFNLV	8	P42867	UDP-N-acetylglucosamine--dolichyl-phosphate N-acetylglucosaminephosphotransferase	903.543	61.236	FAK-/-
SILGTLRMWKFMATVMFT	18	A0A498WFQ4	Elongation of very long chain fatty acids protein 3	2164.09	28.608	FAK-/-Psmb8-/-C23
SILKFFEI	8	P34152	Focal adhesion kinase 1	995.569	55.842	FAK-wt
SIYPLHDVFV	10	P97351	40S ribosomal protein S3a	1188.62	50.157	FAK-/-
SIYQFLIAV	9	P39749	Flap endonuclease 1	1052.59	63.407	FAK-/-
SKYDFPKL	8	Q62293	T-cell-specific guanine nucleotide triphosphate-binding protein 1	996.528	34.792	FAK-wt
SLLPSSNL	8	Q9CW46	Ribonucleoprotein PTB-binding 1	829.455	43.125	FAK-/-
SLLSPLKL	8	P11679	Keratin, type II cytoskeletal 8	869.559	47.656	FAK-/-Psmb8-/-C23
SLLTPFPLL	9	P13745	Glutathione S-transferase A1;Glutathione S-transferase A1, N-terminally processed;Glutathione S-transferase A2;Glutathione S-transferase	999.6	66.486	FAK-/-Psmb8-/-C23
SLSTFQQM	8	P60710	Actin, cytoplasmic 1;Actin, cytoplasmic 1, N-terminally processed;Actin, cytoplasmic 2;Actin, cytoplasmic 2, N-terminally processed;Beta-actin-like protein 2;Actin, alpha skeletal muscle;Actin, alpha cardiac muscle 1;Actin, aortic smooth muscle;Actin, gamma-enteric smooth muscle;Actin-like protein 9	940.432	37.25	FAK-/-Psmb8-/-C23
SLTAFNNL	8	Q5RL79	Keratinocyte-associated protein 2	878.45	44.531	FAK-/-Psmb8-/-C23
SLVELTSL	8	P08030	Adenine phosphoribosyltransferase	860.486	50.33	FAK-wt
SLWKGLVGVGL	11	Q8K273	Membrane magnesium transporter 1	1127.67	52.492	FAK-/-Psmb8-/-C23
SLWSSSSM	8	F6SRV1	Splicing factor 1	899.369	34.09	FAK-/-Psmb8-/-C23
SLYMFYEL	8	Q8BHI7	Elongation of very long chain fatty acids protein 5;Elongation of very long chain fatty acids protein	1080.48	54.959	FAK-/-
SMIGQFGVGF	10	P11499	Heat shock protein HSP 90-beta;Heat shock protein HSP 90-alpha	1057.49	49.715	FAK-wt
SNLQYSLL	8	Q9R1X5	Multidrug resistance-associated protein 5	936.492	47.054	FAK-/-
SNLRYLSL	8	Q99MB1	Toll-like receptor 3	964.534	39.567	FAK-/-
SNPEFAFL	8	Q62077	1-phosphatidylinositol 4,5-bisphosphate phosphodiesterase gamma-1;Phosphoinositide phospholipase C	923.439	54.257	FAK-/-
SNPEFSSV	8	P26039	Talin-1	865.382	32.129	FAK-/-
SNTRFGIA	8	Q60932	Voltage-dependent anion-selective channel protein 1	864.445	27.023	FAK-/-Psmb8-/-C23
SNYDHAYL	8	Q9QXN0	Protein Shroom3	981.419	29.628	FAK-/-
SNYHFYSSI	9	Q60795	Nuclear factor erythroid 2-related factor 2	1116.49	36.357	FAK-/-
SNYQHITNF	9	O54774	AP-3 complex subunit delta-1	1122.51	32.288	FAK-/-
SNYSYPQV	8	Q61545	RNA-binding protein EWS	956.424	33.956	FAK-/-
SNYVFVFL	8	Q9Z0S9	Prenylated Rab acceptor protein 1	987.507	62.338	FAK-/-
SSFPFMLL	8	Q62388	Serine-protein kinase ATM	956.468	61.332	FAK-/-
SSFSHYSGL	9	Q9CY58	Plasminogen activator inhibitor 1 RNA-binding protein	983.435	33.651	FAK-/-
SSFSRVGSSSSSF	13	P11679	Keratin, type II cytoskeletal 8	1320.59	30.85	FAK-/-Psmb8-/-C23
SSFSWTNGL	9	A0A494BAS5	Transmembrane protein 138	997.451	48.971	FAK-/-
SSFVFLNL	8	Q64310	Surfeit locus protein 4	925.491	60.823	FAK-/-
SSFVFSTV	8	Q01237	3-hydroxy-3-methylglutaryl-coenzyme A reductase;3-hydroxy-3-methylglutaryl coenzyme A reductase	872.428	47.515	FAK-/-Psmb8-/-C23
SSLGFERL	8	E9PYL2	Proline-rich protein 12	907.476	36.272	FAK-wt
SSLLFVKL	8	Q80ZV0	Ribonuclease H2 subunit B	905.559	49.228	FAK-/-
SSPKFSEL	8	A2AGT5	Cytoskeleton-associated protein 5	893.449	29.759	FAK-/-
SSPVYIDL	8	P13439	Uridine 5'-monophosphate synthase;Orotate phosphoribosyltransferase;Orotidine 5'-phosphate decarboxylase	892.454	48.301	FAK-wt
SSSTFRTL	8	P18406	Protein CYR61	897.456	29.499	FAK-/-Psmb8-/-C23
SSVPFVNGV	9	E9Q4R1	Protein FAM102B	904.465	44.956	FAK-/-
SSVQATQL	8	Q80X50	Ubiquitin-associated protein 2-like	832.429	28.531	FAK-wt
SSWRHSQV	8	Q9WV66	E3 ubiquitin-protein ligase MARCH7	985.473	20.688	FAK-/-
SSYGYPPSSL	10	Q8BYK6	YTH domain-containing family protein 3	1056.48	38.274	FAK-/-Psmb8-/-C23
SSYSPQSL	8	Q91VX2	Ubiquitin-associated protein 2	867.397	29.249	FAK-wt
SSYVGAGM	8	P35583	Hepatocyte nuclear factor 3-beta	786.322	22.924	FAK-wt
STFIYNSI	8	Q9Z0E6	Interferon-induced guanylate-binding protein 2;Interferon-induced guanylate-binding protein 1	943.465	44.531	FAK-/-
STFIYNSM	8	L7N1X8	Predicted gene 43302	977.416	36.332	FAK-/-
STFTFADL	8	Q9ERU9	E3 SUMO-protein ligase RanBP2	900.423	52.224	FAK-wt
STIHFYNL	8	Q80ZX0	Sec24-related gene family, member B (S. cerevisiae)	993.492	40.025	FAK-/-
STNVYSNL	8	E9Q414	Apolipoprotein B-100;Apolipoprotein B-48	896.424	32.858	FAK-/-
STPEFTLL	8	E9Q414	Apolipoprotein B-100;Apolipoprotein B-48	906.47	52.796	FAK-/-Psmb8-/-C23
STPEFYQV	8	Q99JY9	Actin-related protein 3	969.444	39.873	FAK-/-
STVEFTNL	8	O54692	Centromere/kinetochore protein zw10 homolog	909.444	41.968	FAK-/-Psmb8-/-C34
STVLFHYL	8	L7N1X8	Predicted gene 43302	978.517	44.243	FAK-/-
STYKFFEV	8	Q9CZM2	60S ribosomal protein L15	1019.5	42.643	FAK-wt
STYSHSAL	8	Q61687	Transcriptional regulator ATRX	864.398	22.952	FAK-/-
SVHTFPALL	9	P01867-2	Ig gamma-2B chain C region	983.544	43.111	FAK-/-Psmb8-/-C34
SVLQFLGL	8	P36536	GTP-binding protein SAR1a;GTP-binding protein SAR1b	875.512	63.814	FAK-/-
SVTHFDSL	8	Q9QUJ7	Long-chain-fatty-acid--CoA ligase 4	904.429	33.093	FAK-/-
SVTVPSSTWPSQ	12	P01867-2	Ig gamma-2B chain C region	1274.61	40.198	FAK-/-Psmb8-/-C23
SVVRYVQL	8	O35900	U6 snRNA-associated Sm-like protein LSm2	962.555	35.097	FAK-/-
SWLHPPPVL	9	Q9QYT7	Phosphatidylinositol N-acetylglucosaminyltransferase subunit Q	1044.58	46.846	FAK-/-
SYYSPSIGF	9	Q91YT7	YTH domain-containing family protein 2	1019.46	50.156	FAK-/-Psmb8-/-C23
TAAAFGGL	8	P61620	Protein transport protein Sec61 subunit alpha isoform 1;Protein transport protein Sec61 subunit alpha isoform 2	706.365	38.047	FAK-wt
TAFQFLQL	8	P51945	Cyclin-G1	966.517	59.508	FAK-/-
TAPHYQLL	8	Q3UWE6	WD repeat-containing protein 20	941.497	34.168	FAK-/-
TASKGKLFFGMQIE	14	Q62504	Msx2-interacting protein	1571.8	24.564	FAK-/-Psmb8-/-C23
TAYGTQPAYPTYGQQPTA	18	Q61545	RNA-binding protein EWS	1913.88	35.817	FAK-/-Psmb8-/-C34
TFFTPNNI	8	Q61656	Probable ATP-dependent RNA helicase DDX5	952.465	45.465	FAK-/-Psmb8-/-C23
TIIIFHSL	8	P97480	Eyes absent homolog 3;Eyes absent homolog 2;Eyes absent homolog	942.554	47.064	FAK-/-
TIIKPFNL	8	A2APB8	Targeting protein for Xklp2	944.569	43.155	FAK-/-
TIILFTKV	8	Q8K2V6	Importin-11	933.59	43.84	FAK-wt
TILEFAQL	8	Q91XL3	UDP-glucuronic acid decarboxylase 1	933.517	56.821	FAK-/-
TILSFTNL	8	Q8CFE6	Sodium-coupled neutral amino acid transporter 2	907.501	56.393	FAK-/-Psmb8-/-C34
TITSFTGL	8	Q60767	Lymphocyte antigen 75	838.444	46.396	FAK-/-
TNINFPNL	8	Q8BRH4	Histone-lysine N-methyltransferase 2C;Histone-lysine N-methyltransferase	931.476	48.225	FAK-/-
TNISFTNM	8	B0QZU2	Protein slowmo homolog 2	926.417	41.768	FAK-/-
TNLIYQQV	8	P97479	Unconventional myosin-VIIa	977.518	39.569	FAK-/-
TNYIFDSL	8	Q9CXF4	TBC1 domain family member 15	971.46	53.249	FAK-/-
TNYNFQYI	8	Q8K2C8	Glycerol-3-phosphate acyltransferase 4	1061.48	45.279	FAK-/-
TNYNFQYISL	10	Q8K2C8	Glycerol-3-phosphate acyltransferase 4	1261.6	53.119	FAK-/-
TNYQLPSL	8	Q8BML1	Protein-methionine sulfoxide oxidase MICAL2	934.476	45.56	FAK-/-
TQYIFNNM	8	P27046	Alpha-mannosidase 2	1045.45	42.455	FAK-/-
TRISEFLKV	9	Q7M6Y3	Phosphatidylinositol-binding clathrin assembly protein	1091.63	36.944	FAK-/-Psmb8-/-C23
TSFERDSIFSNL	12	Q8BMS1	Trifunctional enzyme subunit alpha, mitochondrial;Long-chain enoyl-CoA hydratase;Long chain 3-hydroxyacyl-CoA dehydrogenase	1414.67	46.51	FAK-/-Psmb8-/-C23
TTFSYVNNM	9	Q9D6K9	Ceramide synthase 5	1075.46	40.137	FAK-/-
VALDFEQEM	9	P60710	Actin, cytoplasmic 1;Actin, cytoplasmic 1, N-terminally processed;Actin, cytoplasmic 2;Actin, cytoplasmic 2, N-terminally processed;Beta-actin-like protein 2;Actin, alpha skeletal muscle;Actin, alpha cardiac muscle 1;Actin, aortic smooth muscle;Actin, gamma-enteric smooth muscle;Actin-like protein 9	1096.47	41.59	FAK-/-Psmb8-/-C23
VAPEEHPVLLTEAPLNPK	18	P60710	Actin, cytoplasmic 1;Actin, cytoplasmic 1, N-terminally processed;Actin, cytoplasmic 2;Actin, cytoplasmic 2, N-terminally processed;Beta-actin-like protein 2;Actin, alpha skeletal muscle;Actin, alpha cardiac muscle 1;Actin, aortic smooth muscle;Actin, gamma-enteric smooth muscle;Actin-like protein 9	1953.06	42.711	FAK-/-Psmb8-/-C34
VAPEFRRL	8	P61600	N-alpha-acetyltransferase 20	986.566	28.181	FAK-/-
VAPQYQEL	8	Q9D711	Pirin	946.476	34.01	FAK-/-
VFEIKLQSF	9	Q3TPX4	Exocyst complex component 5	1109.61	49.734	FAK-/-
VFRLLPQL	8	Q9EST5	Acidic leucine-rich nuclear phosphoprotein 32 family member B	984.612	51.175	FAK-/-
VFVKVINL	8	Q69Z37	Sterile alpha motif domain-containing protein 9-like	930.59	44.912	FAK-/-
VGPEHGTEI	9	Q80SU7	Interferon-induced very large GTPase 1	937.451	25.376	FAK-/-
VGPKFRGV	8	Q9D2V5	Protein AAR2 homolog	858.508	25.832	FAK-/-
VGRVHRLL	8	P27661	Histone H2AX;Histone H2A type 1-F;Histone H2A type 1-H;Histone H2A;Histone H2A type 2-B;Histone H2A type 3;Histone H2A.J;Histone H2A type 2-C;Histone H2A type 1-K;Histone H2A type 2-A	948.598	23.73	FAK-/-Psmb8-/-C23
VGVNGFGRI	9	P16858	Glyceraldehyde-3-phosphate dehydrogenase	917.508	33.471	FAK-/-Psmb8-/-C23
VHLRFPHL	8	Q62293	T-cell-specific guanine nucleotide triphosphate-binding protein 1	1017.59	34.619	FAK-/-
VIFDFMDTL	9	Q61151	Serine/threonine-protein phosphatase 2A 56 kDa regulatory subunit epsilon isoform	1115.52	59.222	FAK-/-
VIFEMTNL	8	Q60751	Insulin-like growth factor 1 receptor;Insulin-like growth factor 1 receptor alpha chain;Insulin-like growth factor 1 receptor beta chain;Tyrosine-protein kinase receptor	981.484	44.354	FAK-/-
VIFQFKTNPPA	11	Q9R100	Cadherin-17	1260.69	38.784	FAK-/-Psmb8-/-C23
VIQVFQQL	8	Q8BHC4	Dephospho-CoA kinase domain-containing protein	973.56	50.11	FAK-/-
VITKFINV	8	Q6NZH9	RAS, guanyl-releasing protein 3	932.569	40.23	FAK-/-
VIVRFLTV	8	P62245	40S ribosomal protein S15a	945.601	45.863	FAK-/-
VMVQPINL	8	P62305	Small nuclear ribonucleoprotein E	928.505	42.489	FAK-/-
VMYKFLTV	8	Q9WVC3	Caveolin-2;Caveolin	1015.54	40.917	FAK-wt
VNFEFPEF	8	P62082	40S ribosomal protein S7	1027.47	60.046	FAK-/-
VNFEFPEFQL	10	P62082	40S ribosomal protein S7	1268.61	63.452	FAK-/-Psmb8-/-C23
VNFEVENL	8	Q9JJE7	Fatty acid desaturase 3	962.471	46.297	FAK-/-
VNFIKENLL	9	Q61687	Transcriptional regulator ATRX	1088.62	44.298	FAK-/-
VNFPFLVKL	9	P05132	cAMP-dependent protein kinase catalytic subunit alpha	1075.64	57.783	FAK-/-Psmb8-/-C23
VNIRFIGGL	9	P39098	Mannosyl-oligosaccharide 1,2-alpha-mannosidase IB	987.587	46.256	FAK-/-
VNLQYSEV	8	P62700	Protein yippee-like 5	950.471	38.642	FAK-/-
VNMEGLGGKL	10	E9Q616	AHNAK nucleoprotein	1016.53	38.393	FAK-/-
VNQHGFFGL	9	O55234	Proteasome subunit beta type-5	1017.5	41.579	FAK-/-
VNQVYSTL	8	E9Q414	Apolipoprotein B-100;Apolipoprotein B-48	922.476	35.221	FAK-wt
VNRVFDKL	8	P28076	Proteasome subunit beta type-9	989.566	29.845	FAK-/-
VNVEFQGL	8	Q8CJ19	Protein-methionine sulfoxide oxidase MICAL3	904.465	45.598	FAK-/-
VNWDFVEQV	9	Q3UIW5	RING finger protein 10	1134.53	55.92	FAK-/-
VNYLYGQL	8	E9QAH1	Golgi autoantigen, golgin subfamily b, macrogolgin 1	968.497	45.909	FAK-/-
VNYRHLALL	9	P08775	DNA-directed RNA polymerase II subunit RPB1	1097.63	35.589	FAK-/-
VRYSHEKL	8	Q8BGQ7	Alanine--tRNA ligase, cytoplasmic	1030.56	20.688	FAK-/-
VSPDFQFL	8	Q62469	Integrin alpha-2	951.47	54.282	FAK-/-
VSPEFHTL	8	Q7TMK6	Protein Hook homolog 2	928.465	33.377	FAK-/-
VSQKFTDLF	9	Q9WU78	Programmed cell death 6-interacting protein	1083.56	43.689	FAK-/-
VSYPHLVLL	9	Q62137	Tyrosine-protein kinase JAK3	1039.61	50.017	FAK-/-
VTVVFSTV	8	Q9CVB6	Actin-related protein 2/3 complex subunit 2	850.48	46.29	FAK-/-
VTWGFPNL	8	Q9D8M4	60S ribosomal protein L7-like 1	932.476	57.277	FAK-/-
VTYHGFPNL	9	O08760	N-glycosylase/DNA lyase;8-oxoguanine DNA glycosylase;DNA-(apurinic or apyrimidinic site) lyase	1046.52	39.558	FAK-wt
VWIGGSIL	8	P60710	Actin, cytoplasmic 1;Actin, cytoplasmic 1, N-terminally processed;Actin, cytoplasmic 2;Actin, cytoplasmic 2, N-terminally processed;Beta-actin-like protein 2;Actin, alpha skeletal muscle;Actin, alpha cardiac muscle 1;Actin, aortic smooth muscle;Actin, gamma-enteric smooth muscle;Actin-like protein 9	843.485	55.192	FAK-/-
VWIGGSILASL	11	P60710	Actin, cytoplasmic 1;Actin, cytoplasmic 1, N-terminally processed;Actin, cytoplasmic 2;Actin, cytoplasmic 2, N-terminally processed;Beta-actin-like protein 2;Actin, alpha skeletal muscle;Actin, alpha cardiac muscle 1;Actin, aortic smooth muscle;Actin, gamma-enteric smooth muscle;Actin-like protein 9	1114.64	68.587	FAK-wt
VWRNIILM	8	P13516	Acyl-CoA desaturase 1;Acyl-CoA desaturase 2	1043.6	46.416	FAK-/-Psmb8-/-C23
VYYRRTQFLNIVVDDAKHLL	20	Q61635	GTP-binding protein	2462.34	51.195	FAK-/-
WLRKNILL	8	P41731	CD63 antigen	1054.67	39.56	FAK-wt
YEFRVINL	8	Q61739-2	Integrin alpha-6;Integrin alpha-6 heavy chain;Integrin alpha-6 light chain	1052.57	46.216	FAK-wt
YGYHFPEL	8	Q9D6Z1	Nucleolar protein 56	1024.47	43.15	FAK-/-
YNFQYISL	8	Q8K2C8	Glycerol-3-phosphate acyltransferase 4	1046.51	53.785	FAK-/-
YNLDYTEL	8	A0A0R4J0D1	Store-operated calcium entry-associated regulatory factor	1029.47	46.875	FAK-/-
