# Supplementary material for: FAK suppresses antigen processing and presentation to promote immune evasion in pancreatic cancer
Source: Gut. 2023 Mar 28;73(1):131–55. doi: 10.1136/gutjnl-2022-327927 (PMC10715489; doi:10.1136/gutjnl-2022-327927)
Supplement: Supplementary data [file gutjnl-2022-327927supp014.xlsx]

## Sheet: strong_binders_list
Allele	Peptide	Binding core	Binding core length	Predicted affinity (nM)	Protein	Sample
H2-Dd	SGPTYIKL	SGPTYIKL	8	6398.2	Uncharacterized aarF domain-containing protein kinase 2	FAK-/-
H2-Dd	GGGSGPAAGVVVGAAGGRGAGG	GSGPAAGVVV	10	6034.75	Voltage-dependent P/Q-type calcium channel subunit alpha-1A	FAK-/-
H2-Dd	ERAVTGYNDPETGNIISL	GPETGNII	8	5551.64	Desmoplakin	FAK-/-Psmb8-/-C34
H2-Dd	LSAERAVTGYNDPETGNIISL	TGPETGNII	9	5393.03	Desmoplakin	FAK-/-Psmb8-/-C34
H2-Dd	LDNASAFQGAVISPHYDSLLVK	QGAVISPHYDSLL	13	5323.98	Pyruvate carboxylase, mitochondrial;Pyruvate carboxylase	FAK-/-
H2-Dd	LDNASAFQGAVISPHYDSLLVK	QGPHYDSLL	9	5323.98	Pyruvate carboxylase, mitochondrial;Pyruvate carboxylase	FAK-wt
H2-Dd	LDNASAFQGAVISPHYDSLLVK	QGPHYDSLL	9	5323.98	Pyruvate carboxylase, mitochondrial;Pyruvate carboxylase	FAK-/-Psmb8-/-C34
H2-Dd	LSAERAVTGYNDPETGNIIS	TGPETGNII	9	5265.49	Desmoplakin	FAK-/-Psmb8-/-C34
H2-Dd	SGYKFFSL	SGYKFFSL	8	5067.57	WD repeat domain phosphoinositide-interacting protein 2	FAK-/-
H2-Dd	QGPAYSHL	QGPAYSHL	8	4250.51	Pygopus 2	FAK-/-
H2-Dd	AGPWYRNL	AGPWYRNL	8	4060.45	Isoform 2 of Probable phospholipid-transporting ATPase IIB	FAK-/-
H2-Dd	IGPYFPPLRL	IGPYFPPLRL	10	4057.64	Isoform 2 of Lipase maturation factor 1	FAK-/-
H2-Dd	IPVQAVWAGWGHASENPKLPELLLK	WGHASENPKLPELL	14	3925.88	Isoform 2 of Acetyl-CoA carboxylase 1	FAK-/-
H2-Dd	KFLLSPMIQKGNYRCYGSFRNA	KGNYRYGSF	9	3812.6	Killer cell immunoglobulin-like receptor 3DL1	FAK-/-Psmb8-/-C34
H2-Dd	SGPALSTALL	SGPALSTAL	9	3644.92	Ribonucleoprotein PTB-binding 1	FAK-/-
H2-Dd	IGPTYYQRL	IGPTYYQRL	9	3624.47	DNA-directed RNA polymerase II subunit RPB2	FAK-/-
H2-Dd	RGPTYVNM	RGPTYVNM	8	3569.32	Arf-GAP domain and FG repeat-containing protein 1	FAK-/-
H2-Dd	VTIAQGGVLPNIQAVLLPK	GGVLPNIQAVL	11	3357.19	Histone H2A type 1-B	FAK-/-
H2-Dd	IGSFGPQEDLLFLR	GSFGPQEDLLF	11	3298.75	Isoform 2 of Acetyl-CoA carboxylase 1	FAK-/-
H2-Dd	IGSFGPQEDLLFLR	GGPQEDLLF	9	3298.75	Isoform 2 of Acetyl-CoA carboxylase 1	FAK-wt
H2-Dd	VETGVLKPGMVVFAPVNVTTEVK	TGVLKPGMVVTF	12	2804.92	Elongation factor 1-alpha 1	FAK-/-
H2-Dd	SGPLEYPQL	SGPLEYPQL	9	2440.23	H-2 class II histocompatibility antigen gamma chain	FAK-/-
H2-Dd	IGPDVYAKL	IGPDVYAKL	9	2118	Epiplakin	FAK-/-
H2-Db	VSLEFVTNM	VSLEFVTNM	9	1656.33	Apolipoprotein B-100;Apolipoprotein B-48	FAK-/-
H2-Db	VSLEFVTNM	VSLEFVTNM	9	1656.33	Apolipoprotein B-100;Apolipoprotein B-48	FAK-wt
H2-Ld	VETGVLKPGMVVTFAPVNVTTEVK	KPGMVVTFAPVNV	13	1643.55	Elongation factor 1-alpha 1	FAK-/-
H2-Ld	SAFRFLFNL	SAFRFLFNL	9	1617.33	Bone morphogenetic protein 4	FAK-/-
H2-Ld	VVYTPWSNL	VVYTPWSNL	9	1428.84	Coiled-coil domain-containing protein 25	FAK-/-
H2-Ld	GLAPVQAYLHIPDIIK	LAPVQAYLHI	10	1254.97	Pyruvate carboxylase, mitochondrial;Pyruvate carboxylase	FAK-/-
H2-Ld	GLAPVQAYLHIPDIIK	LAPVQAYLHI	10	1254.97	Pyruvate carboxylase, mitochondrial;Pyruvate carboxylase	FAK-wt
H2-Ld	GLAPVQAYLHIPDIIK	LAPVQAYLHI	10	1254.97	Pyruvate carboxylase, mitochondrial;Pyruvate carboxylase	FAK-/-Psmb8-/-C23
H2-Ld	GLAPVQAYLHIPDIIK	LAPVQAYLHI	10	1254.97	Pyruvate carboxylase, mitochondrial;Pyruvate carboxylase	FAK-/-Psmb8-/-C34
H2-Ld	KFLLSPMIQKGNYRCYGSFRNA	SPMIQKGNYRCYGSF	15	1197.08	Killer cell immunoglobulin-like receptor 3DL1	FAK-/-Psmb8-/-C34
H2-Ld	IAYAFFHL	IAYAFFHL	8	1176.43	Isoform 3 of Suppressor of tumorigenicity 7 protein-like	FAK-/-
H2-Db	SAFRFLFNL	SAFRFLFNL	9	1032.97	Bone morphogenetic protein 4	FAK-/-
H2-Dd	AGPTFNYL	AGPTFNYL	8	893.24	DNA topoisomerase 2-alpha	FAK-/-
H2-Db	LSAERAVTGYNDPETGNIISL	RAVTNIISL	9	780.26	Desmoplakin	FAK-/-Psmb8-/-C34
H2-Ld	VPYAFKSL	VPYAFKSL	8	770.68	Apolipoprotein B-100;Apolipoprotein B-48	FAK-/-
H2-Ld	IPVQAVWAGWGHASENPKLPELLL	IPVQAVWAGWGHASENPKL	19	735.13	Isoform 2 of Acetyl-CoA carboxylase 1	FAK-/-
H2-Db	AMYIFLHTV	AMYIFLHTV	9	717.29	ORM1-like protein 2	FAK-/-
H2-Db	AMYIFLHTV	AMYIFLHTV	9	717.29	ORM1-like protein 2	FAK-wt
H2-Db	AMYIFLHTV	AMYIFLHTV	9	717.29	ORM1-like protein 2	FAK-/-Psmb8-/-C23
H2-Db	AMYIFLHTV	AMYIFLHTV	9	717.29	ORM1-like protein 2	FAK-/-Psmb8-/-C34
H2-Dd	AMYIFLHTV	QGPHYDSLL	9	717.29	ORM1-like protein 2	FAK-/-Psmb8-/-C23
H2-Db	ERAVTGYNDPETGNIISL	RAVTNIISL	9	641.45	Desmoplakin	FAK-/-Psmb8-/-C34
H2-Ld	MPLSVFPYYPSL	MPLSVFPYYPSL	12	625.69	Poly [ADP-ribose] polymerase 14	FAK-/-
H2-Ld	TLRDPSLPLLELQDIMTSVSGR	LPLLELQDIM	10	596.85	Isoform 2 of Acetyl-CoA carboxylase 1	FAK-/-
H2-Ld	TLRDPSLPLLELQDIMTSVSGR	LPLLELQDIM	10	596.85	Isoform 2 of Acetyl-CoA carboxylase 1	FAK-wt
H2-Dd	VGPEHGTEI	VGPEHGTEI	9	520.38	Interferon-induced very large GTPase 1	FAK-/-
H2-Dd	YFKGEIFLDEKKKFYGPERRKMMFM	YGPERRKMMF	10	509.99	Peroxiredoxin-like 2A	FAK-/-
H2-Ld	KMPLSVFPYYPSL	MPLSVFPYYPSL	12	434.59	Poly [ADP-ribose] polymerase 14	FAK-/-
H2-Dd	VAPDRFPTL	VAPDRFPTL	9	411.14	Isoform 2 of Centrosomal protein POC5	FAK-/-
H2-Kd	IIYEFESSTQM	IYEFESSTQM	10	381.07	GON-4-like protein	FAK-/-
H2-Ld	NKMPLSVFPYYPSL	MPLSVFPYYPSL	12	373.38	Poly [ADP-ribose] polymerase 14	FAK-/-
H2-Kd	DLYANTVLSGGTTMYPGIADR	LYANTVLSGGTTM	13	368.33	Actin, cytoplasmic 1;Actin, cytoplasmic 1, N-terminally processed;Actin, cytoplasmic 2;Actin, cytoplasmic 2, N-terminally processed;Beta-actin-like protein 2;Actin, alpha skeletal muscle;Actin, alpha cardiac muscle 1;Actin, aortic smooth muscle;Actin, gamma-enteric smooth muscle;Actin-like protein 9	FAK-/-
H2-Kd	AQQAADKYLYVDKNFINNPLAQAD	KYLYVDKNFI	10	349.07	Myosin-9;Myosin-10;Myosin-14;Myosin-11	FAK-/-Psmb8-/-C34
H2-Db	SAYEFYHAL	SAYEFYHAL	9	331.82	Endothelial PAS domain-containing protein 1	FAK-/-
H2-Kd	LSDGGLLLSYDGSSYTTYMKEEVDR	SYTTYMKEEV	10	311.1	Isoform 2 of Acetyl-CoA carboxylase 1	FAK-/-
H2-Kd	TSYSYRQTSAM	SYSYRQTSAM	10	280.48	Keratin, type I cytoskeletal 19	FAK-/-
H2-Kd	TSYSYRQTSAM	SYSYRQTSAM	10	280.48	Keratin, type I cytoskeletal 19	FAK-wt
H2-Kd	TSYSYRQTSAM	SYSYRQTSAM	10	280.48	Keratin, type I cytoskeletal 19	FAK-/-Psmb8-/-C23
H2-Db	SALEFLTHL	SALEFLTHL	9	263.47	Isoform 2 of BRCA1-associated ATM activator 1"	FAK-/-
H2-Ld	LQVEHPVTEMITGTDLVEWQLR	HPVTEMITGTDL	12	213.18	Methylcrotonoyl-CoA carboxylase subunit alpha, mitochondrial	FAK-/-
H2-Ld	LQVEHPVTEMITGTDLVEWQLR	HPVTEMITGTDL	12	213.18	Methylcrotonoyl-CoA carboxylase subunit alpha, mitochondrial	FAK-wt
H2-Ld	LQVEHPVTEMITGTDLVEWQLR	HPVTEMITGTDL	12	213.18	Methylcrotonoyl-CoA carboxylase subunit alpha, mitochondrial	FAK-/-Psmb8-/-C34
H2-Kd	LYTLRLTI	LYTLRLTI	8	211.29	Gamma-aminobutyric acid receptor subunit gamma-2;Gamma-aminobutyric acid receptor subunit gamma-1;Gamma-aminobutyric acid receptor subunit gamma-3	FAK-/-
H2-Db	LFSMENWGGATFDVAMR	FSMENWGGATFDVAM	15	210.11	Pyruvate carboxylase, mitochondrial;Pyruvate carboxylase	FAK-/-
H2-Db	LFSMENWGGATFDVAMR	FSMENWVAM	9	210.11	Pyruvate carboxylase, mitochondrial;Pyruvate carboxylase	FAK-wt
H2-Db	LFSMENWGGATFDVAMR	FSMENWVAM	9	210.11	Pyruvate carboxylase, mitochondrial;Pyruvate carboxylase	FAK-/-Psmb8-/-C23
H2-Db	LFSMENWGGATFDVAMR	FSMENWVAM	9	210.11	Pyruvate carboxylase, mitochondrial;Pyruvate carboxylase	FAK-/-Psmb8-/-C34
H2-Dd	LFSMENWGGATFDVAMR	GGPQEDLLF	9	210.11	Pyruvate carboxylase, mitochondrial;Pyruvate carboxylase	FAK-/-Psmb8-/-C23
H2-Kb	IVVNLTGRL	IVVNLTGRL	9	207.12	40S ribosomal protein S15a	FAK-/-
H2-Kb	KIQSFINRM	KIQSFINRM	9	202.76	Vacuolar fusion protein CCZ1 homolog	FAK-/-
H2-Kb	ITPPGYSHV	ITPPGYSHV	9	197.31	Isoform 2 of Lethal(3)malignant brain tumor-like protein 3	FAK-/-
H2-Kb	IAPSFVKGF	IAPSFVKGF	9	193.45	ATP-dependent zinc metalloprotease YME1L1	FAK-/-
H2-Kb	IVDTFLQKL	IVDTFLQKL	9	193.05	Isoform 2 of Polyamine-modulated factor 1	FAK-/-
H2-Kb	SGLTYIKI	SGLTYIKI	8	186.52	Isoform 2 of Baculoviral IAP repeat-containing protein 6	FAK-/-
H2-Kb	AVMKQFAFV	AVMKQFAFV	9	185.49	RNA-binding protein 14	FAK-/-Psmb8-/-C23
H2-Kb	RGYNHQQM	RGYNHQQM	8	182.52	Pleckstrin homology-like domain family B member 2	FAK-wt
H2-Kb	VNVDHPINL	VNVDHPINL	9	178.46	Isoform 2 of RING finger protein 10	FAK-/-
H2-Kb	IGPDFQKGL	IGPDFQKGL	9	177.64	Calponin-2	FAK-/-
H2-Kb	IGPDFQKGL	IGPDFQKGL	9	177.64	Calponin-2	FAK-wt
H2-Kb	KNVVYRDL	KNVVYRDL	8	172.48	RAC-alpha serine/threonine-protein kinase	FAK-/-
H2-Kb	GTYEFLYTV	GTYEFLYTV	9	170.81	Tripartite motif-containing protein 2	FAK-/-
H2-Kb	IILPFRVI	IILPFRVI	8	161.51	AP-2 complex subunit mu	FAK-/-
H2-Kb	GNYKWINYL	GNYKWINYL	9	156.6	Long-chain-fatty-acid--CoA ligase 4	FAK-/-
H2-Kb	QNYKFIQIF	QNYKFIQIF	9	155.25	dTDP-D-glucose 4,6-dehydratase	FAK-/-
H2-Kb	KSYERINNI	KSYERINNI	9	150.59	C-C motif chemokine 8	FAK-/-
H2-Kb	VGRVHRLL	VGRVHRLL	8	150.51	Histone H2AX;Histone H2A type 1-F;Histone H2A type 1-H;Histone H2A;Histone H2A type 2-B;Histone H2A type 3;Histone H2A.J;Histone H2A type 2-C;Histone H2A type 1-K;Histone H2A type 2-A	FAK-/-Psmb8-/-C23
H2-Kb	ASIDFLSHHL	ASIDFLSHHL	10	150.24	Insulin receptor substrate 2	FAK-/-
H2-Kb	TNQDFIQRL	TNQDFIQRL	9	149.38	Isoform 2 of Nischarin	FAK-/-
H2-Kb	TNQDFIQRL	TNQDFIQRL	9	149.38	Isoform 2 of Nischarin	FAK-wt
H2-Kb	TNQDFIQRL	TNQDFIQRL	9	149.38	Isoform 2 of Nischarin	FAK-/-Psmb8-/-C34
H2-Kb	SHYDFGLRAL	SHYDFGLRAL	10	147.14	Cytoplasmic dynein 1 heavy chain 1	FAK-/-
H2-Kb	EIISFQHL	EIISFQHL	8	146.9	Isoform 2 of Volume-regulated anion channel subunit LRRC8B	FAK-/-
H2-Kb	LGYLHDFL	LGYLHDFL	8	146.63	Mortality factor 4-like protein 2	FAK-/-Psmb8-/-C23
H2-Kb	AALDFKNV	AALDFKNV	8	146.14	Structural maintenance of chromosomes protein 4	FAK-/-
H2-Ld	SGNSDVYENEIPGGQYTNLHFQAH	IPGGQYTNL	9	144.86	Pyruvate carboxylase, mitochondrial;Pyruvate carboxylase	FAK-/-
H2-Kb	TSYSYRQTSAM	TSYSYRQTSAM	11	143.73	Keratin, type I cytoskeletal 19	FAK-/-
H2-Kb	TSYSYRQTSAM	TSYSYRQTSAM	11	143.73	Keratin, type I cytoskeletal 19	FAK-wt
H2-Kb	TSYSYRQTSAM	TSYSYRQTSAM	11	143.73	Keratin, type I cytoskeletal 19	FAK-/-Psmb8-/-C23
H2-Kb	VADKFTEL	VADKFTEL	8	140.91	Serine/threonine-protein phosphatase 2A 65 kDa regulatory subunit A alpha isoform	FAK-/-
H2-Kb	FVLVFPLM	FVLVFPLM	8	140.2	Succinate dehydrogenase cytochrome b560 subunit, mitochondrial	FAK-/-
H2-Kb	QTFVFHVV	QTFVFHVV	8	139.78	Isoform 2 of Transmembrane protein KIAA1109	FAK-/-
H2-Kb	QIIPFKTL	QIIPFKTL	8	139.63	Ribosomal L1 domain-containing protein 1	FAK-/-
H2-Kb	KIVPFFKL	KIVPFFKL	8	139.2	Cytoplasmic dynein 1 heavy chain 1	FAK-/-
H2-Kb	QSFGAVNL	QSFGAVNL	8	136.38	Clathrin interactor 1	FAK-/-
H2-Kb	ESVEFQNL	ESVEFQNL	8	135.59	DNA-directed RNA polymerase II subunit RPB1	FAK-/-
H2-Kb	SGPLEYPQL	SGPLEYPQL	9	135.02	H-2 class II histocompatibility antigen gamma chain	FAK-/-
H2-Kb	FTYGFFKI	FTYGFFKI	8	134.38	Proto-oncogene c-Rel	FAK-/-
H2-Kb	FTYGFFKI	FTYGFFKI	8	134.38	Proto-oncogene c-Rel	FAK-wt
H2-Kb	LNYDFNSSKL	LNYDFNSSKL	10	131.12	Apolipoprotein B-100;Apolipoprotein B-48	FAK-/-
H2-Ld	EEFLIPIYHQVAVQFADLHDTPGR	IPIYHQVAVQFADL	14	130.7	Isoform 2 of Acetyl-CoA carboxylase 1	FAK-/-
H2-Ld	EEFLIPIYHQVAVQFADLHDTPGR	IPIYHQVAVQFADL	14	130.7	Isoform 2 of Acetyl-CoA carboxylase 1	FAK-wt
H2-Ld	EEFLIPIYHQVAVQFADLHDTPGR	IPIYHQVAVQFADL	14	130.7	Isoform 2 of Acetyl-CoA carboxylase 1	FAK-/-Psmb8-/-C23
H2-Kb	SLTAFNNL	SLTAFNNL	8	130.46	Keratinocyte-associated protein 2	FAK-/-Psmb8-/-C23
H2-Kb	YNLDYTEL	YNLDYTEL	8	130.07	Store-operated calcium entry-associated regulatory factor	FAK-/-
H2-Kb	IFYELFTM	IFYELFTM	8	129.03	Acid ceramidase;Acid ceramidase subunit alpha;Acid ceramidase subunit beta	FAK-/-
H2-Kb	AVYTFETLLH	AVYTFETLLH	10	128.3	Niban-like protein 1	FAK-/-
H2-Kb	AVYTFETLLH	AVYTFETLLH	10	128.3	Niban-like protein 1	FAK-wt
H2-Kb	AVYTFETLLH	AVYTFETLLH	10	128.3	Niban-like protein 1	FAK-/-Psmb8-/-C23
H2-Kb	ISPEYKTI	ISPEYKTI	8	119.89	Isoform 2 of Vascular cell adhesion protein 1	FAK-/-
H2-Kb	VAYWRQAGLSY	VAYWRQAGLSY	11	119.46	ATP synthase subunit epsilon, mitochondrial	FAK-/-
H2-Kb	VAYWRQAGLSY	VAYWRQAGLSY	11	119.46	ATP synthase subunit epsilon, mitochondrial	FAK-wt
H2-Kb	AAVNRLVNL	AAVNRLVNL	9	119.05	Ferritin light chain 1;Ferritin;Ferritin light chain 2	FAK-/-Psmb8-/-C23
H2-Kb	ATQVYPKL	ATQVYPKL	8	118.95	Isoform 1 of BRISC and BRCA1-A complex member 2	FAK-/-
H2-Kb	GAYKYIQEL	GAYKYIQEL	9	114.81	60S ribosomal protein L15	FAK-wt
H2-Kb	QQFIYEKL	QQFIYEKL	8	114.55	Isoform 2 of Importin-11	FAK-/-
H2-Kb	QAYSQKALL	QAYSQKALL	9	111.61	Signal transducing adapter molecule 1	FAK-/-Psmb8-/-C23
H2-Kb	KILPWFEQL	KILPWFEQL	9	108.6	Ran-binding protein 6	FAK-/-
H2-Kb	SILKFFEI	SILKFFEI	8	107.98	Focal adhesion kinase 1	FAK-wt
H2-Kb	TTPEFLTRI	TTPEFLTRI	9	107.16	Prostaglandin G/H synthase 2	FAK-/-
H2-Kb	VNWDFVEQV	VNWDFVEQV	9	101.37	RING finger protein 10	FAK-/-
H2-Kb	QAFDFEFTHV	QAFDFEFTHV	10	101.15	Isoform 2 of Vacuolar protein sorting-associated protein 26B	FAK-/-
H2-Kb	IIYEFESSTQM	IIYEFESSTQM	11	101.15	GON-4-like protein	FAK-/-
H2-Kb	VADKFSEL	VADKFSEL	8	100.93	Serine/threonine-protein phosphatase 2A 65 kDa regulatory subunit A beta isoform	FAK-/-
H2-Kb	KSPEYESL	KSPEYESL	8	99.19	Cytosolic purine 5'-nucleotidase	FAK-/-
H2-Kb	SNYQHITNF	SNYQHITNF	9	98.71	AP-3 complex subunit delta-1	FAK-/-
H2-Kb	KAPGFAQM	KAPGFAQM	8	96.74	T-complex protein 1 subunit theta	FAK-/-
H2-Kb	KAPGFAQM	KAPGFAQM	8	96.74	T-complex protein 1 subunit theta	FAK-wt
H2-Kb	KAPGFAQM	KAPGFAQM	8	96.74	T-complex protein 1 subunit theta	FAK-/-Psmb8-/-C23
H2-Kb	VIVRFLTVM	VIVRFLTVM	9	96.42	40S ribosomal protein S15a	FAK-/-
H2-Db	VETGVLKPGMVVFAPVNVTTEVK	FAPVNVTTEV	10	95.08	Elongation factor 1-alpha 1	FAK-/-
H2-Kb	SIYEKLIQF	SIYEKLIQF	9	89.78	SAP30-binding protein	FAK-/-
H2-Kb	KIYQWINEL	KIYQWINEL	9	89.47	Cell differentiation protein RCD1 homolog	FAK-wt
H2-Kb	KTYQFLNDI	KTYQFLNDI	9	89.3	Ribosomal RNA processing protein 36 homolog	FAK-/-
H2-Kb	TNPSFDGRL	TNPSFDGRL	9	88.61	Isoform 2 of Atlastin-2	FAK-/-
H2-Kb	VALDFEQEM	VALDFEQEM	9	87.45	Actin, cytoplasmic 1;Actin, cytoplasmic 1, N-terminally processed;Actin, cytoplasmic 2;Actin, cytoplasmic 2, N-terminally processed;Beta-actin-like protein 2;Actin, alpha skeletal muscle;Actin, alpha cardiac muscle 1;Actin, aortic smooth muscle;Actin, gamma-enteric smooth muscle;Actin-like protein 9	FAK-/-
H2-Kb	VALDFEQEM	VALDFEQEM	9	87.45	Actin, cytoplasmic 1;Actin, cytoplasmic 1, N-terminally processed;Actin, cytoplasmic 2;Actin, cytoplasmic 2, N-terminally processed;Beta-actin-like protein 2;Actin, alpha skeletal muscle;Actin, alpha cardiac muscle 1;Actin, aortic smooth muscle;Actin, gamma-enteric smooth muscle;Actin-like protein 9	FAK-/-Psmb8-/-C23
H2-Kb	SLVTFRTL	SLVTFRTL	8	85.4	Isoform PLEC-1D of Plectin	FAK-/-
H2-Kb	VNFEFPEFQL	VNFEFPEFQL	10	83.8	40S ribosomal protein S7	FAK-/-Psmb8-/-C23
H2-Kb	TAAAFGGL	TAAAFGGL	8	82.85	Protein transport protein Sec61 subunit alpha isoform 1;Protein transport protein Sec61 subunit alpha isoform 2	FAK-wt
H2-Kb	SKYDFPKL	SKYDFPKL	8	80.72	T-cell-specific guanine nucleotide triphosphate-binding protein 2	FAK-/-
H2-Kb	SKYDFPKL	SKYDFPKL	8	80.72	T-cell-specific guanine nucleotide triphosphate-binding protein 2	FAK-wt
H2-Kb	RNLEFHEL	RNLEFHEL	8	79.33	Breast carcinoma-amplified sequence 3 homolog	FAK-/-
H2-Kb	RGPTYVNM	RGPTYVNM	8	78.85	Arf-GAP domain and FG repeat-containing protein 1	FAK-/-
H2-Kb	RVMEYINRL	RVMEYINRL	9	78.38	Clathrin heavy chain 1;Clathrin heavy chain	FAK-/-
H2-Kb	QIYDIFQKL	QIYDIFQKL	9	76.43	Eukaryotic initiation factor 4A-I	FAK-/-
H2-Kb	QIYDIFQKL	QIYDIFQKL	9	76.43	Eukaryotic initiation factor 4A-I	FAK-wt
H2-Kb	QIYDIFQKL	QIYDIFQKL	9	76.43	Eukaryotic initiation factor 4A-I	FAK-/-Psmb8-/-C23
H2-Kb	KVLHFFNV	KVLHFFNV	8	76.39	Sec24-related gene family , member D (S. cerevisiae)	FAK-/-
H2-Kb	SSYGYPPSSL	SSYGYPPSSL	10	74.96	YTH domain-containing family protein 3	FAK-/-Psmb8-/-C23
H2-Kb	VNLVFEKI	VNLVFEKI	8	74.65	Isoform 3 of Cingulin-like protein 1	FAK-/-
H2-Kb	IIFVPVPQL	IIFVPVPQL	9	74.09	40S ribosomal protein S7	FAK-/-
H2-Kb	TAPHYQLL	TAPHYQLL	8	72.01	WD repeat-containing protein 20	FAK-/-
H2-Kb	IQWRFVNRI	IQWRFVNRI	9	70.86	E3 ubiquitin-protein ligase NEDD4	FAK-/-
H2-Kb	IITGFRNV	IITGFRNV	8	70.57	Mitotic checkpoint serine/threonine-protein kinase BUB1 beta	FAK-/-
H2-Kb	AVIKFLEL	AVIKFLEL	8	70.53	DNA mismatch repair protein Msh2	FAK-/-
H2-Kb	TIVVFNGM	TIVVFNGM	8	70.18	Isoform 2 of Protein mono-ADP-ribosyltransferase PARP9	FAK-/-
H2-Kb	SGIDFKQL	SGIDFKQL	8	68.85	Integrin-linked protein kinase	FAK-/-
H2-Kk	SEREVFFMNTQSIVQLVQR	SEREVFFMNTQSI	13	68.38	Isoform 2 of Acetyl-CoA carboxylase 1	FAK-/-
H2-Kb	IGPDVYAKL	IGPDVYAKL	9	67.8	Epiplakin	FAK-/-
H2-Kk	TEYVFTHL	TEYVFTHL	8	67.59	Fibronectin type III domain-containing protein 3B	FAK-/-
H2-Kk	TEYVFTHL	TEYVFTHL	8	67.59	Fibronectin type III domain-containing protein 3B	FAK-wt
H2-Kb	VNFEKFWEL	VNFEKFWEL	9	66.63	Isoform 2 of Ras-GEF domain-containing family member 1B	FAK-/-
H2-Kb	VNFEKFWEL	VNFEKFWEL	9	66.63	Isoform 2 of Ras-GEF domain-containing family member 1B	FAK-wt
H2-Kb	KILTFDQL	KILTFDQL	8	66.52	60S ribosomal protein L18	FAK-/-
H2-Kb	SSVPFVNGV	SSVPFVNGV	9	66.06	Protein FAM102B	FAK-/-
H2-Kb	NTYDYAKV	NTYDYAKV	8	64.94	Isoform 2 of Matrilin-2	FAK-/-
H2-Kb	SNYERLESL	SNYERLESL	9	64.39	Perilipin-2	FAK-/-
H2-Kb	LSELYPNL	LSELYPNL	8	64.34	Syntenin-2	FAK-/-Psmb8-/-C23
H2-Kb	TSHLFNTQHARL	TSHLFNTQHARL	12	64.18	Isoform 5 of Protein PRRC2C	FAK-wt
H2-Kb	TSHLFNTQHARL	TSHLFNTQHARL	12	64.18	Isoform 5 of Protein PRRC2C	FAK-/-Psmb8-/-C23
H2-Kb	TNLIYQQV	TNLIYQQV	8	63.79	Unconventional myosin-VIIa	FAK-/-
H2-Kb	KIFEFKETL	KIFEFKETL	9	63.39	Isoform 2 of Calcium/calmodulin-dependent protein kinase type 1D	FAK-/-
H2-Kb	KNYFFVISV	KNYFFVISV	9	62.93	Probable cation-transporting ATPase 13A3	FAK-/-
H2-Kb	RIVELFRNL	RIVELFRNL	9	60.44	Isoform Stat3B of Signal transducer and activator of transcription 3	FAK-/-
H2-Kb	TLVEFRNL	TLVEFRNL	8	59.88	Olfactomedin-like protein 2B	FAK-/-
H2-Kb	TIILFTKV	TIILFTKV	8	58.69	Isoform 2 of Importin-11	FAK-/-
H2-Kb	TIILFTKV	TIILFTKV	8	58.69	Isoform 2 of Importin-11	FAK-wt
H2-Kb	QQYVFINQM	QQYVFINQM	9	58.37	Volume-regulated anion channel subunit LRRC8D	FAK-/-
H2-Kb	VNIVHPKL	VNIVHPKL	8	57.79	Phosphoserine aminotransferase	FAK-/-
H2-Kb	SNYLHRVV	SNYLHRVV	8	57.55	F-box only protein 22	FAK-/-
H2-Kb	SAYEVIKL	SAYEVIKL	8	56.79	L-lactate dehydrogenase A chain	FAK-/-
H2-Kb	VNFIKENLL	VNFIKENLL	9	55.6	Transcriptional regulator ATRX	FAK-/-
H2-Kb	VQYLYRVF	VQYLYRVF	8	54.43	Probable ATP-dependent RNA helicase DDX10	FAK-/-
H2-Kb	KNLDWFPRM	KNLDWFPRM	9	54.33	Inositol 1,4,5-trisphosphate receptor type 3	FAK-/-
H2-Kb	TVYDFWRM	TVYDFWRM	8	53.05	Receptor-type tyrosine-protein phosphatase kappa	FAK-/-
H2-Kb	KVLHFYNV	KVLHFYNV	8	52.79	Sec24-related gene family, member C (S. cerevisiae)	FAK-/-
H2-Kk	DSNSWDEHVFELVLPKACMVGHV	FELVLPKACMV	11	52.11	Isoform 2 of Baculoviral IAP repeat-containing protein 6	FAK-/-
H2-Kb	NAPVFVNL	NAPVFVNL	8	50.62	FAT atypical cadherin 1	FAK-wt
H2-Kb	SIASFVTL	SIASFVTL	8	50.3	Aurora kinase A and ninein-interacting protein	FAK-wt
H2-Kb	VNRVFDKL	VNRVFDKL	8	49.73	Proteasome subunit beta type-9	FAK-/-
H2-Kb	NTYTFLDL	NTYTFLDL	8	49.56	NADH dehydrogenase [ubiquinone] flavoprotein 3, mitochondrial	FAK-/-Psmb8-/-C23
H2-Kb	NAIKYVNL	NAIKYVNL	8	49.26	Dual specificity protein kinase TTK	FAK-/-
H2-Kb	QNHVFPLL	QNHVFPLL	8	48.94	Importin-8	FAK-/-
H2-Kb	QGPAYSHL	QGPAYSHL	8	48.8	Pygopus 2	FAK-/-
H2-Kb	SVFEKYFQF	SVFEKYFQF	9	48.14	Actin-related protein 2/3 complex subunit 2	FAK-/-
H2-Kb	SIAAFIQRL	SIAAFIQRL	9	47.67	Large proline-rich protein BAG6	FAK-/-
H2-Kb	SIAAFIQRL	SIAAFIQRL	9	47.67	Large proline-rich protein BAG6	FAK-/-Psmb8-/-C23
H2-Kk	AYVEANQMLGDLIK	VEANQMLGDLI	11	47.41	Pyruvate carboxylase, mitochondrial;Pyruvate carboxylase	FAK-/-
H2-Kk	TALHLATEMEELGLVTHLVTK	TEMEELGLVTHLV	13	46.8	Nuclear factor NF-kappa-B p100 subunit;Nuclear factor NF-kappa-B p52 subunit	FAK-/-
H2-Kk	TALHLATEMEELGLVTHLVTK	TEMEELGLVTHLV	13	46.8	Nuclear factor NF-kappa-B p100 subunit;Nuclear factor NF-kappa-B p52 subunit	FAK-wt
H2-Kk	TALHLATEMEELGLVTHLVTK	TEMEELGLVTHLV	13	46.8	Nuclear factor NF-kappa-B p100 subunit;Nuclear factor NF-kappa-B p52 subunit	FAK-/-Psmb8-/-C23
H2-Kk	TALHLATEMEELGLVTHLVTK	TEMEELGLVTHLV	13	46.8	Nuclear factor NF-kappa-B p100 subunit;Nuclear factor NF-kappa-B p52 subunit	FAK-/-Psmb8-/-C34
H2-Kb	AIYEFIHNF	AIYEFIHNF	9	46.27	AP-4 complex subunit sigma-1	FAK-/-
H2-Kb	VGINYREV	VGINYREV	8	46.24	DNA topoisomerase 2-alpha	FAK-/-
H2-Kb	SNPEFSSV	SNPEFSSV	8	44.57	Talin-1	FAK-/-
H2-Kb	VGPKFRGV	VGPKFRGV	8	43.39	Protein AAR2 homolog	FAK-/-
H2-Kb	VNFEFPEF	VNFEFPEF	8	43.26	40S ribosomal protein S7	FAK-/-
H2-Kb	ETPVYANL	ETPVYANL	8	42.8	Transcription factor jun-D	FAK-/-
H2-Kb	AGPTFNYL	AGPTFNYL	8	41.26	DNA topoisomerase 2-alpha	FAK-/-
H2-Kb	IAPWFHGI	IAPWFHGI	8	41.17	Isoform 2 of SH2 domain-containing protein 4B	FAK-/-
H2-Kb	TSPEYQKL	TSPEYQKL	8	40.92	Alsin	FAK-/-
H2-Kb	STPEFYQV	STPEFYQV	8	40.29	Actin-related protein 3	FAK-/-
H2-Kb	VIVRFLTV	VIVRFLTV	8	39.99	40S ribosomal protein S15a	FAK-/-
H2-Kb	VVYIYKEHF	VVYIYKEHF	9	39.76	Small subunit processome component 20 homolog	FAK-/-
H2-Kb	ALVRFVNL	ALVRFVNL	8	39.54	Isoform 2 of Ribosomal biogenesis protein LAS1L	FAK-/-
H2-Kb	SNMTYEKL	SNMTYEKL	8	39.52	Isoform 2 of ETS-related transcription factor Elf-3	FAK-/-
H2-Kb	SNMTYEKL	SNMTYEKL	8	39.52	Isoform 2 of ETS-related transcription factor Elf-3	FAK-wt
H2-Kb	SNMTYEKL	SNMTYEKL	8	39.52	Isoform 2 of ETS-related transcription factor Elf-3	FAK-/-Psmb8-/-C34
H2-Kb	RNPTFILL	RNPTFILL	8	39.44	Solute carrier organic anion transporter family member 4A1	FAK-/-
H2-Kb	ATYIFLQTF	ATYIFLQTF	9	38.98	Transmembrane protein 41B	FAK-/-
H2-Kb	KSFEWLSQM	KSFEWLSQM	9	38.89	Cytoplasmic dynein 1 heavy chain 1	FAK-/-
H2-Kb	TNYQLPSL	TNYQLPSL	8	38.85	Protein-methionine sulfoxide oxidase MICAL2	FAK-/-
H2-Kb	SSYSPQSL	SSYSPQSL	8	38.37	Ubiquitin-associated protein 2	FAK-wt
H2-Kb	TITSFTGL	TITSFTGL	8	37.47	Lymphocyte antigen 75	FAK-/-
H2-Kb	VGFDYKERL	VGFDYKERL	9	37.06	Src substrate cortactin	FAK-/-
H2-Kb	QVVQFNRL	QVVQFNRL	8	36.86	Ragulator complex protein LAMTOR3	FAK-/-
H2-Kb	QVVQFNRL	QVVQFNRL	8	36.86	Ragulator complex protein LAMTOR3	FAK-wt
H2-Kb	IIALFHLL	IIALFHLL	8	36.78	Protein transport protein Sec61 subunit alpha isoform 1;Protein transport protein Sec61 subunit alpha isoform 2	FAK-/-Psmb8-/-C23
H2-Kb	AQYSFDKL	AQYSFDKL	8	36.32	Isoform 2 of HEAT repeat-containing protein 5B	FAK-/-
H2-Kb	KNIRFPLM	KNIRFPLM	8	35.44	Kelch-like protein 9	FAK-/-
H2-Kb	NVWRFPYL	NVWRFPYL	8	35.18	Sodium- and chloride-dependent taurine transporter	FAK-/-
H2-Kb	NVWRFPYL	NVWRFPYL	8	35.18	Sodium- and chloride-dependent taurine transporter	FAK-wt
H2-Kb	NVWRFPYL	NVWRFPYL	8	35.18	Sodium- and chloride-dependent taurine transporter	FAK-/-Psmb8-/-C23
H2-Kb	RVYEFLDKL	RVYEFLDKL	9	34.92	26S proteasome non-ATPase regulatory subunit 3	FAK-/-
H2-Kb	NKMPLSVFPYYPS	NKMPLSVFPYYPS	13	34.61	Poly [ADP-ribose] polymerase	FAK-/-
H2-Kb	QNYEMPNL	QNYEMPNL	8	34.48	RIKEN cDNA 1810058I24 gene	FAK-/-
H2-Kb	TILEFSQNM	TILEFSQNM	9	34.19	Exportin-1	FAK-/-
H2-Kb	TILEFSQNM	TILEFSQNM	9	34.19	Exportin-1	FAK-wt
H2-Kb	QAYDFPAI	QAYDFPAI	8	33.82	Valine--tRNA ligase	FAK-/-
H2-Kb	TAILFQRI	TAILFQRI	8	33.81	Apolipoprotein B-100;Apolipoprotein B-48	FAK-/-
H2-Kb	SGPTYIKL	SGPTYIKL	8	33.26	Uncharacterized aarF domain-containing protein kinase 2	FAK-/-
H2-Kb	AGVKFTGL	AGVKFTGL	8	33.25	Isoform 2 of 4F2 cell-surface antigen heavy chain	FAK-/-
H2-Kk	QAFTEREASEIMKSIG	TEREASEIMKSI	12	33.14	MAP kinase-activated protein kinase 2	FAK-/-
H2-Kb	QSPEFQSL	QSPEFQSL	8	32.72	CCA tRNA nucleotidyltransferase 1, mitochondrial	FAK-/-
H2-Kb	TITSFPRL	TITSFPRL	8	32.29	Glutamate--cysteine ligase catalytic subunit	FAK-/-
H2-Kb	AMYIFLHTV	AMYIFLHTV	9	31.75	ORM1-like protein 2	FAK-/-
H2-Kb	AMYIFLHTV	AMYIFLHTV	9	31.75	ORM1-like protein 2	FAK-wt
H2-Kb	AMYIFLHTV	AMYIFLHTV	9	31.75	ORM1-like protein 2	FAK-/-Psmb8-/-C23
H2-Kb	AMYIFLHTV	AMYIFLHTV	9	31.75	ORM1-like protein 2	FAK-/-Psmb8-/-C34
H2-Kb	KVLVFSQM	KVLVFSQM	8	31.72	Isoform 2 of Lymphocyte-specific helicase	FAK-/-
H2-Kb	GTYDYTQL	GTYDYTQL	8	31.7	Dol-P-Man:Man(5)GlcNAc(2)-PP-Dol alpha-1,3-mannosyltransferase	FAK-/-
H2-Kb	KMPLSVFPYYPSL	KMPLSVFPYYPSL	13	31.68	Poly [ADP-ribose] polymerase 14	FAK-/-
H2-Kb	SSWRHSQV	SSWRHSQV	8	31.61	E3 ubiquitin-protein ligase MARCH7	FAK-/-
H2-Kb	PLSVFPYYPSL	PLSVFPYYPSL	11	31.43	Poly [ADP-ribose] polymerase 14	FAK-/-
H2-Kb	VNFEVENL	VNFEVENL	8	31.27	Fatty acid desaturase 3	FAK-/-
H2-Kb	VNIEFKDL	VNIEFKDL	8	31.15	ATP-binding cassette sub-family G member 1	FAK-/-
H2-Kb	SSAEFHSL	SSAEFHSL	8	30.69	Latent-transforming growth factor beta-binding protein 3	FAK-/-
H2-Kb	LSYTRFSLA	LSYTRFSLA	9	29.54	Transferrin receptor protein 1	FAK-/-
H2-Kb	LSYTRFSLA	LSYTRFSLA	9	29.54	Transferrin receptor protein 1	FAK-wt
H2-Kb	LSYTRFSLA	LSYTRFSLA	9	29.54	Transferrin receptor protein 1	FAK-/-Psmb8-/-C23
H2-Kb	KNYDFAQVL	KNYDFAQVL	9	29.51	PAB-dependent poly(A)-specific ribonuclease subunit PAN2	FAK-wt
H2-Kk	AYSEALAAFGNGALFVEK	SEALAAFGNGALFV	14	29.48	Pyruvate carboxylase, mitochondrial;Pyruvate carboxylase	FAK-/-
H2-Kk	AYSEALAAFGNGALFVEK	SEALAAFGNGALFV	14	29.48	Pyruvate carboxylase, mitochondrial;Pyruvate carboxylase	FAK-wt
H2-Kk	AYSEALAAFGNGALFVEK	SEALAAFGNGALFV	14	29.48	Pyruvate carboxylase, mitochondrial;Pyruvate carboxylase	FAK-/-Psmb8-/-C23
H2-Kk	AYSEALAAFGNGALFVEK	SEALAAFGNGALFV	14	29.48	Pyruvate carboxylase, mitochondrial;Pyruvate carboxylase	FAK-/-Psmb8-/-C34
H2-Kb	KSYLMNKL	KSYLMNKL	8	29.43	Guanylate-binding protein 1	FAK-/-
H2-Kb	KSYLMNKL	KSYLMNKL	8	29.43	Guanylate-binding protein 1	FAK-wt
H2-Kb	ANIGFSTL	ANIGFSTL	8	29.32	Clathrin heavy chain 1;Clathrin heavy chain	FAK-/-Psmb8-/-C23
H2-Kb	MPLSVFPYYPSL	MPLSVFPYYPSL	12	29.31	Poly [ADP-ribose] polymerase 14	FAK-/-
H2-Kb	VITKFINV	VITKFINV	8	29.19	RAS, guanyl-releasing protein 3	FAK-/-
H2-Kb	TSFERDSIFSNL	TSFERDSIFSNL	12	28.9	Trifunctional enzyme subunit alpha, mitochondrial;Long-chain enoyl-CoA hydratase;Long chain 3-hydroxyacyl-CoA dehydrogenase	FAK-/-Psmb8-/-C23
H2-Kb	VIMKLFPQL	VIMKLFPQL	9	27.78	All-trans-retinol 13,14-reductase	FAK-/-
H2-Kb	ATYSYKEAL	ATYSYKEAL	9	27.66	Cell division cycle protein 16 homolog	FAK-/-
H2-Kb	SVHTFPALL	SVHTFPALL	9	27.58	Ig gamma-2B chain C region	FAK-/-Psmb8-/-C34
H2-Kb	QQYSFINQL	QQYSFINQL	9	27.42	Volume-regulated anion channel subunit LRRC8E	FAK-/-
H2-Kb	QSVAFTKL	QSVAFTKL	8	26.22	Kinesin-like protein KIF20B	FAK-/-
H2-Kb	SSSTFRTL	SSSTFRTL	8	26.19	Protein CYR61	FAK-/-
H2-Kb	SSSTFRTL	SSSTFRTL	8	26.19	Protein CYR61	FAK-/-Psmb8-/-C23
H2-Kb	VNVDYSKL	VNVDYSKL	8	26.02	Cytochrome c oxidase subunit NDUFA4	FAK-/-
H2-Kb	VNVDYSKL	VNVDYSKL	8	26.02	Cytochrome c oxidase subunit NDUFA4	FAK-/-Psmb8-/-C34
H2-Kb	SIIVFNLV	SIIVFNLV	8	25.86	UDP-N-acetylglucosamine--dolichyl-phosphate N-acetylglucosaminephosphotransferase	FAK-/-
H2-Kb	KNYSFPLNNL	KNYSFPLNNL	10	25.04	Deubiquitinating protein VCIP135	FAK-/-
H2-Kb	VAPDRFPTL	VAPDRFPTL	9	24.16	Isoform 2 of Centrosomal protein POC5	FAK-/-
H2-Kb	ETYKYFSL	ETYKYFSL	8	23.55	Transmembrane 9 superfamily member 3	FAK-/-
H2-Kb	SSPVFKAM	SSPVFKAM	8	22.92	Kelch-like ECH-associated protein 1	FAK-/-
H2-Kb	INFDFNLQNL	INFDFNLQNL	10	22.23	Integrin alpha-2	FAK-/-
H2-Kb	ASITFEHM	ASITFEHM	8	22.04	Eukaryotic translation initiation factor 3 subunit H	FAK-/-
H2-Kb	AGFAFLTGV	AGFAFLTGV	9	21.89	Bax inhibitor 1	FAK-/-
H2-Kb	RSYDFEFM	RSYDFEFM	8	21.51	Vacuolar protein sorting-associated protein 26A	FAK-/-
H2-Kb	SIINFIERL	SIINFIERL	9	21.34	Protein PHTF1	FAK-/-
H2-Kb	INYDYVHEL	INYDYVHEL	9	21.15	Zinc finger CCCH domain-containing protein 13	FAK-/-
H2-Kb	INYDYVHEL	INYDYVHEL	9	21.15	Zinc finger CCCH domain-containing protein 13	FAK-wt
H2-Kb	QTYDYRNI	QTYDYRNI	8	20.77	Exosome complex component RRP45	FAK-/-
H2-Kb	STIEFKNM	STIEFKNM	8	20.66	Isoform 2 of Regulation of nuclear pre-mRNA domain-containing protein 2	FAK-/-
H2-Kb	TNLEFEHL	TNLEFEHL	8	20.5	Transmembrane protein 252	FAK-/-
H2-Kb	SIVQFYYM	SIVQFYYM	8	20.14	Metastasis-associated protein MTA2	FAK-/-
H2-Kb	AVLSFSTRL	AVLSFSTRL	9	20.1	Dolichyl-diphosphooligosaccharide--protein glycosyltransferase subunit STT3A	FAK-/-
H2-Kb	SSYVGAGM	SSYVGAGM	8	19.98	Hepatocyte nuclear factor 3-beta	FAK-wt
H2-Kb	INFDFNTI	INFDFNTI	8	19.75	BTB/POZ domain-containing protein KCTD20	FAK-wt
H2-Kb	RIYGKFLGL	RIYGKFLGL	9	19.21	Serine/threonine-protein phosphatase 2A 56 kDa regulatory subunit epsilon isoform	FAK-/-
H2-Kb	TTFSYVNNM	TTFSYVNNM	9	18.61	Ceramide synthase 5	FAK-/-
H2-Kb	RGFEFTLM	RGFEFTLM	8	18.53	Septin-7	FAK-wt
H2-Kk	KDSLSDLEEWEKWKFVSL	EEWEKWKFVSL	11	18.48	EF-hand calcium-binding domain-containing protein 5	FAK-/-Psmb8-/-C23
H2-Kb	VIVEFRDL	VIVEFRDL	8	18.43	Protein arginine N-methyltransferase 7	FAK-/-
H2-Kb	TIIIFHSL	TIIIFHSL	8	18.4	Eyes absent homolog 3;Eyes absent homolog 2;Eyes absent homolog	FAK-/-
H2-Kb	VVYPFPTF	VVYPFPTF	8	18.21	Isoform 2 of DDB1- and CUL4-associated factor 15	FAK-/-
H2-Kb	KVFEYHNV	KVFEYHNV	8	18.19	Amyloid protein-binding protein 2	FAK-/-
H2-Kb	SAYDWTSL	SAYDWTSL	8	17.99	Ras association (RalGDS/AF-6) and pleckstrin homology domains 1	FAK-wt
H2-Kb	VNVEFVRV	VNVEFVRV	8	17.87	Isoform 2 of [F-actin]-monooxygenase MICAL2	FAK-/-
H2-Kb	VIFDFMDTL	VIFDFMDTL	9	17.68	Serine/threonine-protein phosphatase 2A 56 kDa regulatory subunit epsilon isoform	FAK-/-
H2-Kb	ISPRFDVQL	ISPRFDVQL	9	17.38	40S ribosomal protein S15a	FAK-/-
H2-Kb	RILEFFGL	RILEFFGL	8	17.28	Protein disulfide-isomerase	FAK-/-
H2-Kb	VAPQYQEL	VAPQYQEL	8	17.18	Pirin	FAK-/-
H2-Kb	ASPIFTHV	ASPIFTHV	8	17.1	Isoform 2 of Pre-mRNA-splicing factor CWC22 homolog	FAK-/-
H2-Kb	QSIVFKSL	QSIVFKSL	8	17.06	Crystallin beta-gamma domain-containing 1	FAK-/-
H2-Kb	STFEFHSI	STFEFHSI	8	16.76	E3 ubiquitin-protein ligase UBR1	FAK-/-
H2-Kb	STFEFHSI	STFEFHSI	8	16.76	E3 ubiquitin-protein ligase UBR1	FAK-wt
H2-Kb	AGPWYRNL	AGPWYRNL	8	16.73	Isoform 2 of Probable phospholipid-transporting ATPase IIB	FAK-/-
H2-Kb	TSVVFNKL	TSVVFNKL	8	16.7	DNA-directed RNA polymerase I subunit RPA12	FAK-/-
H2-Kb	VNLQYSEV	VNLQYSEV	8	16.69	Protein yippee-like 5	FAK-/-
H2-Kb	SGYEFIHKL	SGYEFIHKL	9	16.04	Tyrosine--tRNA ligase, mitochondrial	FAK-/-
H2-Kb	VNYDFGHMHV	VNYDFGHMHV	10	15.95	Isoform 2 of E3 ubiquitin-protein ligase RNF216	FAK-/-
H2-Kb	RGYEFLGV	RGYEFLGV	8	15.87	F-box/SPRY domain-containing protein 1	FAK-/-
H2-Kb	AAVKFHNL	AAVKFHNL	8	15.79	Glycerol-3-phosphate dehydrogenase, mitochondrial	FAK-/-
H2-Kb	AAVKFHNL	AAVKFHNL	8	15.79	Glycerol-3-phosphate dehydrogenase, mitochondrial	FAK-wt
H2-Kb	ATIYFDNL	ATIYFDNL	8	15.76	AHNAK nucleoprotein	FAK-/-Psmb8-/-C23
H2-Kb	IILKYIGM	IILKYIGM	8	15.3	ADP-ribosylation factor-like protein 6-interacting protein 1	FAK-/-
H2-Kb	SSPVYIDL	SSPVYIDL	8	15.21	Uridine 5'-monophosphate synthase;Orotate phosphoribosyltransferase;Orotidine 5'-phosphate decarboxylase	FAK-wt
H2-Kb	VNFPFLVKL	VNFPFLVKL	9	15.11	Isoform 2 of cAMP-dependent protein kinase catalytic subunit alpha	FAK-/-
H2-Kb	VNFPFLVKL	VNFPFLVKL	9	15.11	Isoform 2 of cAMP-dependent protein kinase catalytic subunit alpha	FAK-/-Psmb8-/-C23
H2-Kb	TEYVFTHL	TEYVFTHL	8	15.07	Fibronectin type III domain-containing protein 3B	FAK-/-
H2-Kb	TEYVFTHL	TEYVFTHL	8	15.07	Fibronectin type III domain-containing protein 3B	FAK-wt
H2-Kb	KNFKFLGTL	KNFKFLGTL	9	14.96	Ras-responsive element-binding protein 1	FAK-/-
H2-Kb	SIYQFLIAV	SIYQFLIAV	9	14.78	Flap endonuclease 1	FAK-/-
H2-Kb	KNLNYLHL	KNLNYLHL	8	14.66	Pre-mRNA-processing-splicing factor 8	FAK-/-
H2-Kb	STFIYNSI	STFIYNSI	8	14.59	Interferon-induced guanylate-binding protein 2;Interferon-induced guanylate-binding protein 1	FAK-/-
H2-Kb	SGLKYVNV	SGLKYVNV	8	14.58	Adenylate kinase isoenzyme 6	FAK-wt
H2-Kb	SSVYFRSV	SSVYFRSV	8	14.37	BLOC-1-related complex subunit 8	FAK-/-
H2-Kb	AIVEFLSNL	AIVEFLSNL	9	14.3	Chromatin assembly factor 1 subunit B	FAK-/-
H2-Kb	AAFTYPASL	AAFTYPASL	9	14.12	RNA-binding protein with multiple splicing	FAK-/-Psmb8-/-C23
H2-Kb	IVFEDFARL	IVFEDFARL	9	14.07	Isoform 2 of Beta-arrestin-2	FAK-/-
H2-Kb	VTVVFSTV	VTVVFSTV	8	14.03	Actin-related protein 2/3 complex subunit 2	FAK-/-
H2-Kb	SSYTFPKMM	SSYTFPKMM	9	13.74	Isoform 2 of Enoyl-CoA delta isomerase 2	FAK-/-
H2-Kb	KNLRYQLL	KNLRYQLL	8	13.63	Matrin-3	FAK-/-
H2-Kb	QSIAFISRL	QSIAFISRL	9	13.5	Transmembrane protein 33	FAK-/-
H2-Kb	SAVIFRTL	SAVIFRTL	8	13.18	Regulator of nonsense transcripts 2	FAK-/-
H2-Kb	SSFSWTNGL	SSFSWTNGL	9	12.99	Transmembrane protein 138	FAK-/-
H2-Kb	VPYAFKSL	VPYAFKSL	8	12.99	Apolipoprotein B-100;Apolipoprotein B-48	FAK-/-
H2-Kb	SGYIPARL	SGYIPARL	8	12.51	Serine/threonine-protein kinase PLK1	FAK-/-
H2-Kb	VSYWFDQRF	VSYWFDQRF	9	12.38	CMP-N-acetylneuraminate-beta-galactosamide-alpha-2,3-sialyltransferase 1	FAK-/-
H2-Kb	SSLGFERL	SSLGFERL	8	12.29	Proline-rich protein 12	FAK-/-
H2-Kb	SSLGFERL	SSLGFERL	8	12.29	Proline-rich protein 12	FAK-wt
H2-Kb	AVYTFETLL	AVYTFETLL	9	12.27	Niban-like protein 1	FAK-/-
H2-Kb	VGVTYRTL	VGVTYRTL	8	12.19	Isoform 2 of Protein MMS22-like	FAK-/-
H2-Kb	AVFTWTNL	AVFTWTNL	8	12.03	Disco-interacting protein 2 homolog B;Disco-interacting protein 2 homolog A	FAK-/-
H2-Kb	RNYEYLIRL	RNYEYLIRL	9	11.9	Isoform 2 of Transcription factor 25	FAK-/-
H2-Kb	TAPQYYRL	TAPQYYRL	8	11.88	DALR anticodon-binding domain-containing protein 3	FAK-/-
H2-Kb	RNYSYEKL	RNYSYEKL	8	11.56	Junction plakoglobin	FAK-wt
H2-Kb	QALKYFNL	QALKYFNL	8	11.43	Protein sel-1 homolog 1	FAK-/-
H2-Kb	VINVFHHL	VINVFHHL	8	11.27	Isoform 2 of Cyclin-L1	FAK-/-
H2-Kb	VSPDFQFL	VSPDFQFL	8	11.25	Integrin alpha-2	FAK-/-
H2-Kb	STPEFTLL	STPEFTLL	8	11.22	Apolipoprotein B-100;Apolipoprotein B-48	FAK-/-Psmb8-/-C23
H2-Kb	RAIAFQHL	RAIAFQHL	8	11.17	Myb-binding protein 1A	FAK-/-
H2-Kb	TNVLFNHL	TNVLFNHL	8	11.13	RNA polymerase II-associated protein 3	FAK-/-
H2-Kb	RNYQFDFL	RNYQFDFL	8	11.07	Splicing factor 3A subunit 1	FAK-/-
H2-Kb	SVVRYVQL	SVVRYVQL	8	10.96	U6 snRNA-associated Sm-like protein LSm2	FAK-/-
H2-Kb	RSIDQFANL	RSIDQFANL	9	10.95	U6 snRNA-associated Sm-like protein LSm1	FAK-/-
H2-Kb	IVYKWVNV	IVYKWVNV	8	10.95	V-type proton ATPase subunit a	FAK-/-
H2-Kb	SSLSFNTRL	SSLSFNTRL	9	10.92	Vesicle transport protein SFT2A	FAK-/-
H2-Kb	STNVYSNL	STNVYSNL	8	10.86	Apolipoprotein B-100;Apolipoprotein B-48	FAK-/-
H2-Kb	IAVSFREL	IAVSFREL	8	10.82	Isoform 2 of Nucleolar protein 11	FAK-/-
H2-Kb	SAFDFENM	SAFDFENM	8	10.81	Rab GDP dissociation inhibitor alpha	FAK-/-
H2-Kb	YGYHFPEL	YGYHFPEL	8	10.8	Nucleolar protein 56	FAK-/-
H2-Kb	LQYEFTKL	LQYEFTKL	8	10.77	Isoform 2 of Formin-like protein 2	FAK-/-
H2-Kb	QSPGFYRNV	QSPGFYRNV	9	10.69	Isoform 2 of Tryptophan--tRNA ligase, cytoplasmic	FAK-/-
H2-Kb	VAFDFTKV	VAFDFTKV	8	10.57	Isoform 2 of Phosphatidylinositol-binding clathrin assembly protein	FAK-/-
H2-Kb	VAFDFTKV	VAFDFTKV	8	10.57	Isoform 2 of Phosphatidylinositol-binding clathrin assembly protein	FAK-wt
H2-Kb	TNISFTNM	TNISFTNM	8	10.53	Protein slowmo homolog 2	FAK-/-
H2-Kb	AIVSFAHV	AIVSFAHV	8	10.51	DNA mismatch repair protein Msh2	FAK-/-
H2-Kb	VVYTPWSNL	VVYTPWSNL	9	10.36	Coiled-coil domain-containing protein 25	FAK-/-
H2-Kb	SIVSYNHL	SIVSYNHL	8	10.22	Inositol-3-phosphate synthase 1	FAK-/-
H2-Kb	STVLFHYL	STVLFHYL	8	9.99	Predicted gene 43302	FAK-/-
H2-Kb	TNYNFQYISL	TNYNFQYISL	10	9.89	Glycerol-3-phosphate acyltransferase 4	FAK-/-
H2-Kb	AAYGFRNI	AAYGFRNI	8	9.59	Nuclear prelamin A recognition factor	FAK-/-
H2-Kb	VSYPHLVLL	VSYPHLVLL	9	9.52	Tyrosine-protein kinase JAK3	FAK-/-
H2-Kb	VAYKFPELL	VAYKFPELL	9	9.49	Isoform 2 of E3 ubiquitin-protein ligase UBR2	FAK-/-
H2-Kb	RTYTYEKL	RTYTYEKL	8	9.41	Catenin beta-1	FAK-/-Psmb8-/-C34
H2-Kb	RSYLFLGGI	RSYLFLGGI	9	9.37	Bax inhibitor 1	FAK-/-
H2-Kb	SSPKFSEL	SSPKFSEL	8	9.33	Cytoskeleton-associated protein 5	FAK-/-
H2-Kb	NSFRYNGL	NSFRYNGL	8	9.28	60S ribosomal protein L28	FAK-/-
H2-Kb	ANLIYYSL	ANLIYYSL	8	9.19	ATP synthase subunit gamma, mitochondrial;ATP synthase subunit gamma	FAK-/-
H2-Kb	SIDQFANL	SIDQFANL	8	9.11	U6 snRNA-associated Sm-like protein LSm1	FAK-/-
H2-Kb	SVVAFHNL	SVVAFHNL	8	8.69	Probable C-mannosyltransferase DPY19L3	FAK-/-
H2-Kb	LSYTRFSL	LSYTRFSL	8	8.66	Transferrin receptor protein 1	FAK-/-
H2-Kb	LSYTRFSL	LSYTRFSL	8	8.66	Transferrin receptor protein 1	FAK-/-Psmb8-/-C23
H2-Kb	SVLQFLGL	SVLQFLGL	8	8.63	GTP-binding protein SAR1a;GTP-binding protein SAR1b	FAK-/-
H2-Kb	VNQKFNNL	VNQKFNNL	8	8.62	Isoform 2 of Disks large-associated protein 5	FAK-/-
H2-Kb	SALEFLTHL	SALEFLTHL	9	8.61	Isoform 2 of BRCA1-associated ATM activator 1	FAK-/-
H2-Kb	VNYPFIDM	VNYPFIDM	8	8.5	ETS domain-containing transcription factor ERF	FAK-/-
H2-Kb	VNVRFTGV	VNVRFTGV	8	8.5	Isoform 2 of Ubiquitin carboxyl-terminal hydrolase MINDY-2	FAK-/-
H2-Kb	VNQVYSTL	VNQVYSTL	8	8.36	Apolipoprotein B-100;Apolipoprotein B-48	FAK-wt
H2-Kb	SAMVFSAM	SAMVFSAM	8	8.35	V-type proton ATPase 16 kDa proteolipid subunit	FAK-/-
H2-Kb	INLPFFKSL	INLPFFKSL	9	8.34	Apolipoprotein B-100;Apolipoprotein B-48	FAK-/-
H2-Kb	VNVEFQGL	VNVEFQGL	8	8.17	Protein-methionine sulfoxide oxidase MICAL3	FAK-/-
H2-Kb	AVFTFEQL	AVFTFEQL	8	8.17	Protein Niban	FAK-/-
H2-Kb	STFIYNSM	STFIYNSM	8	8.16	Predicted gene 43302	FAK-/-
H2-Kb	ANHRYANV	ANHRYANV	8	8.08	Bromodomain-containing protein 8	FAK-/-
H2-Kb	HIYEFPQL	HIYEFPQL	8	7.88	Protein unc-119 homolog B	FAK-/-
H2-Kb	SSFLFWRM	SSFLFWRM	8	7.83	Protein AF1q	FAK-/-
H2-Kb	SQYVFTEM	SQYVFTEM	8	7.82	Transmembrane protein 199	FAK-/-
H2-Kb	SQYVFTEM	SQYVFTEM	8	7.82	Transmembrane protein 199	FAK-wt
H2-Kb	VSVSFRVL	VSVSFRVL	8	7.81	Isoform 2 of UDP-GalNAc:beta-1,3-N-acetylgalactosaminyltransferase 2	FAK-/-
H2-Kb	VGFTFPNRL	VGFTFPNRL	9	7.81	Isoform 2 of Neurochondrin	FAK-/-
H2-Kb	YNFQYISL	YNFQYISL	8	7.79	Glycerol-3-phosphate acyltransferase 4	FAK-/-
H2-Kb	STFVYNTM	STFVYNTM	8	7.7	Guanylate-binding protein 5	FAK-/-
H2-Kb	STFVYNTM	STFVYNTM	8	7.7	Guanylate-binding protein 5	FAK-wt
H2-Kb	STFSFTKV	STFSFTKV	8	7.68	Extended synaptotagmin-2	FAK-/-
H2-Kb	ATYTFIQQL	ATYTFIQQL	9	7.61	Galactokinase	FAK-/-
H2-Db	FQIVNPHLL	FQIVNPHLL	9	7.6	Ribonucleoside-diphosphate reductase large subunit	FAK-/-
H2-Kb	VIQVFQQL	VIQVFQQL	8	7.54	Dephospho-CoA kinase domain-containing protein	FAK-/-
H2-Kb	FVIVFQNL	FVIVFQNL	8	7.48	Anoctamin-1;Anoctamin	FAK-/-
H2-Kb	VSPEFHTL	VSPEFHTL	8	7.19	Protein Hook homolog 2	FAK-/-
H2-Kb	SVIKFENL	SVIKFENL	8	7.11	Isoform 2 of Palmitoyltransferase ZDHHC6	FAK-/-
H2-Kb	VTYHGFPNL	VTYHGFPNL	9	7.1	N-glycosylase/DNA lyase;8-oxoguanine DNA glycosylase;DNA-(apurinic or apyrimidinic site) lyase	FAK-wt
H2-Kb	VNIRFIGGL	VNIRFIGGL	9	7.04	Mannosyl-oligosaccharide 1,2-alpha-mannosidase IB	FAK-/-
H2-Kb	TNYNFQYI	TNYNFQYI	8	7.03	Glycerol-3-phosphate acyltransferase 4	FAK-/-
H2-Kb	STFVYNSM	STFVYNSM	8	6.96	Guanylate-binding protein 4	FAK-/-
H2-Kb	STFVYNSM	STFVYNSM	8	6.96	Guanylate-binding protein 4	FAK-wt
H2-Kb	ATLVFHNL	ATLVFHNL	8	6.93	Isoform Stat3B of Signal transducer and activator of transcription 3	FAK-/-
H2-Kb	ATLVFHNL	ATLVFHNL	8	6.93	Isoform Stat3B of Signal transducer and activator of transcription 3	FAK-wt
H2-Kb	TGYNFQRV	TGYNFQRV	8	6.85	Pleiotropic regulator 1	FAK-/-
H2-Kb	RQYIFSKL	RQYIFSKL	8	6.82	Interferon-induced very large GTPase 1	FAK-/-
H2-Kb	VSLEFVTNM	VSLEFVTNM	9	6.78	Apolipoprotein B-100;Apolipoprotein B-48	FAK-/-
H2-Kb	VSLEFVTNM	VSLEFVTNM	9	6.78	Apolipoprotein B-100;Apolipoprotein B-48	FAK-wt
H2-Kb	SVYVYKVL	SVYVYKVL	8	6.66	Histone H2B type 1-F/J/L	FAK-/-
H2-Kb	SNIAYPRL	SNIAYPRL	8	6.59	Sodium/glucose cotransporter 2	FAK-/-
H2-Kb	ANINFPNL	ANINFPNL	8	6.54	Histone-lysine N-methyltransferase 2D;Histone-lysine N-methyltransferase	FAK-/-
H2-Kb	STYKFFEV	STYKFFEV	8	6.54	60S ribosomal protein L15	FAK-/-
H2-Kb	VVFFFKTL	VVFFFKTL	8	6.54	Selenoprotein K	FAK-/-
H2-Kb	STYKFFEV	STYKFFEV	8	6.54	60S ribosomal protein L15	FAK-wt
H2-Kb	SNLRYLSL	SNLRYLSL	8	6.45	Toll-like receptor 3	FAK-/-
H2-Kb	SALKYYQL	SALKYYQL	8	6.44	KIF1-binding protein	FAK-/-
H2-Kb	TQYIFNNM	TQYIFNNM	8	6.4	Alpha-mannosidase 2	FAK-/-
H2-Kb	VAYWRQAGL	VAYWRQAGL	9	6.33	ATP synthase subunit epsilon, mitochondrial	FAK-/-
H2-Kb	VAYWRQAGL	VAYWRQAGL	9	6.33	ATP synthase subunit epsilon, mitochondrial	FAK-wt
H2-Kb	VAYWRQAGL	VAYWRQAGL	9	6.33	ATP synthase subunit epsilon, mitochondrial	FAK-/-Psmb8-/-C23
H2-Kb	VIFGFLNM	VIFGFLNM	8	6.32	Isoform 2 of Synaptophysin-like protein 1	FAK-/-
H2-Kb	SNPEFAFL	SNPEFAFL	8	6.28	1-phosphatidylinositol 4,5-bisphosphate phosphodiesterase gamma-1;Phosphoinositide phospholipase C	FAK-/-
H2-Kb	TNYIFDSL	TNYIFDSL	8	6.28	TBC1 domain family member 15	FAK-/-
H2-Kb	INFDFPKL	INFDFPKL	8	6.22	Probable ATP-dependent RNA helicase DDX6	FAK-/-
H2-Kb	TNINFPNL	TNINFPNL	8	6.2	Histone-lysine N-methyltransferase 2C;Histone-lysine N-methyltransferase	FAK-/-
H2-Kb	SLYMFYEL	SLYMFYEL	8	6.2	Elongation of very long chain fatty acids protein 5;Elongation of very long chain fatty acids protein	FAK-/-
H2-Kb	VMYKFLTV	VMYKFLTV	8	6.12	Caveolin-2;Caveolin	FAK-/-
H2-Kb	VMYKFLTV	VMYKFLTV	8	6.12	Caveolin-2;Caveolin	FAK-wt
H2-Kb	STYSHSAL	STYSHSAL	8	6.06	Transcriptional regulator ATRX	FAK-/-
H2-Kb	ISYNFIEKL	ISYNFIEKL	9	5.9	Isoform 2 of Dynein light chain 1, axonemal	FAK-/-
H2-Kb	VIFEMTNL	VIFEMTNL	8	5.86	Insulin-like growth factor 1 receptor;Insulin-like growth factor 1 receptor alpha chain;Insulin-like growth factor 1 receptor beta chain;Tyrosine-protein kinase receptor	FAK-/-
H2-Kb	LIYKFLNV	LIYKFLNV	8	5.83	Exportin-1	FAK-/-
H2-Kb	ANYEFSQV	ANYEFSQV	8	5.79	ADP-ribosyl cyclase/cyclic ADP-ribose hydrolase 1	FAK-/-
H2-Kb	SNLQYSLL	SNLQYSLL	8	5.73	Multidrug resistance-associated protein 5	FAK-/-
H2-Kb	VAPEFRRL	VAPEFRRL	8	5.73	N-alpha-acetyltransferase 20	FAK-/-
H2-Kb	TAFQFLQL	TAFQFLQL	8	5.68	Cyclin-G1	FAK-/-
H2-Kb	SNYSYPQV	SNYSYPQV	8	5.6	RNA-binding protein EWS	FAK-/-
H2-Kb	AVYTFETL	AVYTFETL	8	5.59	Niban-like protein 1	FAK-/-
H2-Kb	SSLLFVKL	SSLLFVKL	8	5.57	Ribonuclease H2 subunit B	FAK-/-
H2-Kb	NAYKFPNL	NAYKFPNL	8	5.56	Aldehyde oxidase 1	FAK-/-
H2-Kb	NAYKFPNL	NAYKFPNL	8	5.56	Aldehyde oxidase 1	FAK-wt
H2-Kb	TNYRFPSSL	TNYRFPSSL	9	5.53	Isoform 2 of UDP-glucuronic acid/UDP-N-acetylgalactosamine transporter	FAK-/-
H2-Kb	VQFLYREL	VQFLYREL	8	5.52	Dynein assembly factor 5, axonemal	FAK-/-
H2-Kb	SAFIFRVL	SAFIFRVL	8	5.52	Chloride channel protein 2	FAK-/-
H2-Kb	QSIEFSRL	QSIEFSRL	8	5.5	Eukaryotic translation initiation factor 3 subunit A	FAK-/-
H2-Kb	ISMTFINI	ISMTFINI	8	5.47	Protein wntless homolog	FAK-/-
H2-Kb	STVEFTNL	STVEFTNL	8	5.43	Centromere/kinetochore protein zw10 homolog	FAK-/-Psmb8-/-C34
H2-Kb	TNLKYSPL	TNLKYSPL	8	5.41	Apolipoprotein B-100;Apolipoprotein B-48	FAK-/-
H2-Kb	TSVRFTQL	TSVRFTQL	8	5.35	Nitric oxide synthase-interacting protein	FAK-/-
H2-Kb	SNYDHAYL	SNYDHAYL	8	5.34	Protein Shroom3	FAK-/-
H2-Kb	VHLRFPHL	VHLRFPHL	8	5.19	T-cell-specific guanine nucleotide triphosphate-binding protein 1	FAK-/-
H2-Kb	QIIAFFAHL	QIIAFFAHL	9	5.19	Isoform 2 of E1A-binding protein p400	FAK-/-
H2-Kb	VVFIFRVL	VVFIFRVL	8	4.99	Gap junction beta-4 protein	FAK-/-
H2-Kb	SAFRFLFNL	SAFRFLFNL	9	4.97	Bone morphogenetic protein 4	FAK-/-
H2-Kb	AAFVFRKL	AAFVFRKL	8	4.9	snRNA-activating protein complex subunit 1	FAK-/-
H2-Kb	LAPEFANL	LAPEFANL	8	4.87	Protein Shroom3	FAK-/-
H2-Kb	LQYEFTHL	LQYEFTHL	8	4.8	Isoform 2 of Formin-like protein 1	FAK-/-
H2-Kb	SIWLFQANL	SIWLFQANL	9	4.78	Bax inhibitor 1	FAK-/-
H2-Kb	SGYKYVGM	SGYKYVGM	8	4.76	Protein YIF1A	FAK-/-
H2-Kb	VSPLFQKL	VSPLFQKL	8	4.67	Methionine--tRNA ligase, cytoplasmic	FAK-/-
H2-Kb	VAFAFKKL	VAFAFKKL	8	4.65	Isoform 2 of Interleukin-1 receptor-associated kinase-like 2	FAK-/-
H2-Kb	SAPLYTNL	SAPLYTNL	8	4.62	1-phosphatidylinositol 4,5-bisphosphate phosphodiesterase epsilon-1;Phosphoinositide phospholipase C	FAK-/-
H2-Kb	VILEYFTRL	VILEYFTRL	9	4.56	Ribonuclease P protein subunit p29	FAK-/-
H2-Kb	IAMEFNHL	IAMEFNHL	8	4.55	Prostaglandin G/H synthase 1	FAK-/-
H2-Kb	SGYSFTHI	SGYSFTHI	8	4.5	Actin-related protein 6	FAK-/-
H2-Kb	TAYAFHFL	TAYAFHFL	8	4.47	Isoform 2 of Peroxisomal acyl-coenzyme A oxidase 1	FAK-/-
H2-Kb	TAYAFHFL	TAYAFHFL	8	4.47	Isoform 2 of Peroxisomal acyl-coenzyme A oxidase 1	FAK-wt
H2-Kb	TAYAFHFL	TAYAFHFL	8	4.47	Isoform 2 of Peroxisomal acyl-coenzyme A oxidase 1	FAK-/-Psmb8-/-C23
H2-Kb	SQYLFPKL	SQYLFPKL	8	4.46	Peroxisome proliferator-activated receptor delta	FAK-/-
H2-Kb	VAFAYKNV	VAFAYKNV	8	4.44	Isoform 2 of Translocon-associated protein subunit gamma	FAK-/-
H2-Kb	VAFAYKNV	VAFAYKNV	8	4.44	Isoform 2 of Translocon-associated protein subunit gamma	FAK-wt
H2-Kb	ISLDYQHL	ISLDYQHL	8	4.42	Protein KIAA0100	FAK-/-
H2-Kb	KSYSFIARM	KSYSFIARM	9	4.4	Calcium homeostasis endoplasmic reticulum protein	FAK-/-
H2-Kb	VTWGFPNL	VTWGFPNL	8	4.36	60S ribosomal protein L7-like 1	FAK-/-
H2-Kb	VVFVFRVL	VVFVFRVL	8	4.31	Gap junction beta-3 protein	FAK-/-
H2-Kb	TILEFAQL	TILEFAQL	8	4.28	UDP-glucuronic acid decarboxylase 1	FAK-/-
H2-Kb	KAFTYINL	KAFTYINL	8	4.22	Transferrin receptor protein 1	FAK-/-
H2-Kb	ASYEFVQRL	ASYEFVQRL	9	4.21	Cytoplasmic dynein 1 heavy chain 1	FAK-/-
H2-Kb	ASYEFVQRL	ASYEFVQRL	9	4.21	Cytoplasmic dynein 1 heavy chain 1	FAK-wt
H2-Kb	ASYEFVQRL	ASYEFVQRL	9	4.21	Cytoplasmic dynein 1 heavy chain 1	FAK-/-Psmb8-/-C34
H2-Kb	TILSFTNL	TILSFTNL	8	4.16	Sodium-coupled neutral amino acid transporter 2	FAK-/-Psmb8-/-C34
H2-Kb	SVYKFFDL	SVYKFFDL	8	4.05	Retinoblastoma-associated protein	FAK-/-
H2-Kb	STIHFYNL	STIHFYNL	8	4.04	Sec24-related gene family, member B (S. cerevisiae)	FAK-/-
H2-Kb	RQYMFSSL	RQYMFSSL	8	4.03	X-ray repair cross-complementing protein 5	FAK-/-
H2-Kb	RSFDFIHL	RSFDFIHL	8	4.02	TRMT1-like protein	FAK-/-
H2-Kb	VILSFRSL	VILSFRSL	8	3.96	Isoform 2 of Nck-associated protein 1	FAK-/-
H2-Kb	QNYTYSSL	QNYTYSSL	8	3.94	Calcium uniporter regulatory subunit MCUb, mitochondrial	FAK-/-
H2-Kb	IGPTYYQRL	IGPTYYQRL	9	3.93	DNA-directed RNA polymerase II subunit RPB2	FAK-/-
H2-Kb	SNYHFYSSI	SNYHFYSSI	9	3.92	Nuclear factor erythroid 2-related factor 2	FAK-/-
H2-Kb	NNYVYAGL	NNYVYAGL	8	3.86	E3 ubiquitin-protein ligase RFWD3	FAK-wt
H2-Kb	VAYGFRNI	VAYGFRNI	8	3.76	Isoform 2 of Cytosolic iron-sulfur assembly component 3	FAK-/-
H2-Kb	ITFIFKSL	ITFIFKSL	8	3.69	Serine/threonine-protein kinase mTOR	FAK-/-
H2-Kb	VNYRHLALL	VNYRHLALL	9	3.66	DNA-directed RNA polymerase II subunit RPB1	FAK-/-
H2-Kb	VALLFRQL	VALLFRQL	8	3.64	Isoform 2 of Myotubularin-related protein 5	FAK-/-
H2-Kb	RAYRYLQL	RAYRYLQL	8	3.64	Cytochrome c oxidase assembly protein COX14	FAK-/-
H2-Kb	SGYDFSRL	SGYDFSRL	8	3.56	Sterol regulatory element-binding protein cleavage-activating protein	FAK-/-
H2-Kb	VNFVHTNL	VNFVHTNL	8	3.55	60S ribosomal protein L4	FAK-/-
H2-Kb	SALVFTRL	SALVFTRL	8	3.55	Glycosylated lysosomal membrane protein	FAK-/-
H2-Kb	VIYPFMQGL	VIYPFMQGL	9	3.46	Isoform 2 of DENN domain-containing protein 2D	FAK-/-
H2-Kb	VIYPFMQGL	VIYPFMQGL	9	3.46	Isoform 2 of DENN domain-containing protein 2D	FAK-wt
H2-Kb	VIYPFMQGL	VIYPFMQGL	9	3.46	Isoform 2 of DENN domain-containing protein 2D	FAK-/-Psmb8-/-C23
H2-Kb	VIYPFMQGL	VIYPFMQGL	9	3.46	Isoform 2 of DENN domain-containing protein 2D	FAK-/-Psmb8-/-C34
H2-Kb	SALIYSNL	SALIYSNL	8	3.41	Trafficking protein particle complex subunit 3	FAK-/-
H2-Kb	SSYTFPKM	SSYTFPKM	8	3.4	Isoform 2 of Enoyl-CoA delta isomerase 2	FAK-/-
H2-Kb	INLIFRYL	INLIFRYL	8	3.37	Small nuclear ribonucleoprotein E	FAK-/-
H2-Kb	TSFMFQRV	TSFMFQRV	8	3.3	Annexin A4	FAK-/-
H2-Kb	SAFSFRTL	SAFSFRTL	8	3.3	F-box only protein 38	FAK-/-
H2-Kb	TAFRFSEL	TAFRFSEL	8	3.3	TBC1 domain family member 8B	FAK-/-
H2-Kb	TSFMFQRV	TSFMFQRV	8	3.3	Annexin A4	FAK-wt
H2-Kb	VIVKFAQL	VIVKFAQL	8	3.04	Protein RRP5 homolog	FAK-/-
H2-Kb	SAYLFVKL	SAYLFVKL	8	3.04	PDZ domain-containing protein 8	FAK-/-
H2-Kb	HGYTFANL	HGYTFANL	8	3.02	SUMO-activating enzyme subunit 1;SUMO-activating enzyme subunit 1, N-terminally processed	FAK-wt
H2-Kb	ATFPFAML	ATFPFAML	8	3.01	Sodium- and chloride-dependent taurine transporter	FAK-/-
H2-Kb	ATFPFAML	ATFPFAML	8	3.01	Sodium- and chloride-dependent taurine transporter	FAK-/-Psmb8-/-C23
H2-Kb	ISVRFHNL	ISVRFHNL	8	2.92	Zinc finger SWIM domain-containing protein 3	FAK-/-
H2-Kb	TNYKFFML	TNYKFFML	8	2.89	Isoform 2 of Palmitoyltransferase ZDHHC20	FAK-/-
H2-Kb	ASFIFRQL	ASFIFRQL	8	2.88	PAS domain-containing serine/threonine-protein kinase	FAK-/-
H2-Kb	SSFVFSTV	SSFVFSTV	8	2.88	3-hydroxy-3-methylglutaryl-coenzyme A reductase;3-hydroxy-3-methylglutaryl coenzyme A reductase	FAK-/-Psmb8-/-C23
H2-Kb	RNFIFSRL	RNFIFSRL	8	2.87	Lymphocyte-specific helicase	FAK-/-
H2-Kb	SSFSHYSGL	SSFSHYSGL	9	2.85	Plasminogen activator inhibitor 1 RNA-binding protein	FAK-/-
H2-Kb	SAYEFYHAL	SAYEFYHAL	9	2.8	Endothelial PAS domain-containing protein 1	FAK-/-
H2-Kb	LIYTYSGL	LIYTYSGL	8	2.74	Myosin-9;Myosin-10;Myosin-14;Myosin-11	FAK-wt
H2-Kb	STFTFADL	STFTFADL	8	2.7	E3 SUMO-protein ligase RanBP2	FAK-wt
H2-Kb	HVYYFAHL	HVYYFAHL	8	2.69	Interferon-induced very large GTPase 1	FAK-/-
H2-Kb	SSYNYIRV	SSYNYIRV	8	2.66	Isoform 2 of Unconventional myosin-Id	FAK-/-
H2-Kb	ISFKFDHL	ISFKFDHL	8	2.66	F-actin-capping protein subunit alpha-1	FAK-/-
H2-Kb	IILTFTNL	IILTFTNL	8	2.65	Cubilin	FAK-/-
H2-Kb	SNYVFVFL	SNYVFVFL	8	2.59	Prenylated Rab acceptor protein 1	FAK-/-
H2-Kb	SGYKFFSL	SGYKFFSL	8	2.58	WD repeat domain phosphoinositide-interacting protein 2	FAK-/-
H2-Kb	QSYEFFHL	QSYEFFHL	8	2.58	Nucleotide-binding oligomerization domain-containing protein 1	FAK-/-
H2-Kb	VAYKFPEL	VAYKFPEL	8	2.58	Isoform 2 of E3 ubiquitin-protein ligase UBR2	FAK-/-
H2-Kb	ASYEFTTL	ASYEFTTL	8	2.57	Developmentally-regulated GTP-binding protein 2	FAK-/-Psmb8-/-C23
H2-Kb	ISLEFRNL	ISLEFRNL	8	2.55	Squalene synthase	FAK-/-
H2-Kb	ASFSFTGL	ASFSFTGL	8	2.55	Rab proteins geranylgeranyltransferase component A 2	FAK-/-
H2-Kb	RAYLFAHV	RAYLFAHV	8	2.51	Pre-rRNA-processing protein TSR1 homolog	FAK-/-
H2-Kb	VSYEKFSNL	VSYEKFSNL	9	2.5	Isoform 2 of TBC1 domain family member 9B	FAK-/-
H2-Kb	SGFVFTRL	SGFVFTRL	8	2.46	Helicase-like transcription factor	FAK-/-
H2-Kb	VSIQFYHL	VSIQFYHL	8	2.46	Isoform 2 of Vacuolar protein sorting-associated protein 13A	FAK-/-
H2-Kb	TAYEFAKL	TAYEFAKL	8	2.43	Isoform 2 of Estradiol 17-beta-dehydrogenase 11	FAK-/-
H2-Kb	TAYEFAKL	TAYEFAKL	8	2.43	Isoform 2 of Estradiol 17-beta-dehydrogenase 11	FAK-wt
H2-Kb	SNYLFTKL	SNYLFTKL	8	2.4	Endothelial PAS domain-containing protein 1	FAK-/-
H2-Kb	SSFPFMLL	SSFPFMLL	8	2.34	Serine-protein kinase ATM	FAK-/-
H2-Kb	SSYKFNHL	SSYKFNHL	8	2.3	Protein farnesyltransferase subunit beta	FAK-/-
H2-Kb	VQYKFSHL	VQYKFSHL	8	2.3	Histone acetyltransferase KAT2B	FAK-/-
H2-Kb	SNFTFSHL	SNFTFSHL	8	2.27	Protein dispatched homolog 1	FAK-/-
H2-Kb	ISFEFRSL	ISFEFRSL	8	2.19	Isoform 2 of Coenzyme Q-binding protein COQ10 homolog B, mitochondrial	FAK-/-
H2-Kb	ASYLFRGL	ASYLFRGL	8	2.13	Isoform 2 of Transmembrane channel-like protein 6	FAK-/-
H2-Kb	VSYQFPKL	VSYQFPKL	8	2.1	Isoform 2 of DENN domain-containing protein 2B	FAK-/-
H2-Kb	ISYLYNKL	ISYLYNKL	8	2.06	Protein Tob1	FAK-/-
H2-Kb	IAYAFFHL	IAYAFFHL	8	2.04	Isoform 3 of Suppressor of tumorigenicity 7 protein-like	FAK-/-
H2-Kb	VNYLYGQL	VNYLYGQL	8	2.04	Golgi autoantigen, golgin subfamily b, macrogolgin 1	FAK-/-
H2-Kb	FAYRFSNL	FAYRFSNL	8	1.97	Periodic tryptophan protein 2 homolog	FAK-/-
H2-Kb	SSFVFLNL	SSFVFLNL	8	1.95	Surfeit locus protein 4	FAK-/-
H2-Kb	VSFTYRYL	VSFTYRYL	8	1.9	Vacuolar protein sorting-associated protein 16 homolog	FAK-/-
H2-Kb	VSFTYRYL	VSFTYRYL	8	1.9	Vacuolar protein sorting-associated protein 16 homolog	FAK-wt
H2-Kb	MSFQFAHL	MSFQFAHL	8	1.82	Vacuolar protein sorting-associated protein 13B	FAK-/-
H2-Kb	VSYLFSHV	VSYLFSHV	8	1.76	Ribose-phosphate pyrophosphokinase 2	FAK-/-
