# Supplementary material for: FAK suppresses antigen processing and presentation to promote immune evasion in pancreatic cancer
Source: Gut. 2023 Mar 28;73(1):131–55. doi: 10.1136/gutjnl-2022-327927 (PMC10715489; doi:10.1136/gutjnl-2022-327927)
Supplement: Supplementary data [file gutjnl-2022-327927supp016.xlsx]

## Sheet: mouse_peptide_level_expression
peptide	protein	protein_name	fak_norm	wt_norm	fc	log2fc
VMYKFLTV	Q9WVC3	Caveolin-2;Caveolin	16.31	1.63	10.01	3.32
STFVYNTM	Q8CFB4	Guanylate-binding protein 5	11.42	1.63	7.01	2.81
GHYTEGAELVDSVLDVVR	P68372	Tubulin beta-4B chain	9.79	1.63	6.01	2.59
GLAPVQAYLHIPDIIK	Q05920	Pyruvate carboxylase, mitochondrial;Pyruvate carboxylase	9.79	1.63	6.01	2.59
KSYLMNKL	Q01514	Guanylate-binding protein 1	9.79	1.63	6.01	2.59
TALHLATEMEELGLVTHLVTK	Q9WTK5	Nuclear factor NF-kappa-B p100 subunit;Nuclear factor NF-kappa-B p52 subunit	9.79	1.63	6.01	2.59
TIVEFLHSF	Q91YE5-2	Isoform 2 of Bromodomain adjacent to zinc finger domain protein 2A	9.79	1.63	6.01	2.59
VSFTYRYL	Q920Q4	Vacuolar protein sorting-associated protein 16 homolog	9.79	1.63	6.01	2.59
IVGDLAQFMVQNGLSR	Q05920	Pyruvate carboxylase, mitochondrial;Pyruvate carboxylase	8.16	1.63	5.01	2.32
SKYDFPKL	Q3T9E4	T-cell-specific guanine nucleotide triphosphate-binding protein 2	8.16	1.63	5.01	2.32
TAYAFHFL	Q9R0H0-2	Isoform 2 of Peroxisomal acyl-coenzyme A oxidase 1	14.68	3.26	4.5	2.17
VIYPFMQGL	Q91VV4-2	Isoform 2 of DENN domain-containing protein 2D	34.26	8.16	4.2	2.07
AWIKVEQL	Q922P9	Putative oxidoreductase GLYR1	6.53	1.63	4.01	2
EAGGNMSIQFLGTVYK	Q91ZA3	Propionyl-CoA carboxylase alpha chain, mitochondrial	6.53	1.63	4.01	2
FQAQSLGTTYIYDIPEMFR	Q5SWU9-2	Isoform 2 of Acetyl-CoA carboxylase 1	6.53	1.63	4.01	2
HLEPALAFQLELNR	Q5SWU9-2	Isoform 2 of Acetyl-CoA carboxylase 1	6.53	1.63	4.01	2
IGPDFQKGL	Q08093	Calponin-2	6.53	1.63	4.01	2
LGGIPVGVVAVETR	Q5SWU9-2	Isoform 2 of Acetyl-CoA carboxylase 1	6.53	1.63	4.01	2
STFEFHSI	O70481	E3 ubiquitin-protein ligase UBR1	6.53	1.63	4.01	2
TAYEFAKL	Q9EQ06-2	Isoform 2 of Estradiol 17-beta-dehydrogenase 11	6.53	1.63	4.01	2
TIILFTKV	Q8K2V6-2	Isoform 2 of Importin-11	6.53	1.63	4.01	2
VAFDFTKV	Q7M6Y3-2	Isoform 2 of Phosphatidylinositol-binding clathrin assembly protein	13.05	3.26	4	2
VSLEFVTNM	E9Q414	Apolipoprotein B-100;Apolipoprotein B-48	31	8.16	3.8	1.93
ASYEFVQRL	Q9JHU4	Cytoplasmic dynein 1 heavy chain 1	17.94	4.89	3.67	1.88
AAVKFHNL	Q64521	Glycerol-3-phosphate dehydrogenase, mitochondrial	4.89	1.63	3	1.58
EASFEYLQNEGER	E9Q4Z2	Acetyl-CoA carboxylase 2;Biotin carboxylase	4.89	1.63	3	1.58
EEFLIPIYHQVAVQFADLHDTPGR	Q5SWU9-2	Isoform 2 of Acetyl-CoA carboxylase 1	4.89	1.63	3	1.58
EVFFMNTQSIVQLVQR	E9Q4Z2	Acetyl-CoA carboxylase 2;Biotin carboxylase	14.68	4.89	3	1.58
LQVEHPVTEMITGTDLVEWQLR	Q99MR8	Methylcrotonoyl-CoA carboxylase subunit alpha, mitochondrial	4.89	1.63	3	1.58
QVFFELNGQLR	Q05920	Pyruvate carboxylase, mitochondrial;Pyruvate carboxylase	9.79	3.26	3	1.58
QVVQFNRL	O88653	Ragulator complex protein LAMTOR3	9.79	3.26	3	1.58
SQYVFTEM	Q5SYH2	Transmembrane protein 199	14.68	4.89	3	1.58
SSLGFERL	E9PYL2	Proline-rich protein 12	4.89	1.63	3	1.58
STYKFFEV	Q9CZM2	60S ribosomal protein L15	4.89	1.63	3	1.58
TSFMFQRV	P97429	Annexin A4	9.79	3.26	3	1.58
VAFAYKNV	Q9DCF9-2	Isoform 2 of Translocon-associated protein subunit gamma	4.89	1.63	3	1.58
VAYWRQAGL	P56382	ATP synthase subunit epsilon, mitochondrial	9.79	3.26	3	1.58
VAYWRQAGLSY	P56382	ATP synthase subunit epsilon, mitochondrial	4.89	1.63	3	1.58
AMYIFLHTV	Q9CQZ0	ORM1-like protein 2	26.1	9.79	2.67	1.42
STFVYNSM	Q61107	Guanylate-binding protein 4	13.05	4.89	2.67	1.42
AMGIMNSFVNDIFER	P10853	Histone H2B type 1-F/J/L	8.16	3.26	2.5	1.32
IGSFGPQEDLLFLR	Q5SWU9-2	Isoform 2 of Acetyl-CoA carboxylase 1	8.16	3.26	2.5	1.32
TEYVFTHL	Q6NWW9	Fibronectin type III domain-containing protein 3B	11.42	4.89	2.34	1.23
KAPGFAQM	P42932	T-complex protein 1 subunit theta	3.26	1.63	2	1
LSDGGLLLSYDGSSYTTYMK	Q5SWU9-2	Isoform 2 of Acetyl-CoA carboxylase 1	6.53	3.26	2	1
LSYTRFSLA	Q62351	Transferrin receptor protein 1	6.53	3.26	2	1
SNMTYEKL	Q3UPW2-2	Isoform 2 of ETS-related transcription factor Elf-3	9.79	4.89	2	1
TLRDPSLPLLELQDIMTSVSGR	Q5SWU9-2	Isoform 2 of Acetyl-CoA carboxylase 1	6.53	3.26	2	1
TNQDFIQRL	Q80TM9-2	Isoform 2 of Nischarin	9.79	4.89	2	1
VNFEKFWEL	Q8JZL7-2	Isoform 2 of Ras-GEF domain-containing family member 1B	9.79	4.89	2	1
VSLEYEKTEVNSGFF	P80317	T-complex protein 1 subunit zeta	3.26	1.63	2	1
QSVDMKIGV	P15379-10	Isoform 8 of CD44 antigen	11.42	6.53	1.75	0.81
HLEVQILADQYGNAISLFGR	Q5SWU9-2	Isoform 2 of Acetyl-CoA carboxylase 1	16.31	9.79	1.67	0.74
LDNASAFQGAVISPHYDSLLVK	Q05920	Pyruvate carboxylase, mitochondrial;Pyruvate carboxylase	8.16	4.89	1.67	0.74
NAYKFPNL	O54754	Aldehyde oxidase 1	8.16	4.89	1.67	0.74
NVWRFPYL	O35316	Sodium- and chloride-dependent taurine transporter	8.16	4.89	1.67	0.74
KSYKMSTS	P11679	Keratin, type II cytoskeletal 8	4.89	3.26	1.5	0.58
TILEFSQNM	Q6P5F9	Exportin-1	4.89	3.26	1.5	0.58
DFTATFGPLDSLNTR	Q05920	Pyruvate carboxylase, mitochondrial;Pyruvate carboxylase	6.53	4.89	1.34	0.42
INYDYVHEL	E9Q784	Zinc finger CCCH domain-containing protein 13	6.53	4.89	1.34	0.42
QIYDIFQKL	P60843	Eukaryotic initiation factor 4A-I	6.53	4.89	1.34	0.42
SFTTRSTTFSTNYRSL	P05784	Keratin, type I cytoskeletal 18	6.53	4.89	1.34	0.42
AIIKFPLTTESAM	P62751	60S ribosomal protein L23a	6.53	6.53	1	0
ATLVFHNL	P42227-2	Isoform Stat3B of Signal transducer and activator of transcription 3	3.26	3.26	1	0
AVYTFETLLH	Q8R1F1	Niban-like protein 1	1.63	1.63	1	0
DMTLEGDDLILEIE	Q05920	Pyruvate carboxylase, mitochondrial;Pyruvate carboxylase	1.63	1.63	1	0
EVFDFRGMRL	P28660	Nck-associated protein 1	1.63	1.63	1	0
FIIGSVSEDNSEDEISNLVK	Q5SWU9-2	Isoform 2 of Acetyl-CoA carboxylase 1	4.89	4.89	1	0
FTYGFFKI	P15307	Proto-oncogene c-Rel	3.26	3.26	1	0
LGEYGFQNAILVR	P07724	Albumin	1.63	1.63	1	0
SVTVPSSTWPSQ	P01867-2	Ig gamma-2B chain C region	1.63	1.63	1	0
TIQVENSHLILTGAGALNK	Q5SWU9-2	Isoform 2 of Acetyl-CoA carboxylase 1	8.16	8.16	1	0
TSYSYRQTSAM	P19001	Keratin, type I cytoskeletal 19	3.26	3.26	1	0
AYSEALAAFGNGALFVEK	Q05920	Pyruvate carboxylase, mitochondrial;Pyruvate carboxylase	6.53	8.16	0.8	-0.32
HIEVQILGDQYGNILHLYER	Q05920	Pyruvate carboxylase, mitochondrial;Pyruvate carboxylase	6.53	8.16	0.8	-0.32
TSYSYRQTSA	P19001	Keratin, type I cytoskeletal 19	4.89	6.53	0.75	-0.42
AINTFHQSRL	Q9CW46-2	Isoform 2 of Ribonucleoprotein PTB-binding 1	3.26	6.53	0.5	-1
TVELSIPADPANLDSEAK	Q5SWU9-2	Isoform 2 of Acetyl-CoA carboxylase 1	1.63	3.26	0.5	-1
ALMGNLRFLGL	Q9D2R8	28S ribosomal protein S33, mitochondrial	1.63	4.89	0.33	-1.6
SVYNKTQTF	Q91VX2	Ubiquitin-associated protein 2	1.63	4.89	0.33	-1.6
VAYRPGGF	P56857-3	Isoform A2.1 of Claudin-18	1.63	4.89	0.33	-1.6
LFSMENWGGATFDVAMR	Q05920	Pyruvate carboxylase, mitochondrial;Pyruvate carboxylase	1.63	6.53	0.25	-2
