# Supplementary material for: FAK suppresses antigen processing and presentation to promote immune evasion in pancreatic cancer
Source: Gut. 2023 Mar 28;73(1):131–55. doi: 10.1136/gutjnl-2022-327927 (PMC10715489; doi:10.1136/gutjnl-2022-327927)
Supplement: Supplementary data [file gutjnl-2022-327927supp019.xlsx]

## Sheet: Capan
Comparison (group1/group2)	Ratio	Qvalue	Organisms	Genes
Capan-KD-noIFN / Capan-WT-noIFN	0.895395	0.0104984	Homo sapiens	AAR2
Capan-KD-noIFN / Capan-WT-noIFN	0.978507	0.0406913	Homo sapiens	AARSD1
Capan-KD-noIFN / Capan-WT-noIFN	0.939227	0.0319842	Homo sapiens	AATF
Capan-KD-noIFN / Capan-WT-noIFN	0.91625	0.0439924	Homo sapiens	ABCC1
Capan-KD-noIFN / Capan-WT-noIFN	0.899311	0.0319065	Homo sapiens	ABCE1
Capan-KD-noIFN / Capan-WT-noIFN	2.26042	0.0200392	Homo sapiens	ABCF1
Capan-KD-noIFN / Capan-WT-noIFN	1.20422	0.0140555	Homo sapiens	ABCF2
Capan-KD-noIFN / Capan-WT-noIFN	0.924043	0.0275647	Homo sapiens	ABHD12
Capan-KD-noIFN / Capan-WT-noIFN	0.438184	0.00313192	Homo sapiens	ABI2
Capan-KD-noIFN / Capan-WT-noIFN	0.803017	0.000636685	Homo sapiens	ABR
Capan-KD-noIFN / Capan-WT-noIFN	0.769675	0.0183891	Homo sapiens	ABRACL
Capan-KD-noIFN / Capan-WT-noIFN	0.901587	0.00938298	Homo sapiens	ACACA
Capan-KD-noIFN / Capan-WT-noIFN	1.08701	0.0116123	Homo sapiens	ACAD8
Capan-KD-noIFN / Capan-WT-noIFN	0.928373	0.0412389	Homo sapiens	ACADL
Capan-KD-noIFN / Capan-WT-noIFN	1.17558	0.0275784	Homo sapiens	ACADS
Capan-KD-noIFN / Capan-WT-noIFN	0.928873	0.0202428	Homo sapiens	ACAT2
Capan-KD-noIFN / Capan-WT-noIFN	1.16771	0.0239784	Homo sapiens	ACBD3
Capan-KD-noIFN / Capan-WT-noIFN	0.946892	0.0253952	Homo sapiens	ACIN1
Capan-KD-noIFN / Capan-WT-noIFN	0.966488	0.0312826	Homo sapiens	ACLY
Capan-KD-noIFN / Capan-WT-noIFN	1.24185	0.0085426	Homo sapiens	ACOX3
Capan-KD-noIFN / Capan-WT-noIFN	0.447072	0.0494127	Homo sapiens	ACP1
Capan-KD-noIFN / Capan-WT-noIFN	0.912989	0.00279587	Homo sapiens	ACSL3
Capan-KD-noIFN / Capan-WT-noIFN	0.875246	0.0369463	Homo sapiens	ACSL4
Capan-KD-noIFN / Capan-WT-noIFN	0.826594	0.00206442	Homo sapiens	ACTB
Capan-KD-noIFN / Capan-WT-noIFN	0.876092	0.0293453	Homo sapiens	ACTG1
Capan-KD-noIFN / Capan-WT-noIFN	0.963696	0.0315116	Homo sapiens	ACTR10
Capan-KD-noIFN / Capan-WT-noIFN	0.700273	0.0107485	Homo sapiens	ACTR5
Capan-KD-noIFN / Capan-WT-noIFN	0.308862	0.0362231	Homo sapiens	ACYP1
Capan-KD-noIFN / Capan-WT-noIFN	1.12078	0.00692044	Homo sapiens	ADAM10
Capan-KD-noIFN / Capan-WT-noIFN	1.63065	0.00459901	Homo sapiens	ADAR
Capan-KD-noIFN / Capan-WT-noIFN	0.788012	0.0459595	Homo sapiens	ADAT1
Capan-KD-noIFN / Capan-WT-noIFN	1.10126	0.00632944	Homo sapiens	ADGRF1
Capan-KD-noIFN / Capan-WT-noIFN	0.585953	0.0316984	Homo sapiens	ADGRG6
Capan-KD-noIFN / Capan-WT-noIFN	0.916683	0.0335138	Homo sapiens	ADIRF
Capan-KD-noIFN / Capan-WT-noIFN	0.951322	0.0337818	Homo sapiens	ADK
Capan-KD-noIFN / Capan-WT-noIFN	0.60503	0.0150317	Homo sapiens	AFAP1
Capan-KD-noIFN / Capan-WT-noIFN	1.02412	0.0195086	Homo sapiens	AFTPH
Capan-KD-noIFN / Capan-WT-noIFN	0.885428	0.00232003	Homo sapiens	AGFG1
Capan-KD-noIFN / Capan-WT-noIFN	0.943496	0.0106091	Homo sapiens	AGK
Capan-KD-noIFN / Capan-WT-noIFN	1.10499	0.041026	Homo sapiens	AGMAT
Capan-KD-noIFN / Capan-WT-noIFN	1.16368	0.039826	Homo sapiens	AGTRAP
Capan-KD-noIFN / Capan-WT-noIFN	1.13947	0.0231103	Homo sapiens	AK2
Capan-KD-noIFN / Capan-WT-noIFN	0.938008	0.0363911	Homo sapiens	AK4
Capan-KD-noIFN / Capan-WT-noIFN	0.875092	0.0380493	Homo sapiens	AK6
Capan-KD-noIFN / Capan-WT-noIFN	0.739581	0.0465777	Homo sapiens	AKAP12
Capan-KD-noIFN / Capan-WT-noIFN	1.00377	0.0405359	Homo sapiens	AKAP13
Capan-KD-noIFN / Capan-WT-noIFN	1.30726	0.00238809	Homo sapiens	AKR1B10
Capan-KD-noIFN / Capan-WT-noIFN	1.21417	0.00826054	Homo sapiens	AKR1C1
Capan-KD-noIFN / Capan-WT-noIFN	5.49477	0.00463286	Homo sapiens	AKR1C2
Capan-KD-noIFN / Capan-WT-noIFN	0.604819	0.00221117	Homo sapiens	AKTIP
Capan-KD-noIFN / Capan-WT-noIFN	1.20245	0.0135693	Homo sapiens	ALDH3A1
Capan-KD-noIFN / Capan-WT-noIFN	0.890438	0.0104542	Homo sapiens	ALDH7A1
Capan-KD-noIFN / Capan-WT-noIFN	0.829737	0.0364402	Homo sapiens	ALG1
Capan-KD-noIFN / Capan-WT-noIFN	0.719395	0.01984	Homo sapiens	ALG9
Capan-KD-noIFN / Capan-WT-noIFN	1.45506	0.0164542	Homo sapiens	ALKBH3
Capan-KD-noIFN / Capan-WT-noIFN	1.13325	0.0305571	Homo sapiens	ALPG
Capan-KD-noIFN / Capan-WT-noIFN	0.499257	0.00221117	Homo sapiens	ALS2CL
Capan-KD-noIFN / Capan-WT-noIFN	0.55076	0.0317484	Homo sapiens	AMDHD2
Capan-KD-noIFN / Capan-WT-noIFN	0.957646	0.0425067	Homo sapiens	AMPD2
Capan-KD-noIFN / Capan-WT-noIFN	0.821284	0.0212084	Homo sapiens	ANAPC1
Capan-KD-noIFN / Capan-WT-noIFN	0.877818	0.00218309	Homo sapiens	ANAPC10
Capan-KD-noIFN / Capan-WT-noIFN	0.868492	0.0338597	Homo sapiens	ANAPC2
Capan-KD-noIFN / Capan-WT-noIFN	0.931549	0.0255705	Homo sapiens	ANAPC4
Capan-KD-noIFN / Capan-WT-noIFN	0.956879	0.0250094	Homo sapiens	ANAPC7
Capan-KD-noIFN / Capan-WT-noIFN	0.922118	0.031245	Homo sapiens	ANKFY1
Capan-KD-noIFN / Capan-WT-noIFN	0.832136	0.00807984	Homo sapiens	ANLN
Capan-KD-noIFN / Capan-WT-noIFN	1.00651	0.0121321	Homo sapiens	ANO1
Capan-KD-noIFN / Capan-WT-noIFN	0.846067	0.0476131	Homo sapiens	ANP32B
Capan-KD-noIFN / Capan-WT-noIFN	0.784225	0.0192524	Homo sapiens	ANP32E
Capan-KD-noIFN / Capan-WT-noIFN	0.782215	0.0455892	Homo sapiens	ANXA13
Capan-KD-noIFN / Capan-WT-noIFN	0.879195	0.0454399	Homo sapiens	ANXA3
Capan-KD-noIFN / Capan-WT-noIFN	0.811283	0.0458897	Homo sapiens	ANXA5
Capan-KD-noIFN / Capan-WT-noIFN	0.407445	0.0256228	Homo sapiens	ANXA6
Capan-KD-noIFN / Capan-WT-noIFN	0.924298	0.0434253	Homo sapiens	ANXA7
Capan-KD-noIFN / Capan-WT-noIFN	0.768253	0.01614	Homo sapiens	ANXA8L1
Capan-KD-noIFN / Capan-WT-noIFN	0.88126	0.0321042	Homo sapiens	ANXA9
Capan-KD-noIFN / Capan-WT-noIFN	1.05071	0.0343175	Homo sapiens	AP1G1
Capan-KD-noIFN / Capan-WT-noIFN	0.555084	0.0356075	Homo sapiens	AP1S3
Capan-KD-noIFN / Capan-WT-noIFN	0.89319	0.00661626	Homo sapiens	AP2A2
Capan-KD-noIFN / Capan-WT-noIFN	0.948865	0.0466806	Homo sapiens	AP2M1
Capan-KD-noIFN / Capan-WT-noIFN	0.887008	0.0109419	Homo sapiens	AP3B1
Capan-KD-noIFN / Capan-WT-noIFN	0.483605	0.0178768	Homo sapiens	AP4S1
Capan-KD-noIFN / Capan-WT-noIFN	0.574774	0.00794591	Homo sapiens	AP5Z1
Capan-KD-noIFN / Capan-WT-noIFN	0.907467	0.00406967	Homo sapiens	API5
Capan-KD-noIFN / Capan-WT-noIFN	1.23789	0.0105303	Homo sapiens	APLP2
Capan-KD-noIFN / Capan-WT-noIFN	0.909916	0.00740436	Homo sapiens	APOBEC3F
Capan-KD-noIFN / Capan-WT-noIFN	0.633706	0.00442103	Homo sapiens	APOBEC3G
Capan-KD-noIFN / Capan-WT-noIFN	1.05448	0.00403946	Homo sapiens	APOL2
Capan-KD-noIFN / Capan-WT-noIFN	0.744156	0.0315672	Homo sapiens	APOL6
Capan-KD-noIFN / Capan-WT-noIFN	0.759408	0.0283656	Homo sapiens	APOO
Capan-KD-noIFN / Capan-WT-noIFN	1.2621	0.00787472	Homo sapiens	APP
Capan-KD-noIFN / Capan-WT-noIFN	0.795723	0.04659	Homo sapiens	APTX
Capan-KD-noIFN / Capan-WT-noIFN	0.89863	0.0181823	Homo sapiens	AQR
Capan-KD-noIFN / Capan-WT-noIFN	0.836118	0.0198015	Homo sapiens	ARF4
Capan-KD-noIFN / Capan-WT-noIFN	1.12376	0.0212038	Homo sapiens	ARF5
Capan-KD-noIFN / Capan-WT-noIFN	1.17314	0.00785687	Homo sapiens	ARF6
Capan-KD-noIFN / Capan-WT-noIFN	0.903553	0.0173127	Homo sapiens	ARFGEF1
Capan-KD-noIFN / Capan-WT-noIFN	1.05482	0.0288356	Homo sapiens	ARFIP1
Capan-KD-noIFN / Capan-WT-noIFN	0.904403	0.00520291	Homo sapiens	ARFRP1
Capan-KD-noIFN / Capan-WT-noIFN	0.824188	0.0391267	Homo sapiens	ARHGAP45
Capan-KD-noIFN / Capan-WT-noIFN	0.863064	0.00734243	Homo sapiens	ARHGAP8
Capan-KD-noIFN / Capan-WT-noIFN	0.861299	0.0252355	Homo sapiens	ARHGEF12
Capan-KD-noIFN / Capan-WT-noIFN	0.895221	0.0203536	Homo sapiens	ARIH2
Capan-KD-noIFN / Capan-WT-noIFN	0.664821	0.0219652	Homo sapiens	ARL6
Capan-KD-noIFN / Capan-WT-noIFN	0.725695	0.00684154	Homo sapiens	ARL6IP4
Capan-KD-noIFN / Capan-WT-noIFN	1.24651	0.00805403	Homo sapiens	ARL6IP5
Capan-KD-noIFN / Capan-WT-noIFN	1.11503	0.0397657	Homo sapiens	ARL8B
Capan-KD-noIFN / Capan-WT-noIFN	0.946993	0.0338015	Homo sapiens	ARPC1B
Capan-KD-noIFN / Capan-WT-noIFN	0.929257	0.037913	Homo sapiens	ARPC2
Capan-KD-noIFN / Capan-WT-noIFN	0.719729	0.0144968	Homo sapiens	ARPC4-TTLL3
Capan-KD-noIFN / Capan-WT-noIFN	0.762559	0.0166776	Homo sapiens	ASB6
Capan-KD-noIFN / Capan-WT-noIFN	1.09022	0.0140373	Homo sapiens	ASH2L
Capan-KD-noIFN / Capan-WT-noIFN	0.818593	0.00826054	Homo sapiens	ASMTL
Capan-KD-noIFN / Capan-WT-noIFN	0.864173	0.000291595	Homo sapiens	ASNS
Capan-KD-noIFN / Capan-WT-noIFN	1.19117	0.0180632	Homo sapiens	ATAD3B
Capan-KD-noIFN / Capan-WT-noIFN	0.736441	0.0462547	Homo sapiens	ATG9A
Capan-KD-noIFN / Capan-WT-noIFN	0.942975	0.0478299	Homo sapiens	ATIC
Capan-KD-noIFN / Capan-WT-noIFN	1.48024	0.0378202	Homo sapiens	ATL1
Capan-KD-noIFN / Capan-WT-noIFN	1.44894	0.0495643	Homo sapiens	ATL3
Capan-KD-noIFN / Capan-WT-noIFN	0.826629	0.0320838	Homo sapiens	ATP11A
Capan-KD-noIFN / Capan-WT-noIFN	1.0985	0.0331574	Homo sapiens	ATP13A1
Capan-KD-noIFN / Capan-WT-noIFN	0.838932	0.0334071	Homo sapiens	ATP13A3
Capan-KD-noIFN / Capan-WT-noIFN	1.12221	0.0414752	Homo sapiens	ATP1B3
Capan-KD-noIFN / Capan-WT-noIFN	1.06985	0.033454	Homo sapiens	ATP2C1
Capan-KD-noIFN / Capan-WT-noIFN	0.910468	0.0348274	Homo sapiens	ATP5F1A
Capan-KD-noIFN / Capan-WT-noIFN	0.828591	0.0137337	Homo sapiens	ATP5ME
Capan-KD-noIFN / Capan-WT-noIFN	0.870411	0.0494709	Homo sapiens	ATP5MF-PTCD1
Capan-KD-noIFN / Capan-WT-noIFN	1.06062	0.0363911	Homo sapiens	ATP5PD
Capan-KD-noIFN / Capan-WT-noIFN	0.865882	0.031658	Homo sapiens	ATP6AP1
Capan-KD-noIFN / Capan-WT-noIFN	1.22277	0.0130731	Homo sapiens	ATP6V1E1
Capan-KD-noIFN / Capan-WT-noIFN	0.917001	0.037083	Homo sapiens	ATP6V1H
Capan-KD-noIFN / Capan-WT-noIFN	0.762346	0.0403151	Homo sapiens	ATPAF2
Capan-KD-noIFN / Capan-WT-noIFN	0.866149	0.0488639	Homo sapiens	ATRX
Capan-KD-noIFN / Capan-WT-noIFN	0.956018	0.0413789	Homo sapiens	ATXN2L
Capan-KD-noIFN / Capan-WT-noIFN	0.934669	0.0454399	Homo sapiens	AUH
Capan-KD-noIFN / Capan-WT-noIFN	0.885356	0.0162887	Homo sapiens	AURKA
Capan-KD-noIFN / Capan-WT-noIFN	1.16469	0.0252304	Homo sapiens	BABAM1
Capan-KD-noIFN / Capan-WT-noIFN	0.902001	0.00716557	Homo sapiens	BAG2
Capan-KD-noIFN / Capan-WT-noIFN	0.843611	0.0306545	Homo sapiens	BAG4
Capan-KD-noIFN / Capan-WT-noIFN	0.409764	0.0326182	Homo sapiens	BARD1
Capan-KD-noIFN / Capan-WT-noIFN	0.936938	0.0492997	Homo sapiens	BAX
Capan-KD-noIFN / Capan-WT-noIFN	0.94877	0.0423273	Homo sapiens	BCAP31
Capan-KD-noIFN / Capan-WT-noIFN	1.0193	0.0472118	Homo sapiens	BCAR1
Capan-KD-noIFN / Capan-WT-noIFN	0.819123	0.0254094	Homo sapiens	BCAS1
Capan-KD-noIFN / Capan-WT-noIFN	0.730909	0.0251308	Homo sapiens	BCL2L12
Capan-KD-noIFN / Capan-WT-noIFN	0.37747	0.00416097	Homo sapiens	BET1
Capan-KD-noIFN / Capan-WT-noIFN	0.77907	0.0187886	Homo sapiens	BID
Capan-KD-noIFN / Capan-WT-noIFN	0.999688	0.0301002	Homo sapiens	BLMH
Capan-KD-noIFN / Capan-WT-noIFN	0.771223	0.0216144	Homo sapiens	BOD1L1
Capan-KD-noIFN / Capan-WT-noIFN	0.883641	0.0224126	Homo sapiens	BORCS5
Capan-KD-noIFN / Capan-WT-noIFN	0.92477	0.0323245	Homo sapiens	BRAT1
Capan-KD-noIFN / Capan-WT-noIFN	0.73065	0.0328753	Homo sapiens	BRAWNIN
Capan-KD-noIFN / Capan-WT-noIFN	0.859192	0.0337731	Homo sapiens	BRCC3
Capan-KD-noIFN / Capan-WT-noIFN	0.78285	0.0332296	Homo sapiens	BRD1
Capan-KD-noIFN / Capan-WT-noIFN	0.771734	0.0360602	Homo sapiens	BSDC1
Capan-KD-noIFN / Capan-WT-noIFN	0.981018	0.0185307	Homo sapiens	BSG
Capan-KD-noIFN / Capan-WT-noIFN	0.810198	0.00623795	Homo sapiens	BSPRY
Capan-KD-noIFN / Capan-WT-noIFN	0.633999	0.0137337	Homo sapiens	BTF3
Capan-KD-noIFN / Capan-WT-noIFN	0.701809	0.0203866	Homo sapiens	BUD13
Capan-KD-noIFN / Capan-WT-noIFN	0.945841	0.0260034	Homo sapiens	C15orf38-AP3S2
Capan-KD-noIFN / Capan-WT-noIFN	0.56524	0.00605199	Homo sapiens	C15orf39
Capan-KD-noIFN / Capan-WT-noIFN	0.874071	0.031118	Homo sapiens	C16orf70
Capan-KD-noIFN / Capan-WT-noIFN	0.858495	0.00999635	Homo sapiens	C17orf75
Capan-KD-noIFN / Capan-WT-noIFN	0.891936	0.0399697	Homo sapiens	C18orf25
Capan-KD-noIFN / Capan-WT-noIFN	1.78326	0.017315	Homo sapiens	C1D
Capan-KD-noIFN / Capan-WT-noIFN	1.02819	0.0363911	Homo sapiens	C1orf122
Capan-KD-noIFN / Capan-WT-noIFN	0.689498	0.0105394	Homo sapiens	C1QBP
Capan-KD-noIFN / Capan-WT-noIFN	0.935903	0.025108	Homo sapiens	C2orf49
Capan-KD-noIFN / Capan-WT-noIFN	0.766316	0.00935707	Homo sapiens	C3orf38
Capan-KD-noIFN / Capan-WT-noIFN	0.51972	0.000761934	Homo sapiens	C6orf120
Capan-KD-noIFN / Capan-WT-noIFN	0.860799	0.0213907	Homo sapiens	C9orf64
Capan-KD-noIFN / Capan-WT-noIFN	0.803855	0.0198928	Homo sapiens	CA13
Capan-KD-noIFN / Capan-WT-noIFN	0.807248	0.0152192	Homo sapiens	CALB2
Capan-KD-noIFN / Capan-WT-noIFN	0.898369	0.041482	Homo sapiens	CALML5
Capan-KD-noIFN / Capan-WT-noIFN	1.1588	0.0182786	Homo sapiens	CAMK2D
Capan-KD-noIFN / Capan-WT-noIFN	1.15249	0.0313599	Homo sapiens	CAPN5
Capan-KD-noIFN / Capan-WT-noIFN	0.877963	0.0436747	Homo sapiens	CAPNS1
Capan-KD-noIFN / Capan-WT-noIFN	0.955806	0.00330719	Homo sapiens	CAPRIN1
Capan-KD-noIFN / Capan-WT-noIFN	0.888314	0.0392975	Homo sapiens	CAPZA1
Capan-KD-noIFN / Capan-WT-noIFN	0.880286	0.0207778	Homo sapiens	CAPZA2
Capan-KD-noIFN / Capan-WT-noIFN	0.925859	0.0229158	Homo sapiens	CARD11
Capan-KD-noIFN / Capan-WT-noIFN	1.10658	0.029441	Homo sapiens	CARHSP1
Capan-KD-noIFN / Capan-WT-noIFN	0.809325	0.0142695	Homo sapiens	CARM1
Capan-KD-noIFN / Capan-WT-noIFN	0.81246	0.0419375	Homo sapiens	CARNMT1
Capan-KD-noIFN / Capan-WT-noIFN	1.04844	0.0267731	Homo sapiens	CASK
Capan-KD-noIFN / Capan-WT-noIFN	1.13355	0.00243721	Homo sapiens	CASP10
Capan-KD-noIFN / Capan-WT-noIFN	0.876987	0.00465058	Homo sapiens	CAST
Capan-KD-noIFN / Capan-WT-noIFN	0.846088	0.0144178	Homo sapiens	CAV1
Capan-KD-noIFN / Capan-WT-noIFN	1.56711	0.0424843	Homo sapiens	CAV2
Capan-KD-noIFN / Capan-WT-noIFN	0.825564	0.00847095	Homo sapiens	CAVIN1
Capan-KD-noIFN / Capan-WT-noIFN	0.807144	0.0257987	Homo sapiens	CBFB
Capan-KD-noIFN / Capan-WT-noIFN	0.676641	0.00903095	Homo sapiens	CBLC
Capan-KD-noIFN / Capan-WT-noIFN	0.544133	0.0370839	Homo sapiens	CBR3
Capan-KD-noIFN / Capan-WT-noIFN	0.742415	0.0480104	Homo sapiens	CBWD3
Capan-KD-noIFN / Capan-WT-noIFN	0.953691	0.0285602	Homo sapiens	CBX1
Capan-KD-noIFN / Capan-WT-noIFN	0.89959	0.00510808	Homo sapiens	CCDC12
Capan-KD-noIFN / Capan-WT-noIFN	0.736134	0.0429435	Homo sapiens	CCDC186
Capan-KD-noIFN / Capan-WT-noIFN	1.11343	0.00719087	Homo sapiens	CCDC47
Capan-KD-noIFN / Capan-WT-noIFN	0.899795	0.0372461	Homo sapiens	CCDC58
Capan-KD-noIFN / Capan-WT-noIFN	1.45497	0.0153631	Homo sapiens	CCDC71L
Capan-KD-noIFN / Capan-WT-noIFN	0.821075	0.00769751	Homo sapiens	CCDC85C
Capan-KD-noIFN / Capan-WT-noIFN	0.671095	0.0277065	Homo sapiens	CCDC91
Capan-KD-noIFN / Capan-WT-noIFN	0.945176	0.041469	Homo sapiens	CCDC93
Capan-KD-noIFN / Capan-WT-noIFN	0.714329	0.0249196	Homo sapiens	CCL20
Capan-KD-noIFN / Capan-WT-noIFN	0.758221	0.00127064	Homo sapiens	CCL5
Capan-KD-noIFN / Capan-WT-noIFN	0.678305	0.0242627	Homo sapiens	CCM2
Capan-KD-noIFN / Capan-WT-noIFN	0.776135	0.000775794	Homo sapiens	CCN1
Capan-KD-noIFN / Capan-WT-noIFN	0.841269	0.0293856	Homo sapiens	CCNB1
Capan-KD-noIFN / Capan-WT-noIFN	0.591278	0.0355802	Homo sapiens	CCNB2
Capan-KD-noIFN / Capan-WT-noIFN	0.770401	0.0137729	Homo sapiens	CCND1
Capan-KD-noIFN / Capan-WT-noIFN	1.27914	0.0353607	Homo sapiens	CCNDBP1
Capan-KD-noIFN / Capan-WT-noIFN	0.931505	0.0175404	Homo sapiens	CCNK
Capan-KD-noIFN / Capan-WT-noIFN	0.84537	0.0315691	Homo sapiens	CCS
Capan-KD-noIFN / Capan-WT-noIFN	0.936922	0.0345944	Homo sapiens	CCT4
Capan-KD-noIFN / Capan-WT-noIFN	1.16255	0.0365301	Homo sapiens	CD151
Capan-KD-noIFN / Capan-WT-noIFN	0.598304	0.0398153	Homo sapiens	CD320
Capan-KD-noIFN / Capan-WT-noIFN	0.939264	0.0361543	Homo sapiens	CD47
Capan-KD-noIFN / Capan-WT-noIFN	0.865362	0.0409618	Homo sapiens	CD59
Capan-KD-noIFN / Capan-WT-noIFN	1.4301	0.00998223	Homo sapiens	CD63
Capan-KD-noIFN / Capan-WT-noIFN	0.937565	2.50673e-05	Homo sapiens	CD74
Capan-KD-noIFN / Capan-WT-noIFN	0.664644	0.00893656	Homo sapiens	CDA
Capan-KD-noIFN / Capan-WT-noIFN	0.858011	0.0140219	Homo sapiens	CDC16
Capan-KD-noIFN / Capan-WT-noIFN	0.734329	0.0229276	Homo sapiens	CDC23
Capan-KD-noIFN / Capan-WT-noIFN	0.887972	0.00983893	Homo sapiens	CDC27
Capan-KD-noIFN / Capan-WT-noIFN	1.13683	0.0211561	Homo sapiens	CDC34
Capan-KD-noIFN / Capan-WT-noIFN	1.06801	0.0327456	Homo sapiens	CDK11A
Capan-KD-noIFN / Capan-WT-noIFN	0.746305	0.029441	Homo sapiens	CDK5RAP1
Capan-KD-noIFN / Capan-WT-noIFN	0.755138	0.0194445	Homo sapiens	CDK5RAP2
Capan-KD-noIFN / Capan-WT-noIFN	1.51985	0.0228402	Homo sapiens	CDS2
Capan-KD-noIFN / Capan-WT-noIFN	0.918028	0.0452597	Homo sapiens	CDV3
Capan-KD-noIFN / Capan-WT-noIFN	0.768541	0.0296738	Homo sapiens	CEACAM1
Capan-KD-noIFN / Capan-WT-noIFN	1.06178	0.0372192	Homo sapiens	CELF1
Capan-KD-noIFN / Capan-WT-noIFN	0.80429	0.00474685	Homo sapiens	CENPB
Capan-KD-noIFN / Capan-WT-noIFN	0.908146	0.027391	Homo sapiens	CENPV
Capan-KD-noIFN / Capan-WT-noIFN	0.570954	0.0110142	Homo sapiens	CETN3
Capan-KD-noIFN / Capan-WT-noIFN	0.851503	0.0403291	Homo sapiens	CFDP1
Capan-KD-noIFN / Capan-WT-noIFN	0.947448	0.0462459	Homo sapiens	CHCHD2
Capan-KD-noIFN / Capan-WT-noIFN	0.950419	0.0113333	Homo sapiens	CHCHD6
Capan-KD-noIFN / Capan-WT-noIFN	0.843239	0.0432049	Homo sapiens	CHM
Capan-KD-noIFN / Capan-WT-noIFN	1.19724	0.0396972	Homo sapiens	CHMP3
Capan-KD-noIFN / Capan-WT-noIFN	1.07256	0.0180376	Homo sapiens	CHMP4B
Capan-KD-noIFN / Capan-WT-noIFN	0.864081	0.0160703	Homo sapiens	CHMP7
Capan-KD-noIFN / Capan-WT-noIFN	0.887666	0.0370395	Homo sapiens	CIAO2B
Capan-KD-noIFN / Capan-WT-noIFN	0.842774	0.0011864	Homo sapiens	CIRBP
Capan-KD-noIFN / Capan-WT-noIFN	1.1492	0.0187675	Homo sapiens	CISD1
Capan-KD-noIFN / Capan-WT-noIFN	0.26001	0.0370848	Homo sapiens	CKMT2
Capan-KD-noIFN / Capan-WT-noIFN	1.38002	0.0453675	Homo sapiens	CLINT1
Capan-KD-noIFN / Capan-WT-noIFN	0.867072	0.0238254	Homo sapiens	CLIP1
Capan-KD-noIFN / Capan-WT-noIFN	0.686738	0.0433857	Homo sapiens	CLIP4
Capan-KD-noIFN / Capan-WT-noIFN	0.907618	0.0257319	Homo sapiens	CLMN
Capan-KD-noIFN / Capan-WT-noIFN	1.21383	0.0365296	Homo sapiens	CLN5
Capan-KD-noIFN / Capan-WT-noIFN	0.84294	0.0175987	Homo sapiens	CLNS1A
Capan-KD-noIFN / Capan-WT-noIFN	0.890523	0.0481939	Homo sapiens	CLTC
Capan-KD-noIFN / Capan-WT-noIFN	0.144043	0.0318133	Homo sapiens	CLTCL1
Capan-KD-noIFN / Capan-WT-noIFN	1.20393	0.00802132	Homo sapiens	CMPK2
Capan-KD-noIFN / Capan-WT-noIFN	0.855654	0.0204222	Homo sapiens	CMSS1
Capan-KD-noIFN / Capan-WT-noIFN	0.89816	0.0246155	Homo sapiens	CNBP
Capan-KD-noIFN / Capan-WT-noIFN	0.408481	0.0142656	Homo sapiens	CNKSR1
Capan-KD-noIFN / Capan-WT-noIFN	0.713555	0.0226375	Homo sapiens	CNNM3
Capan-KD-noIFN / Capan-WT-noIFN	0.948801	0.00930702	Homo sapiens	CNOT10
Capan-KD-noIFN / Capan-WT-noIFN	1.06512	0.049883	Homo sapiens	CNOT2
Capan-KD-noIFN / Capan-WT-noIFN	0.830598	0.0153637	Homo sapiens	CNOT6L
Capan-KD-noIFN / Capan-WT-noIFN	1.56084	0.0461448	Homo sapiens	COA1
Capan-KD-noIFN / Capan-WT-noIFN	1.23211	0.00741624	Homo sapiens	COA3
Capan-KD-noIFN / Capan-WT-noIFN	0.911794	0.0369969	Homo sapiens	COA6
Capan-KD-noIFN / Capan-WT-noIFN	0.929912	0.0451188	Homo sapiens	COA7
Capan-KD-noIFN / Capan-WT-noIFN	0.979662	0.0209941	Homo sapiens	COG2
Capan-KD-noIFN / Capan-WT-noIFN	0.897465	0.0182088	Homo sapiens	COG4
Capan-KD-noIFN / Capan-WT-noIFN	0.963746	0.00769751	Homo sapiens	COG5
Capan-KD-noIFN / Capan-WT-noIFN	1.10709	0.0289027	Homo sapiens	COL6A1
Capan-KD-noIFN / Capan-WT-noIFN	0.69642	0.0215209	Homo sapiens	COMMD1
Capan-KD-noIFN / Capan-WT-noIFN	0.834537	0.0126971	Homo sapiens	COMMD2
Capan-KD-noIFN / Capan-WT-noIFN	0.828936	0.0460071	Homo sapiens	COMMD3
Capan-KD-noIFN / Capan-WT-noIFN	1.06914	0.0254552	Homo sapiens	COMMD6
Capan-KD-noIFN / Capan-WT-noIFN	0.949923	0.0405359	Homo sapiens	COMMD8
Capan-KD-noIFN / Capan-WT-noIFN	0.814919	0.0256059	Homo sapiens	COPG2
Capan-KD-noIFN / Capan-WT-noIFN	1.06719	0.0490162	Homo sapiens	COPS3
Capan-KD-noIFN / Capan-WT-noIFN	0.767663	0.0230786	Homo sapiens	COPS8
Capan-KD-noIFN / Capan-WT-noIFN	0.914596	0.00316636	Homo sapiens	COQ3
Capan-KD-noIFN / Capan-WT-noIFN	0.848217	0.00998223	Homo sapiens	COQ8A
Capan-KD-noIFN / Capan-WT-noIFN	0.834877	0.0296824	Homo sapiens	COQ8B
Capan-KD-noIFN / Capan-WT-noIFN	0.882941	0.0408991	Homo sapiens	CORO1C
Capan-KD-noIFN / Capan-WT-noIFN	0.211524	0.000903628	Homo sapiens	COX15
Capan-KD-noIFN / Capan-WT-noIFN	0.982794	0.0378236	Homo sapiens	CPEB4
Capan-KD-noIFN / Capan-WT-noIFN	0.84107	0.0162526	Homo sapiens	CPSF3
Capan-KD-noIFN / Capan-WT-noIFN	0.942156	0.0150152	Homo sapiens	CPSF7
Capan-KD-noIFN / Capan-WT-noIFN	0.914572	0.0212017	Homo sapiens	CRABP2
Capan-KD-noIFN / Capan-WT-noIFN	1.12954	0.0162036	Homo sapiens	CRIP2
Capan-KD-noIFN / Capan-WT-noIFN	0.967014	0.0346365	Homo sapiens	CRK
Capan-KD-noIFN / Capan-WT-noIFN	1.052	0.0463084	Homo sapiens	CRKL
Capan-KD-noIFN / Capan-WT-noIFN	0.646008	0.0171677	Homo sapiens	CRTAP
Capan-KD-noIFN / Capan-WT-noIFN	0.86414	0.0139062	Homo sapiens	CRYBG2
Capan-KD-noIFN / Capan-WT-noIFN	0.75974	0.00830271	Homo sapiens	CRYZL1
Capan-KD-noIFN / Capan-WT-noIFN	0.950027	0.0154326	Homo sapiens	CSK
Capan-KD-noIFN / Capan-WT-noIFN	0.591412	0.011435	Homo sapiens	CSNK1A1
Capan-KD-noIFN / Capan-WT-noIFN	1.16175	0.0496676	Homo sapiens	CSNK1G1
Capan-KD-noIFN / Capan-WT-noIFN	0.931496	0.0265077	Homo sapiens	CSNK2A1
Capan-KD-noIFN / Capan-WT-noIFN	0.740747	0.0448274	Homo sapiens	CSRP2
Capan-KD-noIFN / Capan-WT-noIFN	1.39898	0.0273139	Homo sapiens	CST3
Capan-KD-noIFN / Capan-WT-noIFN	0.846519	0.00349302	Homo sapiens	CTBP1
Capan-KD-noIFN / Capan-WT-noIFN	0.831119	0.0420978	Homo sapiens	CTBP2
Capan-KD-noIFN / Capan-WT-noIFN	0.735523	0.0464428	Homo sapiens	CTDSP1
Capan-KD-noIFN / Capan-WT-noIFN	1.13886	0.0198928	Homo sapiens	CTDSPL2
Capan-KD-noIFN / Capan-WT-noIFN	0.824419	0.0208876	Homo sapiens	CTH
Capan-KD-noIFN / Capan-WT-noIFN	0.948817	0.0154929	Homo sapiens	CTPS1
Capan-KD-noIFN / Capan-WT-noIFN	0.941928	0.0449829	Homo sapiens	CTPS2
Capan-KD-noIFN / Capan-WT-noIFN	1.39057	0.0253587	Homo sapiens	CTSE
Capan-KD-noIFN / Capan-WT-noIFN	1.00755	0.0203315	Homo sapiens	CTSS
Capan-KD-noIFN / Capan-WT-noIFN	0.941088	0.0497644	Homo sapiens	CWC25
Capan-KD-noIFN / Capan-WT-noIFN	0.93576	0.0401159	Homo sapiens	CWC27
Capan-KD-noIFN / Capan-WT-noIFN	0.977838	4.75839e-05	Homo sapiens	CXCL10
Capan-KD-noIFN / Capan-WT-noIFN	0.925098	0.00452073	Homo sapiens	CXCL11
Capan-KD-noIFN / Capan-WT-noIFN	0.792055	0.0334137	Homo sapiens	CXCL5
Capan-KD-noIFN / Capan-WT-noIFN	0.871536	0.000223876	Homo sapiens	CXCL9
Capan-KD-noIFN / Capan-WT-noIFN	0.812218	0.0108306	Homo sapiens	CXorf38
Capan-KD-noIFN / Capan-WT-noIFN	0.871493	0.0362255	Homo sapiens	CYC1
Capan-KD-noIFN / Capan-WT-noIFN	0.878365	0.0404819	Homo sapiens	CYP4F2
Capan-KD-noIFN / Capan-WT-noIFN	1.36297	0.016438	Homo sapiens	CYSTM1
Capan-KD-noIFN / Capan-WT-noIFN	0.443983	0.0385213	Homo sapiens	D2HGDH
Capan-KD-noIFN / Capan-WT-noIFN	0.873536	0.0309556	Homo sapiens	DAP3
Capan-KD-noIFN / Capan-WT-noIFN	0.911104	0.0415032	Homo sapiens	DAZAP1
Capan-KD-noIFN / Capan-WT-noIFN	1.16521	0.0421646	Homo sapiens	DBT
Capan-KD-noIFN / Capan-WT-noIFN	0.768525	0.023921	Homo sapiens	DCAF11
Capan-KD-noIFN / Capan-WT-noIFN	0.888162	0.0302546	Homo sapiens	DCBLD2
Capan-KD-noIFN / Capan-WT-noIFN	4.50693	0.043224	Homo sapiens	DCD
Capan-KD-noIFN / Capan-WT-noIFN	0.882841	0.0367933	Homo sapiens	DCP1A
Capan-KD-noIFN / Capan-WT-noIFN	1.54628	0.0163633	Homo sapiens	DDA1
Capan-KD-noIFN / Capan-WT-noIFN	0.866536	0.039906	Homo sapiens	DDB1
Capan-KD-noIFN / Capan-WT-noIFN	0.291013	0.0377477	Homo sapiens	DDHD1
Capan-KD-noIFN / Capan-WT-noIFN	0.815941	0.037963	Homo sapiens	DDOST
Capan-KD-noIFN / Capan-WT-noIFN	1.16834	0.0105009	Homo sapiens	DDT
Capan-KD-noIFN / Capan-WT-noIFN	0.9631	0.0337551	Homo sapiens	DDX18
Capan-KD-noIFN / Capan-WT-noIFN	0.968662	0.0471768	Homo sapiens	DDX19A
Capan-KD-noIFN / Capan-WT-noIFN	0.796486	0.0255792	Homo sapiens	DDX19B
Capan-KD-noIFN / Capan-WT-noIFN	0.869146	0.0362231	Homo sapiens	DDX20
Capan-KD-noIFN / Capan-WT-noIFN	0.936289	0.0220143	Homo sapiens	DDX28
Capan-KD-noIFN / Capan-WT-noIFN	0.757473	0.0260853	Homo sapiens	DDX49
Capan-KD-noIFN / Capan-WT-noIFN	0.937365	0.0362698	Homo sapiens	DDX52
Capan-KD-noIFN / Capan-WT-noIFN	0.914008	0.0266003	Homo sapiens	DDX55
Capan-KD-noIFN / Capan-WT-noIFN	0.901061	0.0383231	Homo sapiens	DERA
Capan-KD-noIFN / Capan-WT-noIFN	1.79489	0.0331675	Homo sapiens	DERL1
Capan-KD-noIFN / Capan-WT-noIFN	0.41026	0.0414495	Homo sapiens	DES
Capan-KD-noIFN / Capan-WT-noIFN	0.969128	0.0477429	Homo sapiens	DFFA
Capan-KD-noIFN / Capan-WT-noIFN	0.939527	0.0264679	Homo sapiens	DGLUCY
Capan-KD-noIFN / Capan-WT-noIFN	1.17451	0.0245405	Homo sapiens	DHCR24
Capan-KD-noIFN / Capan-WT-noIFN	0.786365	0.039643	Homo sapiens	DHRS13
Capan-KD-noIFN / Capan-WT-noIFN	1.21775	0.0336452	Homo sapiens	DHRS7B
Capan-KD-noIFN / Capan-WT-noIFN	0.925613	0.0128641	Homo sapiens	DHX30
Capan-KD-noIFN / Capan-WT-noIFN	0.73709	0.0415948	Homo sapiens	DHX35
Capan-KD-noIFN / Capan-WT-noIFN	0.770911	0.0305237	Homo sapiens	DHX57
Capan-KD-noIFN / Capan-WT-noIFN	0.934512	0.0449986	Homo sapiens	DHX9
Capan-KD-noIFN / Capan-WT-noIFN	0.951582	0.0472118	Homo sapiens	DIABLO
Capan-KD-noIFN / Capan-WT-noIFN	0.999589	0.037727	Homo sapiens	DIP2B
Capan-KD-noIFN / Capan-WT-noIFN	0.793647	0.0138333	Homo sapiens	DLG3
Capan-KD-noIFN / Capan-WT-noIFN	1.08461	0.0144597	Homo sapiens	DLGAP4
Capan-KD-noIFN / Capan-WT-noIFN	0.877327	0.0185613	Homo sapiens	DLGAP5
Capan-KD-noIFN / Capan-WT-noIFN	2.06298	0.0154142	Homo sapiens	DMAC1
Capan-KD-noIFN / Capan-WT-noIFN	0.848711	0.0352542	Homo sapiens	DMAC2L
Capan-KD-noIFN / Capan-WT-noIFN	0.795681	0.0156371	Homo sapiens	DMAP1
Capan-KD-noIFN / Capan-WT-noIFN	0.914689	0.0238117	Homo sapiens	DNAJA1
Capan-KD-noIFN / Capan-WT-noIFN	0.838014	0.0150106	Homo sapiens	DNAJA4
Capan-KD-noIFN / Capan-WT-noIFN	1.10006	0.0406048	Homo sapiens	DNAJB2
Capan-KD-noIFN / Capan-WT-noIFN	0.909255	0.0155061	Homo sapiens	DNAJB6
Capan-KD-noIFN / Capan-WT-noIFN	1.00614	0.0473537	Homo sapiens	DNAJC1
Capan-KD-noIFN / Capan-WT-noIFN	0.871486	0.0186818	Homo sapiens	DNAJC10
Capan-KD-noIFN / Capan-WT-noIFN	0.741997	0.0172542	Homo sapiens	DNAJC16
Capan-KD-noIFN / Capan-WT-noIFN	1.12127	0.0357206	Homo sapiens	DNAJC3
Capan-KD-noIFN / Capan-WT-noIFN	1.55465	0.0154817	Homo sapiens	DNASE2
Capan-KD-noIFN / Capan-WT-noIFN	0.906658	0.0283826	Homo sapiens	DNM1L
Capan-KD-noIFN / Capan-WT-noIFN	1.13499	0.0293856	Homo sapiens	DNPEP
Capan-KD-noIFN / Capan-WT-noIFN	1.15257	0.0200392	Homo sapiens	DNPH1
Capan-KD-noIFN / Capan-WT-noIFN	0.917032	0.0180278	Homo sapiens	DNTTIP2
Capan-KD-noIFN / Capan-WT-noIFN	0.863657	0.0292186	Homo sapiens	DOCK5
Capan-KD-noIFN / Capan-WT-noIFN	0.768294	0.0065546	Homo sapiens	DOCK6
Capan-KD-noIFN / Capan-WT-noIFN	0.867041	0.0141368	Homo sapiens	DPCD
Capan-KD-noIFN / Capan-WT-noIFN	1.05765	0.0183264	Homo sapiens	DPH2
Capan-KD-noIFN / Capan-WT-noIFN	0.872407	0.0116123	Homo sapiens	DPH5
Capan-KD-noIFN / Capan-WT-noIFN	1.06211	0.0220867	Homo sapiens	DPP7
Capan-KD-noIFN / Capan-WT-noIFN	0.821666	0.0376734	Homo sapiens	DPY30
Capan-KD-noIFN / Capan-WT-noIFN	0.931309	0.0391711	Homo sapiens	DSG2
Capan-KD-noIFN / Capan-WT-noIFN	0.749542	0.0101746	Homo sapiens	DSN1
Capan-KD-noIFN / Capan-WT-noIFN	0.917465	0.0173127	Homo sapiens	DST
Capan-KD-noIFN / Capan-WT-noIFN	0.976547	0.0417288	Homo sapiens	DTD1
Capan-KD-noIFN / Capan-WT-noIFN	0.601429	0.0293596	Homo sapiens	DTL
Capan-KD-noIFN / Capan-WT-noIFN	1.07803	0.0234497	Homo sapiens	DTX3L
Capan-KD-noIFN / Capan-WT-noIFN	0.901538	0.0409618	Homo sapiens	DTYMK
Capan-KD-noIFN / Capan-WT-noIFN	0.880043	0.00910509	Homo sapiens	DUS2
Capan-KD-noIFN / Capan-WT-noIFN	0.922688	0.0288936	Homo sapiens	DUSP11
Capan-KD-noIFN / Capan-WT-noIFN	0.757439	0.0341206	Homo sapiens	DUT
Capan-KD-noIFN / Capan-WT-noIFN	1.27496	0.0400992	Homo sapiens	DVL2
Capan-KD-noIFN / Capan-WT-noIFN	1.22885	0.0154763	Homo sapiens	DYNLL1
Capan-KD-noIFN / Capan-WT-noIFN	0.906298	0.0266749	Homo sapiens	DYNLRB1
Capan-KD-noIFN / Capan-WT-noIFN	0.812867	0.0185307	Homo sapiens	EARS2
Capan-KD-noIFN / Capan-WT-noIFN	0.983548	0.00689751	Homo sapiens	EBNA1BP2
Capan-KD-noIFN / Capan-WT-noIFN	1.14637	0.0237482	Homo sapiens	ECHS1
Capan-KD-noIFN / Capan-WT-noIFN	0.904311	0.00629911	Homo sapiens	ECPAS
Capan-KD-noIFN / Capan-WT-noIFN	0.795632	0.00432481	Homo sapiens	ECT2
Capan-KD-noIFN / Capan-WT-noIFN	0.861384	0.00744324	Homo sapiens	EDC3
Capan-KD-noIFN / Capan-WT-noIFN	0.873369	0.0310941	Homo sapiens	EEA1
Capan-KD-noIFN / Capan-WT-noIFN	0.839598	0.0432049	Homo sapiens	EEF1D
Capan-KD-noIFN / Capan-WT-noIFN	0.853234	0.0470346	Homo sapiens	EEFSEC
Capan-KD-noIFN / Capan-WT-noIFN	0.910014	0.0430168	Homo sapiens	EFHD2
Capan-KD-noIFN / Capan-WT-noIFN	1.0704	0.0371848	Homo sapiens	EHBP1
Capan-KD-noIFN / Capan-WT-noIFN	0.963179	0.0289335	Homo sapiens	EHD4
Capan-KD-noIFN / Capan-WT-noIFN	0.837731	0.0242447	Homo sapiens	EI24
Capan-KD-noIFN / Capan-WT-noIFN	1.10124	0.0408301	Homo sapiens	EIF1AX
Capan-KD-noIFN / Capan-WT-noIFN	0.910319	0.0391747	Homo sapiens	EIF2A
Capan-KD-noIFN / Capan-WT-noIFN	0.929396	0.0214625	Homo sapiens	EIF2S3B
Capan-KD-noIFN / Capan-WT-noIFN	0.941374	0.0336452	Homo sapiens	EIF3J
Capan-KD-noIFN / Capan-WT-noIFN	0.805121	0.0127875	Homo sapiens	EIF4A2
Capan-KD-noIFN / Capan-WT-noIFN	0.962262	0.0392146	Homo sapiens	EIF4A3
Capan-KD-noIFN / Capan-WT-noIFN	0.753198	0.0210344	Homo sapiens	EIF4E2
Capan-KD-noIFN / Capan-WT-noIFN	0.654457	0.00603422	Homo sapiens	EIF4EBP1
Capan-KD-noIFN / Capan-WT-noIFN	0.968108	0.0451772	Homo sapiens	EIF5
Capan-KD-noIFN / Capan-WT-noIFN	1.47223	0.0419944	Homo sapiens	EIF5A2
Capan-KD-noIFN / Capan-WT-noIFN	0.966148	0.0411571	Homo sapiens	EIF5B
Capan-KD-noIFN / Capan-WT-noIFN	0.957845	0.0408814	Homo sapiens	EIF6
Capan-KD-noIFN / Capan-WT-noIFN	0.933018	0.0201341	Homo sapiens	ELAVL1
Capan-KD-noIFN / Capan-WT-noIFN	1.35055	0.0138986	Homo sapiens	ELMOD2
Capan-KD-noIFN / Capan-WT-noIFN	0.928482	0.0142732	Homo sapiens	ELOA
Capan-KD-noIFN / Capan-WT-noIFN	0.679301	0.0248103	Homo sapiens	ELP2
Capan-KD-noIFN / Capan-WT-noIFN	0.60168	0.00982153	Homo sapiens	ELP4
Capan-KD-noIFN / Capan-WT-noIFN	1.21817	0.0348171	Homo sapiens	EMC6
Capan-KD-noIFN / Capan-WT-noIFN	1.07584	0.0394533	Homo sapiens	EML4
Capan-KD-noIFN / Capan-WT-noIFN	0.918532	0.0141488	Homo sapiens	ENAH
Capan-KD-noIFN / Capan-WT-noIFN	0.861669	0.022058	Homo sapiens	ENOPH1
Capan-KD-noIFN / Capan-WT-noIFN	0.912384	0.0261065	Homo sapiens	ENY2
Capan-KD-noIFN / Capan-WT-noIFN	0.957372	0.0119116	Homo sapiens	EPB41L1
Capan-KD-noIFN / Capan-WT-noIFN	0.948666	0.0337183	Homo sapiens	EPHA2
Capan-KD-noIFN / Capan-WT-noIFN	0.868084	0.0403732	Homo sapiens	EPHB2
Capan-KD-noIFN / Capan-WT-noIFN	1.24575	0.0110549	Homo sapiens	EPHX1
Capan-KD-noIFN / Capan-WT-noIFN	0.756253	0.0487073	Homo sapiens	EPN2
Capan-KD-noIFN / Capan-WT-noIFN	0.473059	0.0294586	Homo sapiens	EPS8L1
Capan-KD-noIFN / Capan-WT-noIFN	1.00882	0.0169024	Homo sapiens	EPSTI1
Capan-KD-noIFN / Capan-WT-noIFN	0.676351	0.0277448	Homo sapiens	ERAP1
Capan-KD-noIFN / Capan-WT-noIFN	1.12664	0.046418	Homo sapiens	ERBB2
Capan-KD-noIFN / Capan-WT-noIFN	1.00804	0.0286195	Homo sapiens	ERBIN
Capan-KD-noIFN / Capan-WT-noIFN	0.947397	0.049702	Homo sapiens	ERCC1
Capan-KD-noIFN / Capan-WT-noIFN	0.749422	0.00931194	Homo sapiens	ERCC3
Capan-KD-noIFN / Capan-WT-noIFN	0.477772	0.0206648	Homo sapiens	ERCC4
Capan-KD-noIFN / Capan-WT-noIFN	0.388256	0.0178775	Homo sapiens	EREG
Capan-KD-noIFN / Capan-WT-noIFN	0.839261	0.00820901	Homo sapiens	ERGIC3
Capan-KD-noIFN / Capan-WT-noIFN	0.927346	0.0214534	Homo sapiens	ERO1A
Capan-KD-noIFN / Capan-WT-noIFN	0.825264	0.0157134	Homo sapiens	ERRFI1
Capan-KD-noIFN / Capan-WT-noIFN	0.916075	0.0080948	Homo sapiens	ESCO2
Capan-KD-noIFN / Capan-WT-noIFN	0.982045	0.0456988	Homo sapiens	ESYT1
Capan-KD-noIFN / Capan-WT-noIFN	1.10735	0.0344764	Homo sapiens	ETNK1
Capan-KD-noIFN / Capan-WT-noIFN	0.691749	0.0324833	Homo sapiens	EWSR1
Capan-KD-noIFN / Capan-WT-noIFN	0.658581	0.0053906	Homo sapiens	EXOC3L2
Capan-KD-noIFN / Capan-WT-noIFN	0.90186	0.0236091	Homo sapiens	EXOSC8
Capan-KD-noIFN / Capan-WT-noIFN	0.882579	0.0137131	Homo sapiens	EXOSC9
Capan-KD-noIFN / Capan-WT-noIFN	0.829716	0.0107287	Homo sapiens	EYA3
Capan-KD-noIFN / Capan-WT-noIFN	1.13311	0.0375016	Homo sapiens	EZH2
Capan-KD-noIFN / Capan-WT-noIFN	0.680524	0.0380949	Homo sapiens	F2RL1
Capan-KD-noIFN / Capan-WT-noIFN	0.822682	0.0193516	Homo sapiens	F3
Capan-KD-noIFN / Capan-WT-noIFN	0.331274	0.0453229	Homo sapiens	FABP3
Capan-KD-noIFN / Capan-WT-noIFN	0.378062	0.0352036	Homo sapiens	FADS1
Capan-KD-noIFN / Capan-WT-noIFN	0.831795	0.0479939	Homo sapiens	FAM111B
Capan-KD-noIFN / Capan-WT-noIFN	0.864512	0.0414157	Homo sapiens	FAM114A2
Capan-KD-noIFN / Capan-WT-noIFN	1.05005	0.0248857	Homo sapiens	FAM117B
Capan-KD-noIFN / Capan-WT-noIFN	0.538332	0.0407853	Homo sapiens	FAM120B
Capan-KD-noIFN / Capan-WT-noIFN	0.886576	0.00639465	Homo sapiens	FAM207A
Capan-KD-noIFN / Capan-WT-noIFN	1.20279	0.0182882	Homo sapiens	FAM3A
Capan-KD-noIFN / Capan-WT-noIFN	0.630478	0.00758725	Homo sapiens	FAM83D
Capan-KD-noIFN / Capan-WT-noIFN	0.655702	0.00941521	Homo sapiens	FAM83G
Capan-KD-noIFN / Capan-WT-noIFN	0.937205	0.0180376	Homo sapiens	FAM91A1
Capan-KD-noIFN / Capan-WT-noIFN	0.720233	0.0242377	Homo sapiens	FANCD2
Capan-KD-noIFN / Capan-WT-noIFN	0.875348	0.020446	Homo sapiens	FANCI
Capan-KD-noIFN / Capan-WT-noIFN	0.735161	0.00964847	Homo sapiens	FAR1
Capan-KD-noIFN / Capan-WT-noIFN	0.83122	0.007858	Homo sapiens	FARP2
Capan-KD-noIFN / Capan-WT-noIFN	0.897435	0.0388744	Homo sapiens	FAS
Capan-KD-noIFN / Capan-WT-noIFN	0.888701	0.0180165	Homo sapiens	FASN
Capan-KD-noIFN / Capan-WT-noIFN	1.13109	0.0165711	Homo sapiens	FAT1
Capan-KD-noIFN / Capan-WT-noIFN	0.786604	0.00462798	Homo sapiens	FAU
Capan-KD-noIFN / Capan-WT-noIFN	0.933341	0.0411157	Homo sapiens	FBP2
Capan-KD-noIFN / Capan-WT-noIFN	0.875515	0.0104321	Homo sapiens	FBXL18
Capan-KD-noIFN / Capan-WT-noIFN	0.792807	0.00849554	Homo sapiens	FBXO22
Capan-KD-noIFN / Capan-WT-noIFN	0.548446	0.0477429	Homo sapiens	FGFBP1
Capan-KD-noIFN / Capan-WT-noIFN	1.13228	0.0371206	Homo sapiens	FGG
Capan-KD-noIFN / Capan-WT-noIFN	0.942859	0.0353197	Homo sapiens	FHL2
Capan-KD-noIFN / Capan-WT-noIFN	0.604596	0.0339487	Homo sapiens	FILIP1L
Capan-KD-noIFN / Capan-WT-noIFN	0.910752	0.0369508	Homo sapiens	FKBP15
Capan-KD-noIFN / Capan-WT-noIFN	1.77117	0.0179138	Homo sapiens	FLII
Capan-KD-noIFN / Capan-WT-noIFN	0.916976	0.0427235	Homo sapiens	FLNA
Capan-KD-noIFN / Capan-WT-noIFN	0.933767	0.045812	Homo sapiens	FLOT2
Capan-KD-noIFN / Capan-WT-noIFN	0.166375	0.00117361	Homo sapiens	FLYWCH2
Capan-KD-noIFN / Capan-WT-noIFN	0.790122	0.048244	Homo sapiens	FMR1
Capan-KD-noIFN / Capan-WT-noIFN	1.01117	0.0257939	Homo sapiens	FNBP4
Capan-KD-noIFN / Capan-WT-noIFN	0.794939	0.0341489	Homo sapiens	FOSL2
Capan-KD-noIFN / Capan-WT-noIFN	0.91093	0.0109046	Homo sapiens	FOXK1
Capan-KD-noIFN / Capan-WT-noIFN	1.08813	0.015905	Homo sapiens	FOXP1
Capan-KD-noIFN / Capan-WT-noIFN	0.807208	0.0312826	Homo sapiens	FOXRED1
Capan-KD-noIFN / Capan-WT-noIFN	0.836442	0.0384797	Homo sapiens	FPGS
Capan-KD-noIFN / Capan-WT-noIFN	0.98011	0.0293453	Homo sapiens	FRK
Capan-KD-noIFN / Capan-WT-noIFN	1.6851	0.0436368	Homo sapiens	FSIP2
Capan-KD-noIFN / Capan-WT-noIFN	1.2165	0.00696276	Homo sapiens	FTH1
Capan-KD-noIFN / Capan-WT-noIFN	0.913319	0.00963485	Homo sapiens	FTSJ3
Capan-KD-noIFN / Capan-WT-noIFN	0.948161	0.0254954	Homo sapiens	FUS
Capan-KD-noIFN / Capan-WT-noIFN	0.987309	0.0184877	Homo sapiens	FXN
Capan-KD-noIFN / Capan-WT-noIFN	1.23789	0.0415615	Homo sapiens	FXYD3
Capan-KD-noIFN / Capan-WT-noIFN	0.593578	0.0417625	Homo sapiens	G6PD
Capan-KD-noIFN / Capan-WT-noIFN	0.8831	0.0129582	Homo sapiens	GABPA
Capan-KD-noIFN / Capan-WT-noIFN	1.40189	0.042017	Homo sapiens	GABPB1
Capan-KD-noIFN / Capan-WT-noIFN	0.621701	0.0251879	Homo sapiens	GALC
Capan-KD-noIFN / Capan-WT-noIFN	1.08398	0.016215	Homo sapiens	GALNT5
Capan-KD-noIFN / Capan-WT-noIFN	0.473406	0.00774789	Homo sapiens	GALNT6
Capan-KD-noIFN / Capan-WT-noIFN	1.10693	0.0120748	Homo sapiens	GALNT7
Capan-KD-noIFN / Capan-WT-noIFN	1.40616	0.0460807	Homo sapiens	GAMT
Capan-KD-noIFN / Capan-WT-noIFN	0.867355	0.0396723	Homo sapiens	GAPDH
Capan-KD-noIFN / Capan-WT-noIFN	0.670464	0.0271087	Homo sapiens	GAPDHS
Capan-KD-noIFN / Capan-WT-noIFN	1.16623	0.0189783	Homo sapiens	GBA
Capan-KD-noIFN / Capan-WT-noIFN	1.12891	0.000170216	Homo sapiens	GBP1
Capan-KD-noIFN / Capan-WT-noIFN	1.03712	0.00801902	Homo sapiens	GBP2
Capan-KD-noIFN / Capan-WT-noIFN	1.04355	0.0106134	Homo sapiens	GBP4
Capan-KD-noIFN / Capan-WT-noIFN	1.24822	0.0465436	Homo sapiens	GBP5
Capan-KD-noIFN / Capan-WT-noIFN	0.806992	0.0368212	Homo sapiens	GCAT
Capan-KD-noIFN / Capan-WT-noIFN	0.54741	0.00726357	Homo sapiens	GCC1
Capan-KD-noIFN / Capan-WT-noIFN	1.15825	0.0054787	Homo sapiens	GCNT3
Capan-KD-noIFN / Capan-WT-noIFN	0.889957	0.0435334	Homo sapiens	GDAP1
Capan-KD-noIFN / Capan-WT-noIFN	0.882467	0.0328827	Homo sapiens	GDAP2
Capan-KD-noIFN / Capan-WT-noIFN	1.21312	0.0154251	Homo sapiens	GDF15
Capan-KD-noIFN / Capan-WT-noIFN	0.774556	0.0103301	Homo sapiens	GDPD3
Capan-KD-noIFN / Capan-WT-noIFN	0.956194	0.0011318	Homo sapiens	GEMIN2
Capan-KD-noIFN / Capan-WT-noIFN	0.819045	0.0271573	Homo sapiens	GEMIN4
Capan-KD-noIFN / Capan-WT-noIFN	0.908434	0.00746109	Homo sapiens	GEMIN5
Capan-KD-noIFN / Capan-WT-noIFN	0.608741	0.0340068	Homo sapiens	GFAP
Capan-KD-noIFN / Capan-WT-noIFN	0.859482	0.0223097	Homo sapiens	GGCT
Capan-KD-noIFN / Capan-WT-noIFN	0.888522	0.0323513	Homo sapiens	GGH
Capan-KD-noIFN / Capan-WT-noIFN	0.919509	0.0315116	Homo sapiens	GGPS1
Capan-KD-noIFN / Capan-WT-noIFN	1.12756	0.0198015	Homo sapiens	GHDC
Capan-KD-noIFN / Capan-WT-noIFN	0.665243	0.00130826	Homo sapiens	GINS1
Capan-KD-noIFN / Capan-WT-noIFN	0.777184	0.00263489	Homo sapiens	GINS2
Capan-KD-noIFN / Capan-WT-noIFN	0.972054	0.0499475	Homo sapiens	GIPC1
Capan-KD-noIFN / Capan-WT-noIFN	1.60509	0.00808915	Homo sapiens	GLA
Capan-KD-noIFN / Capan-WT-noIFN	1.18233	0.00540533	Homo sapiens	GLG1
Capan-KD-noIFN / Capan-WT-noIFN	0.91762	0.0219463	Homo sapiens	GLRX5
Capan-KD-noIFN / Capan-WT-noIFN	0.801252	0.0387301	Homo sapiens	GLS
Capan-KD-noIFN / Capan-WT-noIFN	0.895821	0.00944228	Homo sapiens	GM2A
Capan-KD-noIFN / Capan-WT-noIFN	0.962997	0.0404513	Homo sapiens	GMEB2
Capan-KD-noIFN / Capan-WT-noIFN	0.910933	0.0431754	Homo sapiens	GMPPB
Capan-KD-noIFN / Capan-WT-noIFN	0.977629	0.0309527	Homo sapiens	GMPS
Capan-KD-noIFN / Capan-WT-noIFN	0.835155	0.0159186	Homo sapiens	GNAI1
Capan-KD-noIFN / Capan-WT-noIFN	0.714477	0.00980013	Homo sapiens	GNAI3
Capan-KD-noIFN / Capan-WT-noIFN	0.970043	0.0430624	Homo sapiens	GNAS
Capan-KD-noIFN / Capan-WT-noIFN	0.809503	0.0185663	Homo sapiens	GNB1
Capan-KD-noIFN / Capan-WT-noIFN	1.12263	0.0403151	Homo sapiens	GNB1L
Capan-KD-noIFN / Capan-WT-noIFN	0.757231	0.0436747	Homo sapiens	GNG2
Capan-KD-noIFN / Capan-WT-noIFN	1.08947	0.00813562	Homo sapiens	GNL2
Capan-KD-noIFN / Capan-WT-noIFN	0.943317	0.0494435	Homo sapiens	GNPAT
Capan-KD-noIFN / Capan-WT-noIFN	0.91321	0.00883527	Homo sapiens	GNPDA2
Capan-KD-noIFN / Capan-WT-noIFN	0.259517	0.0349904	Homo sapiens	GNPTAB
Capan-KD-noIFN / Capan-WT-noIFN	1.2168	0.00820901	Homo sapiens	GNS
Capan-KD-noIFN / Capan-WT-noIFN	0.985609	0.0463101	Homo sapiens	GOLGA5
Capan-KD-noIFN / Capan-WT-noIFN	1.05634	0.0370395	Homo sapiens	GOLPH3L
Capan-KD-noIFN / Capan-WT-noIFN	1.94977	0.00914005	Homo sapiens	GOLT1B
Capan-KD-noIFN / Capan-WT-noIFN	1.64314	0.0116476	Homo sapiens	GORASP1
Capan-KD-noIFN / Capan-WT-noIFN	0.64832	0.0339535	Homo sapiens	GPAT3
Capan-KD-noIFN / Capan-WT-noIFN	0.493553	0.033354	Homo sapiens	GPATCH1
Capan-KD-noIFN / Capan-WT-noIFN	0.347346	0.0149339	Homo sapiens	GPRC5C
Capan-KD-noIFN / Capan-WT-noIFN	0.614143	0.046451	Homo sapiens	GPT2
Capan-KD-noIFN / Capan-WT-noIFN	1.0788	0.0493437	Homo sapiens	GPX2
Capan-KD-noIFN / Capan-WT-noIFN	0.833263	0.00584316	Homo sapiens	GPX8
Capan-KD-noIFN / Capan-WT-noIFN	0.907085	0.0471868	Homo sapiens	GRB7
Capan-KD-noIFN / Capan-WT-noIFN	0.962017	0.0420331	Homo sapiens	GRIPAP1
Capan-KD-noIFN / Capan-WT-noIFN	0.973963	0.0481732	Homo sapiens	GRK2
Capan-KD-noIFN / Capan-WT-noIFN	1.21036	0.00343607	Homo sapiens	GRN
Capan-KD-noIFN / Capan-WT-noIFN	1.04503	0.0314456	Homo sapiens	GSDMB
Capan-KD-noIFN / Capan-WT-noIFN	1.07807	0.0314456	Homo sapiens	GSE1
Capan-KD-noIFN / Capan-WT-noIFN	0.561857	0.00955295	Homo sapiens	GSKIP
Capan-KD-noIFN / Capan-WT-noIFN	0.873241	0.0296265	Homo sapiens	GSTM4
Capan-KD-noIFN / Capan-WT-noIFN	0.450955	0.0318052	Homo sapiens	GSTT2
Capan-KD-noIFN / Capan-WT-noIFN	1.05984	0.0477714	Homo sapiens	GTF2B
Capan-KD-noIFN / Capan-WT-noIFN	0.943426	0.0391622	Homo sapiens	GTF2F2
Capan-KD-noIFN / Capan-WT-noIFN	0.884792	0.0204723	Homo sapiens	GTF2H1
Capan-KD-noIFN / Capan-WT-noIFN	0.591823	0.0472264	Homo sapiens	GTPBP3
Capan-KD-noIFN / Capan-WT-noIFN	0.944462	0.0255144	Homo sapiens	GTPBP4
Capan-KD-noIFN / Capan-WT-noIFN	0.228693	0.0046993	Homo sapiens	GUF1
Capan-KD-noIFN / Capan-WT-noIFN	0.884244	0.0187967	Homo sapiens	GUK1
Capan-KD-noIFN / Capan-WT-noIFN	0.907699	0.0444742	Homo sapiens	H1-0
Capan-KD-noIFN / Capan-WT-noIFN	0.991761	0.0205589	Homo sapiens	H1-10
Capan-KD-noIFN / Capan-WT-noIFN	0.161929	0.0232564	Homo sapiens	H2AC20
Capan-KD-noIFN / Capan-WT-noIFN	0.652077	0.0295968	Homo sapiens	H2AC6
Capan-KD-noIFN / Capan-WT-noIFN	0.798981	0.0490723	Homo sapiens	H2AZ1
Capan-KD-noIFN / Capan-WT-noIFN	0.797413	0.0097541	Homo sapiens	H2BC5
Capan-KD-noIFN / Capan-WT-noIFN	0.925687	0.0167742	Homo sapiens	H3-2
Capan-KD-noIFN / Capan-WT-noIFN	1.18341	0.0250726	Homo sapiens	H3C1
Capan-KD-noIFN / Capan-WT-noIFN	0.959767	0.0280933	Homo sapiens	H4C1
Capan-KD-noIFN / Capan-WT-noIFN	1.10551	0.0206011	Homo sapiens	HACD2
Capan-KD-noIFN / Capan-WT-noIFN	1.12239	0.04326	Homo sapiens	HADH
Capan-KD-noIFN / Capan-WT-noIFN	0.706945	0.0449168	Homo sapiens	HAX1
Capan-KD-noIFN / Capan-WT-noIFN	0.538525	0.0230592	Homo sapiens	HDAC3
Capan-KD-noIFN / Capan-WT-noIFN	1.04481	0.0438497	Homo sapiens	HDDC3
Capan-KD-noIFN / Capan-WT-noIFN	0.897687	0.0232148	Homo sapiens	HDHD2
Capan-KD-noIFN / Capan-WT-noIFN	0.939734	0.00687923	Homo sapiens	HEBP1
Capan-KD-noIFN / Capan-WT-noIFN	0.929013	0.0301546	Homo sapiens	HECTD1
Capan-KD-noIFN / Capan-WT-noIFN	0.877375	0.0226603	Homo sapiens	HELLS
Capan-KD-noIFN / Capan-WT-noIFN	0.667572	0.0369463	Homo sapiens	HELZ
Capan-KD-noIFN / Capan-WT-noIFN	1.03247	0.0143543	Homo sapiens	HIBCH
Capan-KD-noIFN / Capan-WT-noIFN	0.797588	0.0280887	Homo sapiens	HIGD1A
Capan-KD-noIFN / Capan-WT-noIFN	0.924595	0.0212719	Homo sapiens	HINT3
Capan-KD-noIFN / Capan-WT-noIFN	0.475137	0.014973	Homo sapiens	HIRA
Capan-KD-noIFN / Capan-WT-noIFN	0.81782	0.0457683	Homo sapiens	HJURP
Capan-KD-noIFN / Capan-WT-noIFN	1.10012	0.0080395	Homo sapiens	HLA-A
Capan-KD-noIFN / Capan-WT-noIFN	1.10592	0.0211561	Homo sapiens	HLA-B
Capan-KD-noIFN / Capan-WT-noIFN	1.1341	0.0366756	Homo sapiens	HLA-DPA1
Capan-KD-noIFN / Capan-WT-noIFN	0.587287	0.0429995	Homo sapiens	HLA-DPB1
Capan-KD-noIFN / Capan-WT-noIFN	0.975008	0.00407753	Homo sapiens	HLA-DRA
Capan-KD-noIFN / Capan-WT-noIFN	0.30676	0.000154209	Homo sapiens	HLA-DRB1
Capan-KD-noIFN / Capan-WT-noIFN	0.439401	1.87676e-06	Homo sapiens	HLA-DRB3
Capan-KD-noIFN / Capan-WT-noIFN	0.843591	0.000903076	Homo sapiens	HLA-DRB5
Capan-KD-noIFN / Capan-WT-noIFN	0.914645	0.0198928	Homo sapiens	HLA-E
Capan-KD-noIFN / Capan-WT-noIFN	0.722432	0.0085426	Homo sapiens	HLA-F
Capan-KD-noIFN / Capan-WT-noIFN	0.997679	0.011774	Homo sapiens	HLA-H
Capan-KD-noIFN / Capan-WT-noIFN	1.54067	0.0269839	Homo sapiens	HM13
Capan-KD-noIFN / Capan-WT-noIFN	0.801874	0.0242377	Homo sapiens	HMGA1
Capan-KD-noIFN / Capan-WT-noIFN	0.425128	0.0321476	Homo sapiens	HMGA2
Capan-KD-noIFN / Capan-WT-noIFN	0.847552	0.0376158	Homo sapiens	HMGB1
Capan-KD-noIFN / Capan-WT-noIFN	0.970584	0.037083	Homo sapiens	HMGB3
Capan-KD-noIFN / Capan-WT-noIFN	0.970863	0.0157134	Homo sapiens	HMGCR
Capan-KD-noIFN / Capan-WT-noIFN	0.90546	0.0157134	Homo sapiens	HMGCS1
Capan-KD-noIFN / Capan-WT-noIFN	0.535412	0.0387475	Homo sapiens	HMGN1
Capan-KD-noIFN / Capan-WT-noIFN	1.22095	0.0399338	Homo sapiens	HMGN2
Capan-KD-noIFN / Capan-WT-noIFN	0.843262	0.0330938	Homo sapiens	HMMR
Capan-KD-noIFN / Capan-WT-noIFN	0.795249	0.0046993	Homo sapiens	HNRNPA3
Capan-KD-noIFN / Capan-WT-noIFN	0.846543	0.0381997	Homo sapiens	HNRNPAB
Capan-KD-noIFN / Capan-WT-noIFN	0.192555	0.0378236	Homo sapiens	HNRNPD
Capan-KD-noIFN / Capan-WT-noIFN	1.12023	0.0278525	Homo sapiens	HNRNPF
Capan-KD-noIFN / Capan-WT-noIFN	1.13278	0.0451381	Homo sapiens	HNRNPH1
Capan-KD-noIFN / Capan-WT-noIFN	0.967231	0.0350341	Homo sapiens	HNRNPH3
Capan-KD-noIFN / Capan-WT-noIFN	0.316635	0.035092	Homo sapiens	HNRNPM
Capan-KD-noIFN / Capan-WT-noIFN	0.940326	0.0454663	Homo sapiens	HNRNPU
Capan-KD-noIFN / Capan-WT-noIFN	0.989149	0.0238254	Homo sapiens	HOMER3
Capan-KD-noIFN / Capan-WT-noIFN	1.12306	0.0376	Homo sapiens	HPCAL1
Capan-KD-noIFN / Capan-WT-noIFN	0.801488	0.0349489	Homo sapiens	HPF1
Capan-KD-noIFN / Capan-WT-noIFN	0.899096	0.0426173	Homo sapiens	HPRT1
Capan-KD-noIFN / Capan-WT-noIFN	0.693128	0.0147378	Homo sapiens	HPS3
Capan-KD-noIFN / Capan-WT-noIFN	0.824652	0.0273246	Homo sapiens	HSD17B7
Capan-KD-noIFN / Capan-WT-noIFN	0.863569	0.0243137	Homo sapiens	HSDL1
Capan-KD-noIFN / Capan-WT-noIFN	2.08055	0.0435718	Homo sapiens	HSP90AA4P
Capan-KD-noIFN / Capan-WT-noIFN	2.50488	0.00351789	Homo sapiens	HSPA8
Capan-KD-noIFN / Capan-WT-noIFN	0.704675	0.0435099	Homo sapiens	HSPB11
Capan-KD-noIFN / Capan-WT-noIFN	0.724908	0.0465381	Homo sapiens	HSPE1
Capan-KD-noIFN / Capan-WT-noIFN	0.940374	0.0316311	Homo sapiens	HSPE1-MOB4
Capan-KD-noIFN / Capan-WT-noIFN	1.1335	0.0310545	Homo sapiens	HTATIP2
Capan-KD-noIFN / Capan-WT-noIFN	0.969392	0.0405069	Homo sapiens	IAH1
Capan-KD-noIFN / Capan-WT-noIFN	0.955673	0.00171474	Homo sapiens	ICAM1
Capan-KD-noIFN / Capan-WT-noIFN	0.818934	0.0482477	Homo sapiens	ID1
Capan-KD-noIFN / Capan-WT-noIFN	1.16779	0.0143466	Homo sapiens	IDH3B
Capan-KD-noIFN / Capan-WT-noIFN	0.879752	0.0149117	Homo sapiens	IDI1
Capan-KD-noIFN / Capan-WT-noIFN	0.886976	0.00101326	Homo sapiens	IDO1
Capan-KD-noIFN / Capan-WT-noIFN	1.13787	0.0141909	Homo sapiens	IFI35
Capan-KD-noIFN / Capan-WT-noIFN	0.90673	0.0332848	Homo sapiens	IFIH1
Capan-KD-noIFN / Capan-WT-noIFN	0.908909	0.0103285	Homo sapiens	IFIT1
Capan-KD-noIFN / Capan-WT-noIFN	0.926284	0.00136687	Homo sapiens	IFIT3
Capan-KD-noIFN / Capan-WT-noIFN	0.857116	0.00606335	Homo sapiens	IFIT5
Capan-KD-noIFN / Capan-WT-noIFN	0.71465	0.0239709	Homo sapiens	IFITM3
Capan-KD-noIFN / Capan-WT-noIFN	0.884683	0.0254502	Homo sapiens	IFNGR1
Capan-KD-noIFN / Capan-WT-noIFN	0.708494	0.00878989	Homo sapiens	IFRD2
Capan-KD-noIFN / Capan-WT-noIFN	1.0539	0.0368212	Homo sapiens	IFT27
Capan-KD-noIFN / Capan-WT-noIFN	1.15332	0.035901	Homo sapiens	IGBP1
Capan-KD-noIFN / Capan-WT-noIFN	0.761948	0.00334562	Homo sapiens	IGF1R
Capan-KD-noIFN / Capan-WT-noIFN	0.955947	0.0316994	Homo sapiens	IGF2BP1
Capan-KD-noIFN / Capan-WT-noIFN	0.443271	0.0100091	Homo sapiens	IGFBP3
Capan-KD-noIFN / Capan-WT-noIFN	1.31212	0.0495695	Homo sapiens	IGFBP4
Capan-KD-noIFN / Capan-WT-noIFN	0.79027	0.0337352	Homo sapiens	IL18R1
Capan-KD-noIFN / Capan-WT-noIFN	1.16283	0.021647	Homo sapiens	ILK
Capan-KD-noIFN / Capan-WT-noIFN	0.812096	0.0187053	Homo sapiens	IMPACT
Capan-KD-noIFN / Capan-WT-noIFN	0.930551	0.0205599	Homo sapiens	INPP4B
Capan-KD-noIFN / Capan-WT-noIFN	0.718166	0.00787472	Homo sapiens	INTS7
Capan-KD-noIFN / Capan-WT-noIFN	0.43316	0.00196955	Homo sapiens	INTS8
Capan-KD-noIFN / Capan-WT-noIFN	1.08447	0.0331406	Homo sapiens	IQGAP2
Capan-KD-noIFN / Capan-WT-noIFN	0.88895	0.0298107	Homo sapiens	IQGAP3
Capan-KD-noIFN / Capan-WT-noIFN	0.838752	0.0452294	Homo sapiens	IRAK1
Capan-KD-noIFN / Capan-WT-noIFN	0.925735	0.00667678	Homo sapiens	IRGQ
Capan-KD-noIFN / Capan-WT-noIFN	0.357277	0.00338195	Homo sapiens	ISCA1
Capan-KD-noIFN / Capan-WT-noIFN	1.12731	0.0476598	Homo sapiens	ISG15
Capan-KD-noIFN / Capan-WT-noIFN	1.22053	0.00127649	Homo sapiens	ISG20
Capan-KD-noIFN / Capan-WT-noIFN	0.678695	0.0109565	Homo sapiens	ISOC1
Capan-KD-noIFN / Capan-WT-noIFN	0.790516	0.0212044	Homo sapiens	ITFG1
Capan-KD-noIFN / Capan-WT-noIFN	0.923339	0.0396286	Homo sapiens	ITGA2
Capan-KD-noIFN / Capan-WT-noIFN	0.929841	0.0405069	Homo sapiens	ITGA3
Capan-KD-noIFN / Capan-WT-noIFN	0.785612	0.0115355	Homo sapiens	ITGAE
Capan-KD-noIFN / Capan-WT-noIFN	0.91803	0.0402868	Homo sapiens	ITGB8
Capan-KD-noIFN / Capan-WT-noIFN	1.19189	0.0299456	Homo sapiens	ITM2B
Capan-KD-noIFN / Capan-WT-noIFN	1.15891	0.0417569	Homo sapiens	JAK1
Capan-KD-noIFN / Capan-WT-noIFN	0.876653	0.0157053	Homo sapiens	JPH1
Capan-KD-noIFN / Capan-WT-noIFN	0.887931	0.0364787	Homo sapiens	JUNB
Capan-KD-noIFN / Capan-WT-noIFN	0.808075	0.0392475	Homo sapiens	JUND
Capan-KD-noIFN / Capan-WT-noIFN	0.971694	0.0321162	Homo sapiens	JUP
Capan-KD-noIFN / Capan-WT-noIFN	0.638808	0.00197455	Homo sapiens	KAT7
Capan-KD-noIFN / Capan-WT-noIFN	1.43805	0.014068	Homo sapiens	KATNA1
Capan-KD-noIFN / Capan-WT-noIFN	1.38153	0.00581822	Homo sapiens	KBTBD11
Capan-KD-noIFN / Capan-WT-noIFN	0.594688	0.0197061	Homo sapiens	KCNAB2
Capan-KD-noIFN / Capan-WT-noIFN	1.26072	0.0423016	Homo sapiens	KCNK1
Capan-KD-noIFN / Capan-WT-noIFN	0.589689	0.0305345	Homo sapiens	KCTD21
Capan-KD-noIFN / Capan-WT-noIFN	0.808996	0.0180376	Homo sapiens	KDM2A
Capan-KD-noIFN / Capan-WT-noIFN	0.900515	0.0283525	Homo sapiens	KDSR
Capan-KD-noIFN / Capan-WT-noIFN	0.80248	0.0399932	Homo sapiens	KEAP1
Capan-KD-noIFN / Capan-WT-noIFN	0.746141	0.000642486	Homo sapiens	KIAA1143
Capan-KD-noIFN / Capan-WT-noIFN	1.0338	0.0148427	Homo sapiens	KIAA2013
Capan-KD-noIFN / Capan-WT-noIFN	0.825757	0.00994027	Homo sapiens	KIF11
Capan-KD-noIFN / Capan-WT-noIFN	0.786871	0.0403952	Homo sapiens	KIF15
Capan-KD-noIFN / Capan-WT-noIFN	0.947491	0.00588259	Homo sapiens	KIF22
Capan-KD-noIFN / Capan-WT-noIFN	0.805882	0.0147675	Homo sapiens	KIF2C
Capan-KD-noIFN / Capan-WT-noIFN	0.848332	0.0312056	Homo sapiens	KIF4A
Capan-KD-noIFN / Capan-WT-noIFN	0.923457	0.0384797	Homo sapiens	KIF5B
Capan-KD-noIFN / Capan-WT-noIFN	0.868026	0.0385519	Homo sapiens	KIFBP
Capan-KD-noIFN / Capan-WT-noIFN	0.939026	0.00820106	Homo sapiens	KIFC1
Capan-KD-noIFN / Capan-WT-noIFN	0.964092	0.0400141	Homo sapiens	KLF4
Capan-KD-noIFN / Capan-WT-noIFN	0.815555	0.0166435	Homo sapiens	KNTC1
Capan-KD-noIFN / Capan-WT-noIFN	0.884098	0.0359173	Homo sapiens	KPNA2
Capan-KD-noIFN / Capan-WT-noIFN	0.900404	0.0436811	Homo sapiens	KPNA3
Capan-KD-noIFN / Capan-WT-noIFN	0.972045	0.0415412	Homo sapiens	KPNA4
Capan-KD-noIFN / Capan-WT-noIFN	0.99378	0.0242377	Homo sapiens	KRI1
Capan-KD-noIFN / Capan-WT-noIFN	2.03649	0.0049018	Homo sapiens	KRT1
Capan-KD-noIFN / Capan-WT-noIFN	1.54884	0.03255	Homo sapiens	KRT10
Capan-KD-noIFN / Capan-WT-noIFN	1.12054	0.0256851	Homo sapiens	KRT16
Capan-KD-noIFN / Capan-WT-noIFN	0.864926	0.0137446	Homo sapiens	KRT17
Capan-KD-noIFN / Capan-WT-noIFN	2.25234	0.0116476	Homo sapiens	KRT2
Capan-KD-noIFN / Capan-WT-noIFN	0.89984	0.0179893	Homo sapiens	KRT23
Capan-KD-noIFN / Capan-WT-noIFN	0.048759	0.00863919	Homo sapiens	KRT38
Capan-KD-noIFN / Capan-WT-noIFN	0.777874	0.0032493	Homo sapiens	KRT5
Capan-KD-noIFN / Capan-WT-noIFN	0.871134	0.0474684	Homo sapiens	KRT7
Capan-KD-noIFN / Capan-WT-noIFN	0.810706	0.0106279	Homo sapiens	KRT72
Capan-KD-noIFN / Capan-WT-noIFN	0.815956	0.00271645	Homo sapiens	KRT80
Capan-KD-noIFN / Capan-WT-noIFN	1.68918	0.00672006	Homo sapiens	KRT9
Capan-KD-noIFN / Capan-WT-noIFN	2.44706	0.0307093	Homo sapiens	KRTCAP2
Capan-KD-noIFN / Capan-WT-noIFN	0.914546	0.0439118	Homo sapiens	KTN1
Capan-KD-noIFN / Capan-WT-noIFN	0.960564	0.0393594	Homo sapiens	L2HGDH
Capan-KD-noIFN / Capan-WT-noIFN	0.871442	0.0369601	Homo sapiens	LAMA3
Capan-KD-noIFN / Capan-WT-noIFN	0.945265	0.0272379	Homo sapiens	LAMC2
Capan-KD-noIFN / Capan-WT-noIFN	0.872401	0.0261065	Homo sapiens	LAMTOR1
Capan-KD-noIFN / Capan-WT-noIFN	1.1164	0.0345521	Homo sapiens	LAMTOR2
Capan-KD-noIFN / Capan-WT-noIFN	1.19308	0.0308357	Homo sapiens	LAMTOR5
Capan-KD-noIFN / Capan-WT-noIFN	0.917726	0.0394689	Homo sapiens	LARP4
Capan-KD-noIFN / Capan-WT-noIFN	1.13417	0.0408963	Homo sapiens	LASP1
Capan-KD-noIFN / Capan-WT-noIFN	0.493157	0.0432049	Homo sapiens	LCMT2
Capan-KD-noIFN / Capan-WT-noIFN	0.903373	0.0438556	Homo sapiens	LDAH
Capan-KD-noIFN / Capan-WT-noIFN	0.410292	0.0211561	Homo sapiens	LDHB
Capan-KD-noIFN / Capan-WT-noIFN	0.896347	0.0141743	Homo sapiens	LDLR
Capan-KD-noIFN / Capan-WT-noIFN	0.984197	0.0288049	Homo sapiens	LDLRAP1
Capan-KD-noIFN / Capan-WT-noIFN	0.795945	0.0431701	Homo sapiens	LENG1
Capan-KD-noIFN / Capan-WT-noIFN	0.580382	0.0416837	Homo sapiens	LENG8
Capan-KD-noIFN / Capan-WT-noIFN	0.925708	0.0271796	Homo sapiens	LENG9
Capan-KD-noIFN / Capan-WT-noIFN	1.06785	0.0487386	Homo sapiens	LEO1
Capan-KD-noIFN / Capan-WT-noIFN	0.746354	0.0174083	Homo sapiens	LGALS8
Capan-KD-noIFN / Capan-WT-noIFN	0.939827	0.0193597	Homo sapiens	LGALS9
Capan-KD-noIFN / Capan-WT-noIFN	1.30195	0.0440014	Homo sapiens	LGMN
Capan-KD-noIFN / Capan-WT-noIFN	1.40974	0.0275784	Homo sapiens	LIMS1
Capan-KD-noIFN / Capan-WT-noIFN	1.08094	0.0327632	Homo sapiens	LIN7A
Capan-KD-noIFN / Capan-WT-noIFN	0.62927	0.00955295	Homo sapiens	LLPH
Capan-KD-noIFN / Capan-WT-noIFN	0.930613	0.0422259	Homo sapiens	LMAN1
Capan-KD-noIFN / Capan-WT-noIFN	0.728123	0.0462547	Homo sapiens	LMAN2L
Capan-KD-noIFN / Capan-WT-noIFN	1.01958	0.0487001	Homo sapiens	LMF2
Capan-KD-noIFN / Capan-WT-noIFN	0.918886	0.0195086	Homo sapiens	LMNB1
Capan-KD-noIFN / Capan-WT-noIFN	0.880548	0.011435	Homo sapiens	LPCAT4
Capan-KD-noIFN / Capan-WT-noIFN	1.0899	0.0105394	Homo sapiens	LPIN2
Capan-KD-noIFN / Capan-WT-noIFN	1.13524	0.0158553	Homo sapiens	LPP
Capan-KD-noIFN / Capan-WT-noIFN	1.08422	0.0105394	Homo sapiens	LRIF1
Capan-KD-noIFN / Capan-WT-noIFN	1.37657	0.00998223	Homo sapiens	LRP10
Capan-KD-noIFN / Capan-WT-noIFN	1.02213	0.0340123	Homo sapiens	LRPAP1
Capan-KD-noIFN / Capan-WT-noIFN	0.94905	0.0306426	Homo sapiens	LRPPRC
Capan-KD-noIFN / Capan-WT-noIFN	0.822313	0.0321162	Homo sapiens	LRR1
Capan-KD-noIFN / Capan-WT-noIFN	0.844244	0.0200487	Homo sapiens	LRRC40
Capan-KD-noIFN / Capan-WT-noIFN	0.848506	0.0144348	Homo sapiens	LRWD1
Capan-KD-noIFN / Capan-WT-noIFN	0.965937	0.008546	Homo sapiens	LSM1
Capan-KD-noIFN / Capan-WT-noIFN	0.878825	0.0371416	Homo sapiens	LSM12
Capan-KD-noIFN / Capan-WT-noIFN	0.890754	0.034874	Homo sapiens	LSM2
Capan-KD-noIFN / Capan-WT-noIFN	0.686541	0.00278576	Homo sapiens	LSM3
Capan-KD-noIFN / Capan-WT-noIFN	0.836624	0.0437913	Homo sapiens	LSM5
Capan-KD-noIFN / Capan-WT-noIFN	0.827135	0.0260421	Homo sapiens	LSM8
Capan-KD-noIFN / Capan-WT-noIFN	1.28758	0.00234204	Homo sapiens	LYPLA2
Capan-KD-noIFN / Capan-WT-noIFN	0.944084	0.0478384	Homo sapiens	LYRM7
Capan-KD-noIFN / Capan-WT-noIFN	1.23525	0.0407718	Homo sapiens	LYZ
Capan-KD-noIFN / Capan-WT-noIFN	0.256141	0.0339678	Homo sapiens	MAB21L4
Capan-KD-noIFN / Capan-WT-noIFN	0.956978	0.0209999	Homo sapiens	MACF1
Capan-KD-noIFN / Capan-WT-noIFN	0.907463	0.0058731	Homo sapiens	MAFF
Capan-KD-noIFN / Capan-WT-noIFN	0.906416	0.025469	Homo sapiens	MAGOHB
Capan-KD-noIFN / Capan-WT-noIFN	1.08631	0.0434483	Homo sapiens	MAGT1
Capan-KD-noIFN / Capan-WT-noIFN	1.02526	0.0405149	Homo sapiens	MAIP1
Capan-KD-noIFN / Capan-WT-noIFN	1.5835	0.0192876	Homo sapiens	MAN1A2
Capan-KD-noIFN / Capan-WT-noIFN	0.63129	0.0060074	Homo sapiens	MAN2B1
Capan-KD-noIFN / Capan-WT-noIFN	0.902219	0.0133783	Homo sapiens	MAP1S
Capan-KD-noIFN / Capan-WT-noIFN	0.784129	0.0104111	Homo sapiens	MAP2K1
Capan-KD-noIFN / Capan-WT-noIFN	1.03995	0.0228905	Homo sapiens	MAP2K3
Capan-KD-noIFN / Capan-WT-noIFN	0.440659	0.0115361	Homo sapiens	MAP4K3
Capan-KD-noIFN / Capan-WT-noIFN	0.89485	0.0452872	Homo sapiens	MAP4K4
Capan-KD-noIFN / Capan-WT-noIFN	0.879741	0.0448292	Homo sapiens	MAP4K5
Capan-KD-noIFN / Capan-WT-noIFN	0.908344	0.0135017	Homo sapiens	MAPK1
Capan-KD-noIFN / Capan-WT-noIFN	0.949345	0.0275336	Homo sapiens	MAPRE1
Capan-KD-noIFN / Capan-WT-noIFN	0.834954	0.0300934	Homo sapiens	MAPRE2
Capan-KD-noIFN / Capan-WT-noIFN	0.884697	0.0251308	Homo sapiens	MAPT
Capan-KD-noIFN / Capan-WT-noIFN	0.884828	0.0049018	Homo sapiens	MARK2
Capan-KD-noIFN / Capan-WT-noIFN	1.09952	0.034829	Homo sapiens	MAT2B
Capan-KD-noIFN / Capan-WT-noIFN	1.33962	0.0194987	Homo sapiens	MAVS
Capan-KD-noIFN / Capan-WT-noIFN	0.90824	0.0266154	Homo sapiens	MAX
Capan-KD-noIFN / Capan-WT-noIFN	0.505992	0.0130191	Homo sapiens	MB21D2
Capan-KD-noIFN / Capan-WT-noIFN	1.20969	0.0160594	Homo sapiens	MBD3
Capan-KD-noIFN / Capan-WT-noIFN	0.845597	0.0316994	Homo sapiens	MBNL1
Capan-KD-noIFN / Capan-WT-noIFN	0.939128	0.0353497	Homo sapiens	MCF2L
Capan-KD-noIFN / Capan-WT-noIFN	1.28723	0.0337481	Homo sapiens	MCFD2
Capan-KD-noIFN / Capan-WT-noIFN	0.905944	0.0427706	Homo sapiens	MCM6
Capan-KD-noIFN / Capan-WT-noIFN	0.872412	0.00858433	Homo sapiens	MCM7
Capan-KD-noIFN / Capan-WT-noIFN	0.786258	0.00668437	Homo sapiens	MDN1
Capan-KD-noIFN / Capan-WT-noIFN	0.269639	0.000632204	Homo sapiens	MDP1
Capan-KD-noIFN / Capan-WT-noIFN	0.644583	0.0140298	Homo sapiens	ME3
Capan-KD-noIFN / Capan-WT-noIFN	0.856187	0.0273028	Homo sapiens	MEAK7
Capan-KD-noIFN / Capan-WT-noIFN	0.715185	0.0418582	Homo sapiens	MED10
Capan-KD-noIFN / Capan-WT-noIFN	0.782329	0.0486985	Homo sapiens	MED17
Capan-KD-noIFN / Capan-WT-noIFN	0.631509	0.0129737	Homo sapiens	MED18
Capan-KD-noIFN / Capan-WT-noIFN	0.43639	0.00629245	Homo sapiens	MED6
Capan-KD-noIFN / Capan-WT-noIFN	1.12042	0.0223695	Homo sapiens	MED9
Capan-KD-noIFN / Capan-WT-noIFN	0.864931	0.0408844	Homo sapiens	MEF2D
Capan-KD-noIFN / Capan-WT-noIFN	0.915646	0.0407697	Homo sapiens	MET
Capan-KD-noIFN / Capan-WT-noIFN	0.847011	0.00821406	Homo sapiens	METTL1
Capan-KD-noIFN / Capan-WT-noIFN	0.754255	0.0122075	Homo sapiens	METTL14
Capan-KD-noIFN / Capan-WT-noIFN	0.897386	0.0399761	Homo sapiens	METTL3
Capan-KD-noIFN / Capan-WT-noIFN	0.894024	0.02381	Homo sapiens	MGAT4B
Capan-KD-noIFN / Capan-WT-noIFN	0.650831	0.0309605	Homo sapiens	MGST1
Capan-KD-noIFN / Capan-WT-noIFN	0.840745	0.0103235	Homo sapiens	MIEN1
Capan-KD-noIFN / Capan-WT-noIFN	0.795406	0.0397547	Homo sapiens	MINDY1
Capan-KD-noIFN / Capan-WT-noIFN	0.775848	0.0152887	Homo sapiens	MITD1
Capan-KD-noIFN / Capan-WT-noIFN	0.905641	0.0103868	Homo sapiens	MKI67
Capan-KD-noIFN / Capan-WT-noIFN	0.881041	0.0182129	Homo sapiens	MLEC
Capan-KD-noIFN / Capan-WT-noIFN	0.913527	0.0416392	Homo sapiens	MLH1
Capan-KD-noIFN / Capan-WT-noIFN	0.422575	0.0130191	Homo sapiens	MLLT1
Capan-KD-noIFN / Capan-WT-noIFN	0.937212	0.0224178	Homo sapiens	MLPH
Capan-KD-noIFN / Capan-WT-noIFN	0.646538	0.027422	Homo sapiens	MLX
Capan-KD-noIFN / Capan-WT-noIFN	0.93098	0.0142822	Homo sapiens	MLYCD
Capan-KD-noIFN / Capan-WT-noIFN	0.884322	0.0144597	Homo sapiens	MMGT1
Capan-KD-noIFN / Capan-WT-noIFN	0.887427	0.0276082	Homo sapiens	MMP7
Capan-KD-noIFN / Capan-WT-noIFN	0.901767	0.0414157	Homo sapiens	MMS19
Capan-KD-noIFN / Capan-WT-noIFN	1.02943	0.0446562	Homo sapiens	MMUT
Capan-KD-noIFN / Capan-WT-noIFN	0.699258	0.0440014	Homo sapiens	MON2
Capan-KD-noIFN / Capan-WT-noIFN	0.898816	0.00333092	Homo sapiens	MORF4L1
Capan-KD-noIFN / Capan-WT-noIFN	0.864997	0.0281501	Homo sapiens	MOV10
Capan-KD-noIFN / Capan-WT-noIFN	0.555914	0.0356157	Homo sapiens	MPO
Capan-KD-noIFN / Capan-WT-noIFN	0.869776	0.00592918	Homo sapiens	MPP5
Capan-KD-noIFN / Capan-WT-noIFN	0.858475	0.0305345	Homo sapiens	MPP6
Capan-KD-noIFN / Capan-WT-noIFN	0.849702	0.0430624	Homo sapiens	MRE11
Capan-KD-noIFN / Capan-WT-noIFN	0.735232	0.013251	Homo sapiens	MRGBP
Capan-KD-noIFN / Capan-WT-noIFN	0.958922	0.0166269	Homo sapiens	MRM1
Capan-KD-noIFN / Capan-WT-noIFN	0.817231	0.0228647	Homo sapiens	MRM3
Capan-KD-noIFN / Capan-WT-noIFN	0.945474	0.0252497	Homo sapiens	MRPL1
Capan-KD-noIFN / Capan-WT-noIFN	0.954711	0.0317484	Homo sapiens	MRPL10
Capan-KD-noIFN / Capan-WT-noIFN	1.19325	0.0391874	Homo sapiens	MRPL19
Capan-KD-noIFN / Capan-WT-noIFN	0.739	0.0305377	Homo sapiens	MRPL21
Capan-KD-noIFN / Capan-WT-noIFN	0.450908	0.0418582	Homo sapiens	MRPL34
Capan-KD-noIFN / Capan-WT-noIFN	1.15059	0.0227093	Homo sapiens	MRPL42
Capan-KD-noIFN / Capan-WT-noIFN	0.902361	0.0394031	Homo sapiens	MRPL43
Capan-KD-noIFN / Capan-WT-noIFN	0.944132	0.0294047	Homo sapiens	MRPL46
Capan-KD-noIFN / Capan-WT-noIFN	0.866065	0.034874	Homo sapiens	MRPL48
Capan-KD-noIFN / Capan-WT-noIFN	1.48956	0.0327456	Homo sapiens	MRPL51
Capan-KD-noIFN / Capan-WT-noIFN	1.11192	0.0262693	Homo sapiens	MRPL55
Capan-KD-noIFN / Capan-WT-noIFN	1.30866	0.0363447	Homo sapiens	MRPL57
Capan-KD-noIFN / Capan-WT-noIFN	0.864475	0.0143082	Homo sapiens	MRPS10
Capan-KD-noIFN / Capan-WT-noIFN	1.0977	0.0370395	Homo sapiens	MRPS14
Capan-KD-noIFN / Capan-WT-noIFN	1.24748	0.0246109	Homo sapiens	MRPS18A
Capan-KD-noIFN / Capan-WT-noIFN	0.593813	0.0351918	Homo sapiens	MRPS18C
Capan-KD-noIFN / Capan-WT-noIFN	0.85258	0.0125035	Homo sapiens	MRPS2
Capan-KD-noIFN / Capan-WT-noIFN	1.03506	0.0190082	Homo sapiens	MRPS21
Capan-KD-noIFN / Capan-WT-noIFN	1.09628	0.0337511	Homo sapiens	MRPS27
Capan-KD-noIFN / Capan-WT-noIFN	1.00393	0.0412846	Homo sapiens	MRPS30
Capan-KD-noIFN / Capan-WT-noIFN	0.771542	0.0165393	Homo sapiens	MSH3
Capan-KD-noIFN / Capan-WT-noIFN	0.803249	0.00914791	Homo sapiens	MSL1
Capan-KD-noIFN / Capan-WT-noIFN	1.28754	0.0453646	Homo sapiens	MT-ATP6
Capan-KD-noIFN / Capan-WT-noIFN	0.39588	0.0296722	Homo sapiens	MT1X
Capan-KD-noIFN / Capan-WT-noIFN	0.874008	0.0305915	Homo sapiens	MT2A
Capan-KD-noIFN / Capan-WT-noIFN	1.04737	0.0407853	Homo sapiens	MTA3
Capan-KD-noIFN / Capan-WT-noIFN	0.952095	0.0315771	Homo sapiens	MTDH
Capan-KD-noIFN / Capan-WT-noIFN	0.607574	0.0144466	Homo sapiens	MTHFSD
Capan-KD-noIFN / Capan-WT-noIFN	0.858289	0.0168352	Homo sapiens	MTMR9
Capan-KD-noIFN / Capan-WT-noIFN	0.759492	0.0247911	Homo sapiens	MTPAP
Capan-KD-noIFN / Capan-WT-noIFN	1.04501	0.0390766	Homo sapiens	MTX3
Capan-KD-noIFN / Capan-WT-noIFN	1.57279	0.0133783	Homo sapiens	MUC1
Capan-KD-noIFN / Capan-WT-noIFN	0.738971	0.00926062	Homo sapiens	MUC13
Capan-KD-noIFN / Capan-WT-noIFN	1.50692	0.00364869	Homo sapiens	MUC4
Capan-KD-noIFN / Capan-WT-noIFN	1.29375	0.0046952	Homo sapiens	MUC5AC
Capan-KD-noIFN / Capan-WT-noIFN	1.19283	0.0217922	Homo sapiens	MVB12A
Capan-KD-noIFN / Capan-WT-noIFN	0.933388	0.0130083	Homo sapiens	MVD
Capan-KD-noIFN / Capan-WT-noIFN	0.927996	0.000476133	Homo sapiens	MX1
Capan-KD-noIFN / Capan-WT-noIFN	0.787191	0.049968	Homo sapiens	MYD88
Capan-KD-noIFN / Capan-WT-noIFN	1.09286	0.043522	Homo sapiens	MYG1
Capan-KD-noIFN / Capan-WT-noIFN	0.948238	0.0289524	Homo sapiens	MYH10
Capan-KD-noIFN / Capan-WT-noIFN	0.921346	0.0344706	Homo sapiens	MYH9
Capan-KD-noIFN / Capan-WT-noIFN	0.321417	0.0150152	Homo sapiens	MYL6
Capan-KD-noIFN / Capan-WT-noIFN	0.33275	0.0488639	Homo sapiens	MYLPF
Capan-KD-noIFN / Capan-WT-noIFN	0.689436	0.0354289	Homo sapiens	MYO10
Capan-KD-noIFN / Capan-WT-noIFN	0.626895	0.0135877	Homo sapiens	MYO15B
Capan-KD-noIFN / Capan-WT-noIFN	1.00863	0.0273929	Homo sapiens	MYO19
Capan-KD-noIFN / Capan-WT-noIFN	0.847468	0.0278525	Homo sapiens	MYO1C
Capan-KD-noIFN / Capan-WT-noIFN	0.982363	0.0315551	Homo sapiens	MYO1E
Capan-KD-noIFN / Capan-WT-noIFN	0.803612	0.0360824	Homo sapiens	MYO6
Capan-KD-noIFN / Capan-WT-noIFN	1.23248	0.0248144	Homo sapiens	MYO9B
Capan-KD-noIFN / Capan-WT-noIFN	1.13074	0.0322251	Homo sapiens	NAA35
Capan-KD-noIFN / Capan-WT-noIFN	0.791222	0.0260013	Homo sapiens	NAA38
Capan-KD-noIFN / Capan-WT-noIFN	0.893113	0.039599	Homo sapiens	NAA50
Capan-KD-noIFN / Capan-WT-noIFN	17.8363	4.88146e-08	Homo sapiens	NACAD
Capan-KD-noIFN / Capan-WT-noIFN	0.890939	0.0491813	Homo sapiens	NADK2
Capan-KD-noIFN / Capan-WT-noIFN	0.885875	0.0346365	Homo sapiens	NAF1
Capan-KD-noIFN / Capan-WT-noIFN	1.24221	0.0169024	Homo sapiens	NAGLU
Capan-KD-noIFN / Capan-WT-noIFN	0.921705	0.0233772	Homo sapiens	NAMPT
Capan-KD-noIFN / Capan-WT-noIFN	0.796982	0.0438537	Homo sapiens	NaN
Capan-KD-noIFN / Capan-WT-noIFN	1.10927	0.00129374	Homo sapiens	NARS1
Capan-KD-noIFN / Capan-WT-noIFN	0.405262	0.000731709	Homo sapiens	NAT1
Capan-KD-noIFN / Capan-WT-noIFN	0.68594	0.0283279	Homo sapiens	NAV2
Capan-KD-noIFN / Capan-WT-noIFN	0.933912	0.0115845	Homo sapiens	NBAS
Capan-KD-noIFN / Capan-WT-noIFN	0.875842	0.032112	Homo sapiens	NBR1
Capan-KD-noIFN / Capan-WT-noIFN	0.878725	0.0454318	Homo sapiens	NCAPD2
Capan-KD-noIFN / Capan-WT-noIFN	0.931894	0.0246992	Homo sapiens	NCAPG2
Capan-KD-noIFN / Capan-WT-noIFN	0.926991	0.0294457	Homo sapiens	NCAPH2
Capan-KD-noIFN / Capan-WT-noIFN	0.953762	0.034829	Homo sapiens	NCBP1
Capan-KD-noIFN / Capan-WT-noIFN	1.08231	0.0266886	Homo sapiens	NCBP2
Capan-KD-noIFN / Capan-WT-noIFN	0.575019	0.00369772	Homo sapiens	NCK2
Capan-KD-noIFN / Capan-WT-noIFN	0.880165	0.0413461	Homo sapiens	NCLN
Capan-KD-noIFN / Capan-WT-noIFN	1.29451	0.00438743	Homo sapiens	NDRG1
Capan-KD-noIFN / Capan-WT-noIFN	1.11052	0.0122936	Homo sapiens	NDUFA10
Capan-KD-noIFN / Capan-WT-noIFN	1.08795	0.0310106	Homo sapiens	NDUFA12
Capan-KD-noIFN / Capan-WT-noIFN	0.820486	0.012388	Homo sapiens	NDUFA13
Capan-KD-noIFN / Capan-WT-noIFN	0.832728	0.0232784	Homo sapiens	NDUFA6
Capan-KD-noIFN / Capan-WT-noIFN	0.920148	0.0223761	Homo sapiens	NDUFA9
Capan-KD-noIFN / Capan-WT-noIFN	0.896265	0.03255	Homo sapiens	NDUFAF4
Capan-KD-noIFN / Capan-WT-noIFN	1.16627	0.0174927	Homo sapiens	NDUFB3
Capan-KD-noIFN / Capan-WT-noIFN	1.10069	0.0439924	Homo sapiens	NDUFC2
Capan-KD-noIFN / Capan-WT-noIFN	1.24085	0.0294038	Homo sapiens	NDUFS4
Capan-KD-noIFN / Capan-WT-noIFN	1.19261	0.0170955	Homo sapiens	NDUFS8
Capan-KD-noIFN / Capan-WT-noIFN	1.47702	0.0217189	Homo sapiens	NDUFV3
Capan-KD-noIFN / Capan-WT-noIFN	0.456205	0.0245141	Homo sapiens	NEB
Capan-KD-noIFN / Capan-WT-noIFN	0.8488	0.046213	Homo sapiens	NECAP2
Capan-KD-noIFN / Capan-WT-noIFN	0.936926	0.018104	Homo sapiens	NELFB
Capan-KD-noIFN / Capan-WT-noIFN	0.805537	0.00448354	Homo sapiens	NELFCD
Capan-KD-noIFN / Capan-WT-noIFN	0.665319	0.0150152	Homo sapiens	NF2
Capan-KD-noIFN / Capan-WT-noIFN	0.918904	0.0347023	Homo sapiens	NFKB1
Capan-KD-noIFN / Capan-WT-noIFN	2.03214	0.00790752	Homo sapiens	NFKBIB
Capan-KD-noIFN / Capan-WT-noIFN	0.929896	0.0471154	Homo sapiens	NFS1
Capan-KD-noIFN / Capan-WT-noIFN	0.969063	0.0269481	Homo sapiens	NHP2
Capan-KD-noIFN / Capan-WT-noIFN	0.924662	0.0489264	Homo sapiens	NIF3L1
Capan-KD-noIFN / Capan-WT-noIFN	0.967098	0.00740365	Homo sapiens	NIFK
Capan-KD-noIFN / Capan-WT-noIFN	0.811786	0.0468298	Homo sapiens	NIPBL
Capan-KD-noIFN / Capan-WT-noIFN	0.753606	0.0254243	Homo sapiens	NISCH
Capan-KD-noIFN / Capan-WT-noIFN	1.69129	0.0242377	Homo sapiens	NLRX1
Capan-KD-noIFN / Capan-WT-noIFN	0.897496	0.0485339	Homo sapiens	NMD3
Capan-KD-noIFN / Capan-WT-noIFN	0.801586	0.0307261	Homo sapiens	NME1
Capan-KD-noIFN / Capan-WT-noIFN	0.819011	0.0174099	Homo sapiens	NME3
Capan-KD-noIFN / Capan-WT-noIFN	0.962286	0.0151265	Homo sapiens	NME6
Capan-KD-noIFN / Capan-WT-noIFN	0.920618	0.0300757	Homo sapiens	NMES1
Capan-KD-noIFN / Capan-WT-noIFN	0.970241	0.0241317	Homo sapiens	NNT
Capan-KD-noIFN / Capan-WT-noIFN	0.921078	0.0208876	Homo sapiens	NOB1
Capan-KD-noIFN / Capan-WT-noIFN	1.0507	0.0190855	Homo sapiens	NOC2L
Capan-KD-noIFN / Capan-WT-noIFN	1.06053	0.00564296	Homo sapiens	NOL3
Capan-KD-noIFN / Capan-WT-noIFN	0.75687	0.0411312	Homo sapiens	NOL4L
Capan-KD-noIFN / Capan-WT-noIFN	0.95557	0.019436	Homo sapiens	NOLC1
Capan-KD-noIFN / Capan-WT-noIFN	0.822109	0.0141078	Homo sapiens	NOM1
Capan-KD-noIFN / Capan-WT-noIFN	0.733244	0.0466969	Homo sapiens	NOMO2
Capan-KD-noIFN / Capan-WT-noIFN	1.13399	0.0462459	Homo sapiens	NONO
Capan-KD-noIFN / Capan-WT-noIFN	1.25928	0.00537425	Homo sapiens	NOP10
Capan-KD-noIFN / Capan-WT-noIFN	0.881329	0.00730748	Homo sapiens	NOP14
Capan-KD-noIFN / Capan-WT-noIFN	1.03672	0.0396723	Homo sapiens	NOSIP
Capan-KD-noIFN / Capan-WT-noIFN	0.787576	0.0122108	Homo sapiens	NPM1
Capan-KD-noIFN / Capan-WT-noIFN	0.774185	0.0400474	Homo sapiens	NR2C2AP
Capan-KD-noIFN / Capan-WT-noIFN	0.725567	0.00650849	Homo sapiens	NR2F6
Capan-KD-noIFN / Capan-WT-noIFN	0.629664	0.0223939	Homo sapiens	NR3C1
Capan-KD-noIFN / Capan-WT-noIFN	0.911988	0.0352171	Homo sapiens	NRAS
Capan-KD-noIFN / Capan-WT-noIFN	0.985746	0.0267274	Homo sapiens	NRDC
Capan-KD-noIFN / Capan-WT-noIFN	0.765978	0.0108057	Homo sapiens	NSMCE1
Capan-KD-noIFN / Capan-WT-noIFN	1.35076	0.0162036	Homo sapiens	NT5C
Capan-KD-noIFN / Capan-WT-noIFN	1.13973	0.01379	Homo sapiens	NT5C2
Capan-KD-noIFN / Capan-WT-noIFN	1.01153	0.0229577	Homo sapiens	NT5C3B
Capan-KD-noIFN / Capan-WT-noIFN	0.930483	0.0298161	Homo sapiens	NUBPL
Capan-KD-noIFN / Capan-WT-noIFN	1.06914	0.0470043	Homo sapiens	NUCB2
Capan-KD-noIFN / Capan-WT-noIFN	0.907047	0.0412846	Homo sapiens	NUDCD1
Capan-KD-noIFN / Capan-WT-noIFN	0.800104	0.0265538	Homo sapiens	NUDT16
Capan-KD-noIFN / Capan-WT-noIFN	0.954177	0.0301781	Homo sapiens	NUDT4B
Capan-KD-noIFN / Capan-WT-noIFN	0.722765	0.00768064	Homo sapiens	NUF2
Capan-KD-noIFN / Capan-WT-noIFN	0.927578	0.0153631	Homo sapiens	NUFIP2
Capan-KD-noIFN / Capan-WT-noIFN	0.86515	0.0351065	Homo sapiens	NUP107
Capan-KD-noIFN / Capan-WT-noIFN	0.91038	0.0399697	Homo sapiens	NUP153
Capan-KD-noIFN / Capan-WT-noIFN	0.869202	0.0471945	Homo sapiens	NUP155
Capan-KD-noIFN / Capan-WT-noIFN	0.939122	0.021275	Homo sapiens	NUP205
Capan-KD-noIFN / Capan-WT-noIFN	0.973671	0.0258164	Homo sapiens	NUP50
Capan-KD-noIFN / Capan-WT-noIFN	0.947005	0.0417763	Homo sapiens	NUP54
Capan-KD-noIFN / Capan-WT-noIFN	0.713099	0.0100129	Homo sapiens	NXT2
Capan-KD-noIFN / Capan-WT-noIFN	1.10988	0.0376207	Homo sapiens	OAS1
Capan-KD-noIFN / Capan-WT-noIFN	0.901956	0.00138197	Homo sapiens	OAS2
Capan-KD-noIFN / Capan-WT-noIFN	0.870248	0.00237948	Homo sapiens	OAS3
Capan-KD-noIFN / Capan-WT-noIFN	0.787764	0.018936	Homo sapiens	OPA3
Capan-KD-noIFN / Capan-WT-noIFN	0.863219	0.027391	Homo sapiens	OPTN
Capan-KD-noIFN / Capan-WT-noIFN	0.647365	0.00820106	Homo sapiens	ORC2
Capan-KD-noIFN / Capan-WT-noIFN	0.850527	0.0107276	Homo sapiens	ORC4
Capan-KD-noIFN / Capan-WT-noIFN	0.901792	0.0205735	Homo sapiens	ORC5
Capan-KD-noIFN / Capan-WT-noIFN	0.869466	0.0272719	Homo sapiens	ORC6
Capan-KD-noIFN / Capan-WT-noIFN	1.14255	0.034076	Homo sapiens	ORMDL3
Capan-KD-noIFN / Capan-WT-noIFN	1.29952	0.0153745	Homo sapiens	OSTC
Capan-KD-noIFN / Capan-WT-noIFN	0.784198	0.031701	Homo sapiens	OTULINL
Capan-KD-noIFN / Capan-WT-noIFN	0.870142	0.0245796	Homo sapiens	OXA1L
Capan-KD-noIFN / Capan-WT-noIFN	0.962255	0.0491669	Homo sapiens	P4HTM
Capan-KD-noIFN / Capan-WT-noIFN	0.185559	0.00209749	Homo sapiens	PABPC1
Capan-KD-noIFN / Capan-WT-noIFN	0.884254	0.0325968	Homo sapiens	PAFAH1B3
Capan-KD-noIFN / Capan-WT-noIFN	1.27518	0.0157023	Homo sapiens	PAIP1
Capan-KD-noIFN / Capan-WT-noIFN	0.91263	0.0476926	Homo sapiens	PANK4
Capan-KD-noIFN / Capan-WT-noIFN	1.09305	0.0487608	Homo sapiens	PAPSS2
Capan-KD-noIFN / Capan-WT-noIFN	0.373632	0.0329331	Homo sapiens	PARL
Capan-KD-noIFN / Capan-WT-noIFN	0.840845	0.0344623	Homo sapiens	PARP10
Capan-KD-noIFN / Capan-WT-noIFN	1.01118	0.00227471	Homo sapiens	PARP9
Capan-KD-noIFN / Capan-WT-noIFN	0.826679	0.00689751	Homo sapiens	PAWR
Capan-KD-noIFN / Capan-WT-noIFN	0.323651	0.0185717	Homo sapiens	PAXIP1
Capan-KD-noIFN / Capan-WT-noIFN	0.842806	0.00962279	Homo sapiens	PBK
Capan-KD-noIFN / Capan-WT-noIFN	0.891936	0.0267944	Homo sapiens	PCBP1
Capan-KD-noIFN / Capan-WT-noIFN	1.0771	0.0297251	Homo sapiens	PCBP2
Capan-KD-noIFN / Capan-WT-noIFN	0.841574	0.0437655	Homo sapiens	PCLAF
Capan-KD-noIFN / Capan-WT-noIFN	0.882907	0.00918259	Homo sapiens	PCNA
Capan-KD-noIFN / Capan-WT-noIFN	0.889198	0.0399932	Homo sapiens	PCNP
Capan-KD-noIFN / Capan-WT-noIFN	0.392386	0.0157013	Homo sapiens	PCSK9
Capan-KD-noIFN / Capan-WT-noIFN	0.865113	0.0100347	Homo sapiens	PDAP1
Capan-KD-noIFN / Capan-WT-noIFN	0.883907	0.0295592	Homo sapiens	PDCD10
Capan-KD-noIFN / Capan-WT-noIFN	0.926889	0.0361527	Homo sapiens	PDCD11
Capan-KD-noIFN / Capan-WT-noIFN	1.04294	0.0487421	Homo sapiens	PDCL3
Capan-KD-noIFN / Capan-WT-noIFN	0.887927	0.0144592	Homo sapiens	PDE12
Capan-KD-noIFN / Capan-WT-noIFN	0.89814	0.032679	Homo sapiens	PDIA6
Capan-KD-noIFN / Capan-WT-noIFN	0.919487	0.0405598	Homo sapiens	PDLIM1
Capan-KD-noIFN / Capan-WT-noIFN	1.06531	0.00830175	Homo sapiens	PDLIM7
Capan-KD-noIFN / Capan-WT-noIFN	0.940388	0.048292	Homo sapiens	PDS5A
Capan-KD-noIFN / Capan-WT-noIFN	0.738069	0.0208504	Homo sapiens	PDXP
Capan-KD-noIFN / Capan-WT-noIFN	0.922266	0.0102871	Homo sapiens	PEA15
Capan-KD-noIFN / Capan-WT-noIFN	1.20026	0.0460096	Homo sapiens	PELP1
Capan-KD-noIFN / Capan-WT-noIFN	0.925661	0.0184182	Homo sapiens	PES1
Capan-KD-noIFN / Capan-WT-noIFN	0.813191	0.0283656	Homo sapiens	PET100
Capan-KD-noIFN / Capan-WT-noIFN	0.331267	0.0410616	Homo sapiens	PFDN4
Capan-KD-noIFN / Capan-WT-noIFN	0.865991	0.0217822	Homo sapiens	PFDN6
Capan-KD-noIFN / Capan-WT-noIFN	1.22279	0.0308121	Homo sapiens	PFN3
Capan-KD-noIFN / Capan-WT-noIFN	0.964097	0.0477694	Homo sapiens	PGM3
Capan-KD-noIFN / Capan-WT-noIFN	3.0711	0.00818907	Homo sapiens	PGM5
Capan-KD-noIFN / Capan-WT-noIFN	0.689435	0.0462403	Homo sapiens	PGPEP1
Capan-KD-noIFN / Capan-WT-noIFN	0.400245	0.0347942	Homo sapiens	PHACTR4
Capan-KD-noIFN / Capan-WT-noIFN	0.88649	0.00716952	Homo sapiens	PHB2
Capan-KD-noIFN / Capan-WT-noIFN	0.887464	0.0358669	Homo sapiens	PHF14
Capan-KD-noIFN / Capan-WT-noIFN	0.946021	0.0431489	Homo sapiens	PHGDH
Capan-KD-noIFN / Capan-WT-noIFN	0.818885	0.0207778	Homo sapiens	PHIP
Capan-KD-noIFN / Capan-WT-noIFN	0.533115	0.0376204	Homo sapiens	PHLDA2
Capan-KD-noIFN / Capan-WT-noIFN	0.709642	0.032528	Homo sapiens	PI4K2B
Capan-KD-noIFN / Capan-WT-noIFN	1.23217	0.00382336	Homo sapiens	PIGR
Capan-KD-noIFN / Capan-WT-noIFN	0.887437	0.0305514	Homo sapiens	PIK3R1
Capan-KD-noIFN / Capan-WT-noIFN	0.658178	0.00254232	Homo sapiens	PIP4K2A
Capan-KD-noIFN / Capan-WT-noIFN	0.977708	0.0173517	Homo sapiens	PIP4P1
Capan-KD-noIFN / Capan-WT-noIFN	0.641244	0.0195295	Homo sapiens	PIP5K1A
Capan-KD-noIFN / Capan-WT-noIFN	0.941863	0.0260667	Homo sapiens	PITHD1
Capan-KD-noIFN / Capan-WT-noIFN	0.865109	0.0495329	Homo sapiens	PKM
Capan-KD-noIFN / Capan-WT-noIFN	1.40087	0.0173846	Homo sapiens	PKN2
Capan-KD-noIFN / Capan-WT-noIFN	0.918837	0.0122686	Homo sapiens	PKP2
Capan-KD-noIFN / Capan-WT-noIFN	0.928638	0.0462403	Homo sapiens	PLCH1
Capan-KD-noIFN / Capan-WT-noIFN	0.911341	0.0173127	Homo sapiens	PLD3
Capan-KD-noIFN / Capan-WT-noIFN	0.757978	0.0385676	Homo sapiens	PLEC
Capan-KD-noIFN / Capan-WT-noIFN	0.855959	0.0179138	Homo sapiens	PLEKHA7
Capan-KD-noIFN / Capan-WT-noIFN	1.60024	0.008546	Homo sapiens	PLEKHB2
Capan-KD-noIFN / Capan-WT-noIFN	0.935402	0.0316679	Homo sapiens	PLEKHG3
Capan-KD-noIFN / Capan-WT-noIFN	1.54894	0.0337141	Homo sapiens	PLGRKT
Capan-KD-noIFN / Capan-WT-noIFN	0.902978	0.0323555	Homo sapiens	PLXNA1
Capan-KD-noIFN / Capan-WT-noIFN	0.982342	0.0346737	Homo sapiens	PLXNB2
Capan-KD-noIFN / Capan-WT-noIFN	0.845988	0.0473167	Homo sapiens	PMEPA1
Capan-KD-noIFN / Capan-WT-noIFN	1.01293	0.0433252	Homo sapiens	PMPCA
Capan-KD-noIFN / Capan-WT-noIFN	0.812611	0.0341969	Homo sapiens	PMS2
Capan-KD-noIFN / Capan-WT-noIFN	0.859232	0.0248103	Homo sapiens	PMVK
Capan-KD-noIFN / Capan-WT-noIFN	0.903383	0.0287986	Homo sapiens	PNKD
Capan-KD-noIFN / Capan-WT-noIFN	0.880265	0.0133728	Homo sapiens	PNO1
Capan-KD-noIFN / Capan-WT-noIFN	0.952783	0.0134408	Homo sapiens	POC1A
Capan-KD-noIFN / Capan-WT-noIFN	0.831495	0.00632944	Homo sapiens	PODXL
Capan-KD-noIFN / Capan-WT-noIFN	1.05092	0.0157134	Homo sapiens	POFUT1
Capan-KD-noIFN / Capan-WT-noIFN	1.15244	0.0125546	Homo sapiens	POLB
Capan-KD-noIFN / Capan-WT-noIFN	0.846602	0.0466943	Homo sapiens	POLD1
Capan-KD-noIFN / Capan-WT-noIFN	0.904161	0.0157023	Homo sapiens	POLDIP3
Capan-KD-noIFN / Capan-WT-noIFN	0.78679	0.00830175	Homo sapiens	POLE
Capan-KD-noIFN / Capan-WT-noIFN	0.616922	0.0397337	Homo sapiens	POLE4
Capan-KD-noIFN / Capan-WT-noIFN	0.883465	0.011767	Homo sapiens	POLR1F
Capan-KD-noIFN / Capan-WT-noIFN	1.04842	0.0214516	Homo sapiens	POLR2I
Capan-KD-noIFN / Capan-WT-noIFN	0.794418	0.0464014	Homo sapiens	POLR3E
Capan-KD-noIFN / Capan-WT-noIFN	1.00547	0.0491669	Homo sapiens	PON2
Capan-KD-noIFN / Capan-WT-noIFN	0.960249	0.0439924	Homo sapiens	POP4
Capan-KD-noIFN / Capan-WT-noIFN	0.805959	0.0385555	Homo sapiens	POP7
Capan-KD-noIFN / Capan-WT-noIFN	0.8472	0.0121755	Homo sapiens	PPCS
Capan-KD-noIFN / Capan-WT-noIFN	0.829612	0.0205873	Homo sapiens	PPDPF
Capan-KD-noIFN / Capan-WT-noIFN	0.845073	0.0337551	Homo sapiens	PPIA
Capan-KD-noIFN / Capan-WT-noIFN	0.0801195	0.0220266	Homo sapiens	PPIAL4C
Capan-KD-noIFN / Capan-WT-noIFN	0.377713	0.0345884	Homo sapiens	PPIC
Capan-KD-noIFN / Capan-WT-noIFN	0.929677	0.0420564	Homo sapiens	PPIF
Capan-KD-noIFN / Capan-WT-noIFN	1.06193	0.0328039	Homo sapiens	PPIH
Capan-KD-noIFN / Capan-WT-noIFN	0.950362	0.01819	Homo sapiens	PPL
Capan-KD-noIFN / Capan-WT-noIFN	0.944593	0.0423732	Homo sapiens	PPM1A
Capan-KD-noIFN / Capan-WT-noIFN	0.947848	0.0499858	Homo sapiens	PPM1G
Capan-KD-noIFN / Capan-WT-noIFN	0.909544	0.0220796	Homo sapiens	PPP1CA
Capan-KD-noIFN / Capan-WT-noIFN	0.909205	0.010249	Homo sapiens	PPP1CC
Capan-KD-noIFN / Capan-WT-noIFN	0.894212	0.00105935	Homo sapiens	PPP1R14B
Capan-KD-noIFN / Capan-WT-noIFN	1.13474	0.0198015	Homo sapiens	PPP1R1B
Capan-KD-noIFN / Capan-WT-noIFN	0.905507	0.0297047	Homo sapiens	PPP1R9B
Capan-KD-noIFN / Capan-WT-noIFN	0.70853	0.0321626	Homo sapiens	PPP2CA
Capan-KD-noIFN / Capan-WT-noIFN	0.996883	0.0295906	Homo sapiens	PPP2R5A
Capan-KD-noIFN / Capan-WT-noIFN	0.798732	0.0477694	Homo sapiens	PPP2R5C
Capan-KD-noIFN / Capan-WT-noIFN	0.89128	0.0258462	Homo sapiens	PPP3R1
Capan-KD-noIFN / Capan-WT-noIFN	0.988495	0.0463239	Homo sapiens	PPP4R2
Capan-KD-noIFN / Capan-WT-noIFN	0.987602	0.0193096	Homo sapiens	PPP4R3B
Capan-KD-noIFN / Capan-WT-noIFN	0.861265	0.0357996	Homo sapiens	PPP6R1
Capan-KD-noIFN / Capan-WT-noIFN	0.95811	0.0489343	Homo sapiens	PPTC7
Capan-KD-noIFN / Capan-WT-noIFN	0.779401	0.0115845	Homo sapiens	PPWD1
Capan-KD-noIFN / Capan-WT-noIFN	0.836122	0.0260667	Homo sapiens	PRC1
Capan-KD-noIFN / Capan-WT-noIFN	0.877581	0.0280434	Homo sapiens	PRCC
Capan-KD-noIFN / Capan-WT-noIFN	0.85749	0.0470814	Homo sapiens	PRDX3
Capan-KD-noIFN / Capan-WT-noIFN	0.910041	0.0417569	Homo sapiens	PRDX4
Capan-KD-noIFN / Capan-WT-noIFN	0.821893	0.0357577	Homo sapiens	PRIM1
Capan-KD-noIFN / Capan-WT-noIFN	0.768943	0.0337141	Homo sapiens	PRIM2
Capan-KD-noIFN / Capan-WT-noIFN	0.613412	0.01611	Homo sapiens	PRKACB
Capan-KD-noIFN / Capan-WT-noIFN	1.18642	0.0184182	Homo sapiens	PRKCI
Capan-KD-noIFN / Capan-WT-noIFN	1.17334	0.0241796	Homo sapiens	PRKCSH
Capan-KD-noIFN / Capan-WT-noIFN	0.789063	0.034203	Homo sapiens	PRMT1
Capan-KD-noIFN / Capan-WT-noIFN	1.31804	0.0246295	Homo sapiens	PRNP
Capan-KD-noIFN / Capan-WT-noIFN	0.925787	0.0456874	Homo sapiens	PROSER2
Capan-KD-noIFN / Capan-WT-noIFN	0.92121	0.0337141	Homo sapiens	PRPF31
Capan-KD-noIFN / Capan-WT-noIFN	0.829644	0.011072	Homo sapiens	PRPF4B
Capan-KD-noIFN / Capan-WT-noIFN	0.847285	0.0188022	Homo sapiens	PRPSAP2
Capan-KD-noIFN / Capan-WT-noIFN	1.15592	0.0360186	Homo sapiens	PRR15
Capan-KD-noIFN / Capan-WT-noIFN	1.27606	0.0112586	Homo sapiens	PRSS2
Capan-KD-noIFN / Capan-WT-noIFN	0.62984	0.0154207	Homo sapiens	PRSS23
Capan-KD-noIFN / Capan-WT-noIFN	0.64337	0.0137068	Homo sapiens	PRUNE1
Capan-KD-noIFN / Capan-WT-noIFN	1.12168	0.0120803	Homo sapiens	PSAP
Capan-KD-noIFN / Capan-WT-noIFN	0.905495	0.0330004	Homo sapiens	PSAT1
Capan-KD-noIFN / Capan-WT-noIFN	1.05501	0.0498995	Homo sapiens	PSCA
Capan-KD-noIFN / Capan-WT-noIFN	0.855264	0.0468777	Homo sapiens	PSMB2
Capan-KD-noIFN / Capan-WT-noIFN	1.02349	0.0196196	Homo sapiens	PSMB8
Capan-KD-noIFN / Capan-WT-noIFN	0.996946	0.00444509	Homo sapiens	PSMB9
Capan-KD-noIFN / Capan-WT-noIFN	0.895441	0.0478406	Homo sapiens	PSMD11
Capan-KD-noIFN / Capan-WT-noIFN	0.815432	0.0395271	Homo sapiens	PSMD12
Capan-KD-noIFN / Capan-WT-noIFN	1.06559	0.0475432	Homo sapiens	PSMD4
Capan-KD-noIFN / Capan-WT-noIFN	0.902118	0.0350155	Homo sapiens	PSMD7
Capan-KD-noIFN / Capan-WT-noIFN	0.962015	0.0431489	Homo sapiens	PSME2
Capan-KD-noIFN / Capan-WT-noIFN	0.869414	0.0290875	Homo sapiens	PSME3
Capan-KD-noIFN / Capan-WT-noIFN	0.826476	0.0408096	Homo sapiens	PSME3IP1
Capan-KD-noIFN / Capan-WT-noIFN	0.79172	0.0296704	Homo sapiens	PSMG2
Capan-KD-noIFN / Capan-WT-noIFN	0.964335	0.0370171	Homo sapiens	PSPH
Capan-KD-noIFN / Capan-WT-noIFN	0.422207	0.000511054	Homo sapiens	PTBP1
Capan-KD-noIFN / Capan-WT-noIFN	0.212535	0.000511054	Homo sapiens	PTK2
Capan-KD-noIFN / Capan-WT-noIFN	0.771149	0.0165601	Homo sapiens	PTMA
Capan-KD-noIFN / Capan-WT-noIFN	0.579637	0.0316984	Homo sapiens	PTMS
Capan-KD-noIFN / Capan-WT-noIFN	0.725964	0.0195545	Homo sapiens	PTOV1
Capan-KD-noIFN / Capan-WT-noIFN	1.01457	0.0361452	Homo sapiens	PTPA
Capan-KD-noIFN / Capan-WT-noIFN	0.60964	0.0364787	Homo sapiens	PTPMT1
Capan-KD-noIFN / Capan-WT-noIFN	0.83309	0.0209899	Homo sapiens	PTPRH
Capan-KD-noIFN / Capan-WT-noIFN	0.247203	0.0395882	Homo sapiens	PUF60
Capan-KD-noIFN / Capan-WT-noIFN	1.07193	0.0175404	Homo sapiens	PUM1
Capan-KD-noIFN / Capan-WT-noIFN	1.1721	0.0138247	Homo sapiens	PUM3
Capan-KD-noIFN / Capan-WT-noIFN	0.848485	0.0254112	Homo sapiens	PWP1
Capan-KD-noIFN / Capan-WT-noIFN	1.21231	0.0180949	Homo sapiens	PYCARD
Capan-KD-noIFN / Capan-WT-noIFN	0.917682	0.0329631	Homo sapiens	PYCR2
Capan-KD-noIFN / Capan-WT-noIFN	0.9637	0.0302685	Homo sapiens	PYM1
Capan-KD-noIFN / Capan-WT-noIFN	0.933558	0.0406048	Homo sapiens	QARS1
Capan-KD-noIFN / Capan-WT-noIFN	0.842127	0.0363546	Homo sapiens	QKI
Capan-KD-noIFN / Capan-WT-noIFN	0.8638	0.0465777	Homo sapiens	QSOX2
Capan-KD-noIFN / Capan-WT-noIFN	1.18065	0.0145875	Homo sapiens	RAB13
Capan-KD-noIFN / Capan-WT-noIFN	0.85296	0.0154882	Homo sapiens	RAB22A
Capan-KD-noIFN / Capan-WT-noIFN	0.492894	0.0272761	Homo sapiens	RAB23
Capan-KD-noIFN / Capan-WT-noIFN	0.625276	0.0345445	Homo sapiens	RAB24
Capan-KD-noIFN / Capan-WT-noIFN	1.25352	0.0446562	Homo sapiens	RAB27B
Capan-KD-noIFN / Capan-WT-noIFN	0.522316	0.0130731	Homo sapiens	RAB29
Capan-KD-noIFN / Capan-WT-noIFN	1.035	0.0487073	Homo sapiens	RAB2B
Capan-KD-noIFN / Capan-WT-noIFN	0.810715	0.0341206	Homo sapiens	RAB32
Capan-KD-noIFN / Capan-WT-noIFN	0.791292	0.0426699	Homo sapiens	RAB33B
Capan-KD-noIFN / Capan-WT-noIFN	0.773245	0.0155306	Homo sapiens	RAB3D
Capan-KD-noIFN / Capan-WT-noIFN	0.901476	0.0208004	Homo sapiens	RAB3GAP2
Capan-KD-noIFN / Capan-WT-noIFN	0.913936	0.0333642	Homo sapiens	RAB5C
Capan-KD-noIFN / Capan-WT-noIFN	0.832194	0.0458422	Homo sapiens	RAB5IF
Capan-KD-noIFN / Capan-WT-noIFN	0.812533	0.0155135	Homo sapiens	RAB6B
Capan-KD-noIFN / Capan-WT-noIFN	0.854767	0.0348558	Homo sapiens	RAB8A
Capan-KD-noIFN / Capan-WT-noIFN	0.800205	0.00883527	Homo sapiens	RABAC1
Capan-KD-noIFN / Capan-WT-noIFN	0.653235	0.0220867	Homo sapiens	RABGAP1L
Capan-KD-noIFN / Capan-WT-noIFN	0.838794	0.00150883	Homo sapiens	RACGAP1
Capan-KD-noIFN / Capan-WT-noIFN	0.899906	0.0314552	Homo sapiens	RAD23A
Capan-KD-noIFN / Capan-WT-noIFN	0.935022	0.0264969	Homo sapiens	RAD51AP1
Capan-KD-noIFN / Capan-WT-noIFN	0.855488	0.0482979	Homo sapiens	RAD51C
Capan-KD-noIFN / Capan-WT-noIFN	0.545315	0.00820101	Homo sapiens	RAF1
Capan-KD-noIFN / Capan-WT-noIFN	0.859551	0.0200917	Homo sapiens	RALA
Capan-KD-noIFN / Capan-WT-noIFN	0.726431	0.0470519	Homo sapiens	RALGAPA1
Capan-KD-noIFN / Capan-WT-noIFN	0.95404	0.0240016	Homo sapiens	RALY
Capan-KD-noIFN / Capan-WT-noIFN	0.958843	0.0495695	Homo sapiens	RANBP2
Capan-KD-noIFN / Capan-WT-noIFN	0.802512	0.0332376	Homo sapiens	RANBP9
Capan-KD-noIFN / Capan-WT-noIFN	0.882127	0.0203042	Homo sapiens	RAP1A
Capan-KD-noIFN / Capan-WT-noIFN	1.24579	0.0491779	Homo sapiens	RASAL1
Capan-KD-noIFN / Capan-WT-noIFN	0.904236	0.0104111	Homo sapiens	RB1
Capan-KD-noIFN / Capan-WT-noIFN	0.875656	0.0413461	Homo sapiens	RBBP4
Capan-KD-noIFN / Capan-WT-noIFN	0.893752	0.0396723	Homo sapiens	RBBP6
Capan-KD-noIFN / Capan-WT-noIFN	1.56778	0.0211561	Homo sapiens	RBCK1
Capan-KD-noIFN / Capan-WT-noIFN	1.22002	0.0330673	Homo sapiens	RBM12B
Capan-KD-noIFN / Capan-WT-noIFN	0.945784	0.0341051	Homo sapiens	RBM15
Capan-KD-noIFN / Capan-WT-noIFN	0.942585	0.0187967	Homo sapiens	RBM22
Capan-KD-noIFN / Capan-WT-noIFN	0.939936	0.00263489	Homo sapiens	RBM25
Capan-KD-noIFN / Capan-WT-noIFN	1.09926	0.0215364	Homo sapiens	RBM26
Capan-KD-noIFN / Capan-WT-noIFN	0.904336	0.0281054	Homo sapiens	RBM27
Capan-KD-noIFN / Capan-WT-noIFN	0.783848	0.0431367	Homo sapiens	RBM45
Capan-KD-noIFN / Capan-WT-noIFN	1.06035	0.046117	Homo sapiens	RBM47
Capan-KD-noIFN / Capan-WT-noIFN	0.928171	0.04272	Homo sapiens	RBM8A
Capan-KD-noIFN / Capan-WT-noIFN	0.915951	0.0347302	Homo sapiens	RBMS1
Capan-KD-noIFN / Capan-WT-noIFN	0.395384	0.0181433	Homo sapiens	RBMX2
Capan-KD-noIFN / Capan-WT-noIFN	0.964435	0.0350155	Homo sapiens	RBPJ
Capan-KD-noIFN / Capan-WT-noIFN	1.10813	0.028421	Homo sapiens	RCC1L
Capan-KD-noIFN / Capan-WT-noIFN	0.951557	0.0195261	Homo sapiens	RCC2
Capan-KD-noIFN / Capan-WT-noIFN	0.752219	0.00337882	Homo sapiens	RCCD1
Capan-KD-noIFN / Capan-WT-noIFN	1.20934	0.0448983	Homo sapiens	RCOR1
Capan-KD-noIFN / Capan-WT-noIFN	0.90127	0.0200157	Homo sapiens	RDH11
Capan-KD-noIFN / Capan-WT-noIFN	0.817848	0.00218309	Homo sapiens	RDH14
Capan-KD-noIFN / Capan-WT-noIFN	0.832806	0.0401569	Homo sapiens	RECQL
Capan-KD-noIFN / Capan-WT-noIFN	0.832935	0.0321162	Homo sapiens	REEP3
Capan-KD-noIFN / Capan-WT-noIFN	0.934094	0.0152021	Homo sapiens	REEP4
Capan-KD-noIFN / Capan-WT-noIFN	1.20217	0.0117868	Homo sapiens	RETSAT
Capan-KD-noIFN / Capan-WT-noIFN	0.931411	0.0305761	Homo sapiens	REXO2
Capan-KD-noIFN / Capan-WT-noIFN	0.903425	0.00148286	Homo sapiens	REXO4
Capan-KD-noIFN / Capan-WT-noIFN	0.87729	0.021471	Homo sapiens	RFC3
Capan-KD-noIFN / Capan-WT-noIFN	0.905032	0.0207113	Homo sapiens	RFC4
Capan-KD-noIFN / Capan-WT-noIFN	0.879931	0.00830591	Homo sapiens	RFX1
Capan-KD-noIFN / Capan-WT-noIFN	0.80166	0.0394459	Homo sapiens	RHEB
Capan-KD-noIFN / Capan-WT-noIFN	0.870433	0.0125496	Homo sapiens	RHOT2
Capan-KD-noIFN / Capan-WT-noIFN	0.830607	0.0173127	Homo sapiens	RIF1
Capan-KD-noIFN / Capan-WT-noIFN	0.948764	0.0355846	Homo sapiens	RING1
Capan-KD-noIFN / Capan-WT-noIFN	1.03041	0.000212403	Homo sapiens	RIOK2
Capan-KD-noIFN / Capan-WT-noIFN	0.892424	0.0481639	Homo sapiens	RIOK3
Capan-KD-noIFN / Capan-WT-noIFN	0.98363	0.0286399	Homo sapiens	RIOX1
Capan-KD-noIFN / Capan-WT-noIFN	0.856635	0.0300757	Homo sapiens	RIOX2
Capan-KD-noIFN / Capan-WT-noIFN	1.15892	0.0419319	Homo sapiens	RMDN1
Capan-KD-noIFN / Capan-WT-noIFN	0.851976	0.0376207	Homo sapiens	RNASEH2A
Capan-KD-noIFN / Capan-WT-noIFN	0.942463	0.0319692	Homo sapiens	RNASET2
Capan-KD-noIFN / Capan-WT-noIFN	0.888035	0.0201502	Homo sapiens	RND3
Capan-KD-noIFN / Capan-WT-noIFN	1.21672	0.0184491	Homo sapiens	RNF13
Capan-KD-noIFN / Capan-WT-noIFN	0.733233	0.0441245	Homo sapiens	RNF14
Capan-KD-noIFN / Capan-WT-noIFN	1.1584	0.00901984	Homo sapiens	RNF149
Capan-KD-noIFN / Capan-WT-noIFN	1.01292	0.0170404	Homo sapiens	RNF213
Capan-KD-noIFN / Capan-WT-noIFN	1.34038	0.0250094	Homo sapiens	RNPS1
Capan-KD-noIFN / Capan-WT-noIFN	0.952424	0.0408814	Homo sapiens	ROCK1
Capan-KD-noIFN / Capan-WT-noIFN	1.09638	0.00764846	Homo sapiens	RP2
Capan-KD-noIFN / Capan-WT-noIFN	0.876439	0.0401414	Homo sapiens	RPA1
Capan-KD-noIFN / Capan-WT-noIFN	1.00147	0.0468124	Homo sapiens	RPA3
Capan-KD-noIFN / Capan-WT-noIFN	1.08041	0.0271758	Homo sapiens	RPAP1
Capan-KD-noIFN / Capan-WT-noIFN	0.9183	0.0482927	Homo sapiens	RPL22L1
Capan-KD-noIFN / Capan-WT-noIFN	1.38287	0.0192495	Homo sapiens	RPL26L1
Capan-KD-noIFN / Capan-WT-noIFN	0.871314	0.021519	Homo sapiens	RPL31
Capan-KD-noIFN / Capan-WT-noIFN	1.14278	0.0271758	Homo sapiens	RPL35A
Capan-KD-noIFN / Capan-WT-noIFN	1.11765	0.0237984	Homo sapiens	RPL36
Capan-KD-noIFN / Capan-WT-noIFN	0.572822	0.0110333	Homo sapiens	RPL37
Capan-KD-noIFN / Capan-WT-noIFN	0.832053	0.0486313	Homo sapiens	RPL9
Capan-KD-noIFN / Capan-WT-noIFN	0.769127	0.0252326	Homo sapiens	RPLP0
Capan-KD-noIFN / Capan-WT-noIFN	0.75262	0.048292	Homo sapiens	RPLP1
Capan-KD-noIFN / Capan-WT-noIFN	0.87274	0.033909	Homo sapiens	RPLP2
Capan-KD-noIFN / Capan-WT-noIFN	0.461387	0.00444509	Homo sapiens	RPP14
Capan-KD-noIFN / Capan-WT-noIFN	0.752707	0.0345884	Homo sapiens	RPP25
Capan-KD-noIFN / Capan-WT-noIFN	0.917195	0.0232512	Homo sapiens	RPP25L
Capan-KD-noIFN / Capan-WT-noIFN	0.869339	0.0367463	Homo sapiens	RPP30
Capan-KD-noIFN / Capan-WT-noIFN	0.891764	0.0494127	Homo sapiens	RPRD2
Capan-KD-noIFN / Capan-WT-noIFN	0.824349	0.0467175	Homo sapiens	RPS14
Capan-KD-noIFN / Capan-WT-noIFN	0.789209	0.028675	Homo sapiens	RPS21
Capan-KD-noIFN / Capan-WT-noIFN	0.842099	0.0337338	Homo sapiens	RPS28
Capan-KD-noIFN / Capan-WT-noIFN	0.895099	0.0212827	Homo sapiens	RPS6KA4
Capan-KD-noIFN / Capan-WT-noIFN	0.794239	0.0456536	Homo sapiens	RRAS
Capan-KD-noIFN / Capan-WT-noIFN	0.903692	0.0295592	Homo sapiens	RRM2B
Capan-KD-noIFN / Capan-WT-noIFN	0.98255	0.0330375	Homo sapiens	RRP1
Capan-KD-noIFN / Capan-WT-noIFN	0.891106	0.0203781	Homo sapiens	RRP36
Capan-KD-noIFN / Capan-WT-noIFN	0.819418	0.0108442	Homo sapiens	RSF1
Capan-KD-noIFN / Capan-WT-noIFN	0.936649	0.00886089	Homo sapiens	RSL1D1
Capan-KD-noIFN / Capan-WT-noIFN	0.297538	0.00597032	Homo sapiens	RSL24D1
Capan-KD-noIFN / Capan-WT-noIFN	0.948242	0.0154142	Homo sapiens	RTCA
Capan-KD-noIFN / Capan-WT-noIFN	1.0204	0.0346521	Homo sapiens	RTF2
Capan-KD-noIFN / Capan-WT-noIFN	0.975338	0.0414227	Homo sapiens	RTN4
Capan-KD-noIFN / Capan-WT-noIFN	0.909427	0.0432049	Homo sapiens	RUVBL2
Capan-KD-noIFN / Capan-WT-noIFN	0.325355	0.0127154	Homo sapiens	RWDD1
Capan-KD-noIFN / Capan-WT-noIFN	0.943284	0.0140761	Homo sapiens	RWDD4
Capan-KD-noIFN / Capan-WT-noIFN	0.752491	0.0256228	Homo sapiens	RYBP
Capan-KD-noIFN / Capan-WT-noIFN	0.622743	0.0465436	Homo sapiens	S100A10
Capan-KD-noIFN / Capan-WT-noIFN	0.899164	0.00722858	Homo sapiens	SAMD9
Capan-KD-noIFN / Capan-WT-noIFN	0.837532	0.0348558	Homo sapiens	SAMD9L
Capan-KD-noIFN / Capan-WT-noIFN	1.21783	0.0273658	Homo sapiens	SAR1B
Capan-KD-noIFN / Capan-WT-noIFN	0.918425	0.0261553	Homo sapiens	SARG
Capan-KD-noIFN / Capan-WT-noIFN	1.00516	0.00846861	Homo sapiens	SAT2
Capan-KD-noIFN / Capan-WT-noIFN	0.709064	0.0153528	Homo sapiens	SAV1
Capan-KD-noIFN / Capan-WT-noIFN	0.580841	0.0194711	Homo sapiens	SBF1
Capan-KD-noIFN / Capan-WT-noIFN	0.87413	0.01379	Homo sapiens	SCAF8
Capan-KD-noIFN / Capan-WT-noIFN	0.770622	0.0227841	Homo sapiens	SCAMP1
Capan-KD-noIFN / Capan-WT-noIFN	1.10272	0.00313192	Homo sapiens	SCCPDH
Capan-KD-noIFN / Capan-WT-noIFN	0.742739	0.0162036	Homo sapiens	SCEL
Capan-KD-noIFN / Capan-WT-noIFN	0.902116	0.00613935	Homo sapiens	SCO1
Capan-KD-noIFN / Capan-WT-noIFN	0.587543	0.0155061	Homo sapiens	SCOC
Capan-KD-noIFN / Capan-WT-noIFN	1.2963	0.00434772	Homo sapiens	SCRN2
Capan-KD-noIFN / Capan-WT-noIFN	0.943644	0.0436165	Homo sapiens	SCYL2
Capan-KD-noIFN / Capan-WT-noIFN	1.16469	0.0221852	Homo sapiens	SDCBP
Capan-KD-noIFN / Capan-WT-noIFN	1.29426	0.0122108	Homo sapiens	SDCBP2
Capan-KD-noIFN / Capan-WT-noIFN	0.890866	0.0306215	Homo sapiens	SDE2
Capan-KD-noIFN / Capan-WT-noIFN	1.04807	0.0376404	Homo sapiens	SDHA
Capan-KD-noIFN / Capan-WT-noIFN	3.17516	3.18643e-05	Homo sapiens	SDHD
Capan-KD-noIFN / Capan-WT-noIFN	1.0798	0.0110549	Homo sapiens	SDSL
Capan-KD-noIFN / Capan-WT-noIFN	1.11481	0.0290927	Homo sapiens	SEC13
Capan-KD-noIFN / Capan-WT-noIFN	1.16998	0.0286195	Homo sapiens	SEC23B
Capan-KD-noIFN / Capan-WT-noIFN	0.842168	0.0220867	Homo sapiens	SEC24A
Capan-KD-noIFN / Capan-WT-noIFN	1.3574	0.0498761	Homo sapiens	SEC61A1
Capan-KD-noIFN / Capan-WT-noIFN	0.741359	0.0253173	Homo sapiens	SEC61B
Capan-KD-noIFN / Capan-WT-noIFN	1.16019	0.0418582	Homo sapiens	SEC62
Capan-KD-noIFN / Capan-WT-noIFN	0.924941	0.033578	Homo sapiens	SELENOF
Capan-KD-noIFN / Capan-WT-noIFN	0.857313	0.0341051	Homo sapiens	SEPSECS
Capan-KD-noIFN / Capan-WT-noIFN	0.917201	0.0145789	Homo sapiens	SEPTIN7
Capan-KD-noIFN / Capan-WT-noIFN	0.893947	0.0396723	Homo sapiens	SERPINB9
Capan-KD-noIFN / Capan-WT-noIFN	9.09057	0.0286728	Homo sapiens	SERPIND1
Capan-KD-noIFN / Capan-WT-noIFN	0.777108	0.00309343	Homo sapiens	SERPINE2
Capan-KD-noIFN / Capan-WT-noIFN	1.09958	0.0049018	Homo sapiens	SERPING1
Capan-KD-noIFN / Capan-WT-noIFN	0.976679	0.0404093	Homo sapiens	SF3A2
Capan-KD-noIFN / Capan-WT-noIFN	1.10686	0.0301546	Homo sapiens	SF3B1
Capan-KD-noIFN / Capan-WT-noIFN	0.880738	0.0367223	Homo sapiens	SF3B3
Capan-KD-noIFN / Capan-WT-noIFN	0.863887	0.0181174	Homo sapiens	SFXN3
Capan-KD-noIFN / Capan-WT-noIFN	0.389888	0.0215593	Homo sapiens	SGF29
Capan-KD-noIFN / Capan-WT-noIFN	0.85391	0.0462023	Homo sapiens	SH3BGRL
Capan-KD-noIFN / Capan-WT-noIFN	0.660087	0.00668005	Homo sapiens	SH3BP5L
Capan-KD-noIFN / Capan-WT-noIFN	0.855908	0.042519	Homo sapiens	SH3RF1
Capan-KD-noIFN / Capan-WT-noIFN	0.910168	0.0194865	Homo sapiens	SHB
Capan-KD-noIFN / Capan-WT-noIFN	0.815727	0.0011139	Homo sapiens	SHKBP1
Capan-KD-noIFN / Capan-WT-noIFN	0.896237	0.0108416	Homo sapiens	SHMT1
Capan-KD-noIFN / Capan-WT-noIFN	0.921286	0.0446114	Homo sapiens	SHOC2
Capan-KD-noIFN / Capan-WT-noIFN	0.916802	0.032375	Homo sapiens	SHTN1
Capan-KD-noIFN / Capan-WT-noIFN	0.831841	0.0296824	Homo sapiens	SIDT2
Capan-KD-noIFN / Capan-WT-noIFN	0.902805	0.0321502	Homo sapiens	SIN3A
Capan-KD-noIFN / Capan-WT-noIFN	0.856808	0.0324191	Homo sapiens	SIN3B
Capan-KD-noIFN / Capan-WT-noIFN	0.765677	0.00349302	Homo sapiens	SINHCAF
Capan-KD-noIFN / Capan-WT-noIFN	0.825571	0.0476131	Homo sapiens	SIRT2
Capan-KD-noIFN / Capan-WT-noIFN	1.20723	0.0182748	Homo sapiens	SLC12A7
Capan-KD-noIFN / Capan-WT-noIFN	0.714345	0.0158796	Homo sapiens	SLC16A1
Capan-KD-noIFN / Capan-WT-noIFN	1.02022	0.0418582	Homo sapiens	SLC16A5
Capan-KD-noIFN / Capan-WT-noIFN	1.07773	0.0114797	Homo sapiens	SLC19A1
Capan-KD-noIFN / Capan-WT-noIFN	0.66097	0.0164834	Homo sapiens	SLC1A3
Capan-KD-noIFN / Capan-WT-noIFN	0.873496	0.0274659	Homo sapiens	SLC1A5
Capan-KD-noIFN / Capan-WT-noIFN	1.50869	0.0202035	Homo sapiens	SLC20A1
Capan-KD-noIFN / Capan-WT-noIFN	0.826007	0.01611	Homo sapiens	SLC25A10
Capan-KD-noIFN / Capan-WT-noIFN	0.806975	0.0180278	Homo sapiens	SLC25A11
Capan-KD-noIFN / Capan-WT-noIFN	0.941682	0.04206	Homo sapiens	SLC25A12
Capan-KD-noIFN / Capan-WT-noIFN	1.25547	0.0334313	Homo sapiens	SLC25A19
Capan-KD-noIFN / Capan-WT-noIFN	0.895526	0.0116617	Homo sapiens	SLC25A22
Capan-KD-noIFN / Capan-WT-noIFN	0.932118	0.0451502	Homo sapiens	SLC25A24
Capan-KD-noIFN / Capan-WT-noIFN	0.508885	0.0236639	Homo sapiens	SLC25A40
Capan-KD-noIFN / Capan-WT-noIFN	0.193502	0.0157372	Homo sapiens	SLC26A6
Capan-KD-noIFN / Capan-WT-noIFN	1.20234	0.0116617	Homo sapiens	SLC27A4
Capan-KD-noIFN / Capan-WT-noIFN	1.0479	0.0408438	Homo sapiens	SLC2A6
Capan-KD-noIFN / Capan-WT-noIFN	1.12976	0.0460152	Homo sapiens	SLC33A1
Capan-KD-noIFN / Capan-WT-noIFN	0.875578	0.0458668	Homo sapiens	SLC35A4
Capan-KD-noIFN / Capan-WT-noIFN	1.15484	0.0381149	Homo sapiens	SLC35B2
Capan-KD-noIFN / Capan-WT-noIFN	0.823532	0.0233772	Homo sapiens	SLC39A11
Capan-KD-noIFN / Capan-WT-noIFN	0.851291	0.00578912	Homo sapiens	SLC39A7
Capan-KD-noIFN / Capan-WT-noIFN	0.915115	0.0231977	Homo sapiens	SLC3A2
Capan-KD-noIFN / Capan-WT-noIFN	1.12682	0.0285775	Homo sapiens	SLC49A4
Capan-KD-noIFN / Capan-WT-noIFN	0.910834	0.0330008	Homo sapiens	SLC4A1AP
Capan-KD-noIFN / Capan-WT-noIFN	2.08919	0.00768064	Homo sapiens	SLC7A11
Capan-KD-noIFN / Capan-WT-noIFN	1.05097	0.0250613	Homo sapiens	SLC9A3R1
Capan-KD-noIFN / Capan-WT-noIFN	0.978612	0.0366142	Homo sapiens	SLCO4A1
Capan-KD-noIFN / Capan-WT-noIFN	0.704983	0.0327911	Homo sapiens	SLFN13
Capan-KD-noIFN / Capan-WT-noIFN	0.950443	0.0415032	Homo sapiens	SLK
Capan-KD-noIFN / Capan-WT-noIFN	0.744762	0.0165393	Homo sapiens	SMAD2
Capan-KD-noIFN / Capan-WT-noIFN	1.35749	0.0188773	Homo sapiens	SMARCA2
Capan-KD-noIFN / Capan-WT-noIFN	0.965698	0.00814214	Homo sapiens	SMARCB1
Capan-KD-noIFN / Capan-WT-noIFN	0.941643	0.01379	Homo sapiens	SMARCC1
Capan-KD-noIFN / Capan-WT-noIFN	0.966215	0.0352036	Homo sapiens	SMC1A
Capan-KD-noIFN / Capan-WT-noIFN	0.872428	0.030409	Homo sapiens	SMC2
Capan-KD-noIFN / Capan-WT-noIFN	0.947663	0.0370477	Homo sapiens	SMC4
Capan-KD-noIFN / Capan-WT-noIFN	0.949012	0.0432807	Homo sapiens	SMCHD1
Capan-KD-noIFN / Capan-WT-noIFN	0.841217	0.0266749	Homo sapiens	SMG1
Capan-KD-noIFN / Capan-WT-noIFN	0.738627	0.0125984	Homo sapiens	SMG5
Capan-KD-noIFN / Capan-WT-noIFN	0.594557	0.0484486	Homo sapiens	SMG7
Capan-KD-noIFN / Capan-WT-noIFN	0.688138	0.00998223	Homo sapiens	SMG8
Capan-KD-noIFN / Capan-WT-noIFN	0.662834	0.00406945	Homo sapiens	SMG9
Capan-KD-noIFN / Capan-WT-noIFN	0.604014	0.0173082	Homo sapiens	SMIM13
Capan-KD-noIFN / Capan-WT-noIFN	0.461757	0.0328842	Homo sapiens	SMPD4
Capan-KD-noIFN / Capan-WT-noIFN	1.03835	0.0302685	Homo sapiens	SMYD3
Capan-KD-noIFN / Capan-WT-noIFN	0.959256	0.0140298	Homo sapiens	SNAP23
Capan-KD-noIFN / Capan-WT-noIFN	0.969523	0.0433669	Homo sapiens	SNRNP200
Capan-KD-noIFN / Capan-WT-noIFN	1.07687	0.046242	Homo sapiens	SNRPA
Capan-KD-noIFN / Capan-WT-noIFN	0.838521	0.0269937	Homo sapiens	SNRPB
Capan-KD-noIFN / Capan-WT-noIFN	0.588932	0.0152956	Homo sapiens	SNRPD1
Capan-KD-noIFN / Capan-WT-noIFN	0.811603	0.0148869	Homo sapiens	SNRPE
Capan-KD-noIFN / Capan-WT-noIFN	0.995748	0.0470003	Homo sapiens	SNRPF
Capan-KD-noIFN / Capan-WT-noIFN	0.670398	0.0361635	Homo sapiens	SNU13
Capan-KD-noIFN / Capan-WT-noIFN	0.959972	0.0157224	Homo sapiens	SNX1
Capan-KD-noIFN / Capan-WT-noIFN	0.869631	0.040173	Homo sapiens	SNX27
Capan-KD-noIFN / Capan-WT-noIFN	0.739648	0.0258069	Homo sapiens	SOAT1
Capan-KD-noIFN / Capan-WT-noIFN	0.442891	0.0121382	Homo sapiens	SORBS1
Capan-KD-noIFN / Capan-WT-noIFN	3.2176	0.00339811	Homo sapiens	SORCS2
Capan-KD-noIFN / Capan-WT-noIFN	1.07407	0.0154754	Homo sapiens	SP100
Capan-KD-noIFN / Capan-WT-noIFN	0.875473	0.0143082	Homo sapiens	SP110
Capan-KD-noIFN / Capan-WT-noIFN	0.7382	0.00804969	Homo sapiens	SP3
Capan-KD-noIFN / Capan-WT-noIFN	0.730412	0.0410494	Homo sapiens	SPAG5
Capan-KD-noIFN / Capan-WT-noIFN	1.02255	0.00564282	Homo sapiens	SPAG7
Capan-KD-noIFN / Capan-WT-noIFN	0.747118	0.0491619	Homo sapiens	SPATA5
Capan-KD-noIFN / Capan-WT-noIFN	0.713185	0.0068521	Homo sapiens	SPC24
Capan-KD-noIFN / Capan-WT-noIFN	1.84061	0.0182075	Homo sapiens	SPCS1
Capan-KD-noIFN / Capan-WT-noIFN	1.17607	0.0261012	Homo sapiens	SPCS2
Capan-KD-noIFN / Capan-WT-noIFN	0.903372	0.0408424	Homo sapiens	SPCS3
Capan-KD-noIFN / Capan-WT-noIFN	0.776422	0.0405203	Homo sapiens	SPECC1
Capan-KD-noIFN / Capan-WT-noIFN	0.989273	0.0250337	Homo sapiens	SPG11
Capan-KD-noIFN / Capan-WT-noIFN	0.96964	0.0489124	Homo sapiens	SPG7
Capan-KD-noIFN / Capan-WT-noIFN	0.97901	0.0464623	Homo sapiens	SPINT1
Capan-KD-noIFN / Capan-WT-noIFN	0.800906	0.0157088	Homo sapiens	SPRY4
Capan-KD-noIFN / Capan-WT-noIFN	0.915766	0.0471496	Homo sapiens	SPTLC2
Capan-KD-noIFN / Capan-WT-noIFN	0.910879	0.0276187	Homo sapiens	SQLE
Capan-KD-noIFN / Capan-WT-noIFN	1.13192	0.0186196	Homo sapiens	SQSTM1
Capan-KD-noIFN / Capan-WT-noIFN	0.900102	0.00431639	Homo sapiens	SRA1
Capan-KD-noIFN / Capan-WT-noIFN	1.98392	0.0266706	Homo sapiens	SRD5A3
Capan-KD-noIFN / Capan-WT-noIFN	0.783071	0.0218529	Homo sapiens	SRGAP2
Capan-KD-noIFN / Capan-WT-noIFN	0.944653	0.0083169	Homo sapiens	SRM
Capan-KD-noIFN / Capan-WT-noIFN	0.933166	0.0362733	Homo sapiens	SRP68
Capan-KD-noIFN / Capan-WT-noIFN	0.930093	0.0328039	Homo sapiens	SRP72
Capan-KD-noIFN / Capan-WT-noIFN	0.763319	0.016142	Homo sapiens	SRPK2
Capan-KD-noIFN / Capan-WT-noIFN	0.900509	0.0289143	Homo sapiens	SRSF5
Capan-KD-noIFN / Capan-WT-noIFN	0.967717	0.0435098	Homo sapiens	SRSF6
Capan-KD-noIFN / Capan-WT-noIFN	0.918216	0.0108786	Homo sapiens	SRXN1
Capan-KD-noIFN / Capan-WT-noIFN	0.742763	0.0337338	Homo sapiens	SS18
Capan-KD-noIFN / Capan-WT-noIFN	0.967148	0.0491779	Homo sapiens	SSBP1
Capan-KD-noIFN / Capan-WT-noIFN	0.9301	0.0220568	Homo sapiens	SSNA1
Capan-KD-noIFN / Capan-WT-noIFN	0.140225	0.0361972	Homo sapiens	SSR2
Capan-KD-noIFN / Capan-WT-noIFN	1.32598	0.0491669	Homo sapiens	SSU72
Capan-KD-noIFN / Capan-WT-noIFN	0.942707	0.0343278	Homo sapiens	ST13
Capan-KD-noIFN / Capan-WT-noIFN	0.991911	0.00100946	Homo sapiens	ST3GAL1
Capan-KD-noIFN / Capan-WT-noIFN	0.909428	0.0257319	Homo sapiens	STAG1
Capan-KD-noIFN / Capan-WT-noIFN	0.846128	0.0142286	Homo sapiens	STAG2
Capan-KD-noIFN / Capan-WT-noIFN	0.554131	0.0402897	Homo sapiens	STARD3
Capan-KD-noIFN / Capan-WT-noIFN	1.34401	0.0272719	Homo sapiens	STARD9
Capan-KD-noIFN / Capan-WT-noIFN	0.908175	0.00462792	Homo sapiens	STAT1
Capan-KD-noIFN / Capan-WT-noIFN	0.849725	0.00127649	Homo sapiens	STAT2
Capan-KD-noIFN / Capan-WT-noIFN	0.705002	0.00599871	Homo sapiens	STAT3
Capan-KD-noIFN / Capan-WT-noIFN	0.909838	0.0183065	Homo sapiens	STAT5A
Capan-KD-noIFN / Capan-WT-noIFN	0.683157	0.0224534	Homo sapiens	STAU2
Capan-KD-noIFN / Capan-WT-noIFN	0.608335	0.00431639	Homo sapiens	STEAP3
Capan-KD-noIFN / Capan-WT-noIFN	0.781338	0.0032493	Homo sapiens	STEAP4
Capan-KD-noIFN / Capan-WT-noIFN	1.75395	0.0316994	Homo sapiens	STIM2
Capan-KD-noIFN / Capan-WT-noIFN	0.769491	0.0442666	Homo sapiens	STK3
Capan-KD-noIFN / Capan-WT-noIFN	0.898084	0.0368487	Homo sapiens	STK39
Capan-KD-noIFN / Capan-WT-noIFN	0.915016	0.00575507	Homo sapiens	STK4
Capan-KD-noIFN / Capan-WT-noIFN	0.893543	0.0250687	Homo sapiens	STMN1
Capan-KD-noIFN / Capan-WT-noIFN	0.874033	0.0475051	Homo sapiens	STRIP1
Capan-KD-noIFN / Capan-WT-noIFN	0.939127	0.0326182	Homo sapiens	STRN3
Capan-KD-noIFN / Capan-WT-noIFN	0.956676	0.0480857	Homo sapiens	STX16-NPEPL1
Capan-KD-noIFN / Capan-WT-noIFN	1.12226	0.0183121	Homo sapiens	STX5
Capan-KD-noIFN / Capan-WT-noIFN	0.8973	0.00790687	Homo sapiens	STX7
Capan-KD-noIFN / Capan-WT-noIFN	0.979225	0.0229524	Homo sapiens	STX8
Capan-KD-noIFN / Capan-WT-noIFN	0.973202	0.0214534	Homo sapiens	STXBP3
Capan-KD-noIFN / Capan-WT-noIFN	1.2866	0.0286413	Homo sapiens	STXBP6
Capan-KD-noIFN / Capan-WT-noIFN	0.412536	0.0355134	Homo sapiens	SUCO
Capan-KD-noIFN / Capan-WT-noIFN	0.905215	0.0285465	Homo sapiens	SUGP1
Capan-KD-noIFN / Capan-WT-noIFN	1.0836	0.0443975	Homo sapiens	SULT1A4
Capan-KD-noIFN / Capan-WT-noIFN	0.855906	0.0325812	Homo sapiens	SUMF1
Capan-KD-noIFN / Capan-WT-noIFN	1.07132	0.0281501	Homo sapiens	SUMF2
Capan-KD-noIFN / Capan-WT-noIFN	0.913235	0.0250094	Homo sapiens	SUPT16H
Capan-KD-noIFN / Capan-WT-noIFN	0.869325	0.0330008	Homo sapiens	SUPT4H1
Capan-KD-noIFN / Capan-WT-noIFN	1.03056	0.0149855	Homo sapiens	SURF1
Capan-KD-noIFN / Capan-WT-noIFN	0.938672	0.0376402	Homo sapiens	SVIL
Capan-KD-noIFN / Capan-WT-noIFN	0.868621	0.0485125	Homo sapiens	SVIP
Capan-KD-noIFN / Capan-WT-noIFN	0.898856	0.0361917	Homo sapiens	SYMPK
Capan-KD-noIFN / Capan-WT-noIFN	0.706156	0.0312451	Homo sapiens	SYNCRIP
Capan-KD-noIFN / Capan-WT-noIFN	0.892502	0.018936	Homo sapiens	SYNE3
Capan-KD-noIFN / Capan-WT-noIFN	1.42106	0.0181638	Homo sapiens	SYPL1
Capan-KD-noIFN / Capan-WT-noIFN	1.03922	0.0466034	Homo sapiens	SYTL2
Capan-KD-noIFN / Capan-WT-noIFN	0.599656	0.0194349	Homo sapiens	TAB2
Capan-KD-noIFN / Capan-WT-noIFN	0.69356	0.0403486	Homo sapiens	TADA3
Capan-KD-noIFN / Capan-WT-noIFN	0.706186	0.00213536	Homo sapiens	TAF5L
Capan-KD-noIFN / Capan-WT-noIFN	0.906549	0.0230562	Homo sapiens	TAF6
Capan-KD-noIFN / Capan-WT-noIFN	0.641435	0.040434	Homo sapiens	TAF9
Capan-KD-noIFN / Capan-WT-noIFN	0.887473	6.0518e-05	Homo sapiens	TAP1
Capan-KD-noIFN / Capan-WT-noIFN	1.00201	0.00684222	Homo sapiens	TAP2
Capan-KD-noIFN / Capan-WT-noIFN	0.980999	0.0173564	Homo sapiens	TARS2
Capan-KD-noIFN / Capan-WT-noIFN	1.15771	0.029675	Homo sapiens	TBC1D2B
Capan-KD-noIFN / Capan-WT-noIFN	0.910669	0.0340068	Homo sapiens	TBCA
Capan-KD-noIFN / Capan-WT-noIFN	0.953518	0.00364869	Homo sapiens	TBL1XR1
Capan-KD-noIFN / Capan-WT-noIFN	0.945678	0.0484271	Homo sapiens	TBP
Capan-KD-noIFN / Capan-WT-noIFN	0.766337	0.0194766	Homo sapiens	TBPL1
Capan-KD-noIFN / Capan-WT-noIFN	0.889887	0.00404583	Homo sapiens	TBRG4
Capan-KD-noIFN / Capan-WT-noIFN	0.780841	0.00833824	Homo sapiens	TCEA3
Capan-KD-noIFN / Capan-WT-noIFN	0.936325	0.0250726	Homo sapiens	TCOF1
Capan-KD-noIFN / Capan-WT-noIFN	1.07484	0.0122108	Homo sapiens	TDRD3
Capan-KD-noIFN / Capan-WT-noIFN	0.892028	0.0185307	Homo sapiens	TDRD7
Capan-KD-noIFN / Capan-WT-noIFN	0.679571	0.0195086	Homo sapiens	TEAD1
Capan-KD-noIFN / Capan-WT-noIFN	0.887003	0.0456868	Homo sapiens	TELO2
Capan-KD-noIFN / Capan-WT-noIFN	1.07891	0.0474684	Homo sapiens	TFAM
Capan-KD-noIFN / Capan-WT-noIFN	0.892253	0.0492997	Homo sapiens	TFCP2
Capan-KD-noIFN / Capan-WT-noIFN	1.29711	0.0283193	Homo sapiens	TFG
Capan-KD-noIFN / Capan-WT-noIFN	1.04973	0.0487073	Homo sapiens	TFPI
Capan-KD-noIFN / Capan-WT-noIFN	0.740264	0.0379449	Homo sapiens	TGFB1I1
Capan-KD-noIFN / Capan-WT-noIFN	0.761852	0.0302901	Homo sapiens	TGFB2
Capan-KD-noIFN / Capan-WT-noIFN	0.905225	0.0159286	Homo sapiens	TGM2
Capan-KD-noIFN / Capan-WT-noIFN	3.31855	0.0448274	Homo sapiens	THAP12
Capan-KD-noIFN / Capan-WT-noIFN	1.1326	0.0153883	Homo sapiens	THEM6
Capan-KD-noIFN / Capan-WT-noIFN	0.836924	0.0142822	Homo sapiens	THNSL1
Capan-KD-noIFN / Capan-WT-noIFN	0.836981	0.0353794	Homo sapiens	THOC2
Capan-KD-noIFN / Capan-WT-noIFN	0.88072	0.00557567	Homo sapiens	THOP1
Capan-KD-noIFN / Capan-WT-noIFN	0.427382	0.0242871	Homo sapiens	TIMELESS
Capan-KD-noIFN / Capan-WT-noIFN	1.2892	0.00406945	Homo sapiens	TIMM13
Capan-KD-noIFN / Capan-WT-noIFN	0.862993	0.00224056	Homo sapiens	TIMM23
Capan-KD-noIFN / Capan-WT-noIFN	0.82934	0.0146911	Homo sapiens	TIMM8B
Capan-KD-noIFN / Capan-WT-noIFN	1.39885	0.00227111	Homo sapiens	TIMP1
Capan-KD-noIFN / Capan-WT-noIFN	0.735499	0.0221462	Homo sapiens	TIPIN
Capan-KD-noIFN / Capan-WT-noIFN	0.822116	0.0365296	Homo sapiens	TK2
Capan-KD-noIFN / Capan-WT-noIFN	1.89339	0.0283096	Homo sapiens	TMBIM1
Capan-KD-noIFN / Capan-WT-noIFN	1.25524	0.0179396	Homo sapiens	TMC4
Capan-KD-noIFN / Capan-WT-noIFN	0.596134	0.0164542	Homo sapiens	TMED3
Capan-KD-noIFN / Capan-WT-noIFN	0.945344	0.0378236	Homo sapiens	TMED4
Capan-KD-noIFN / Capan-WT-noIFN	1.3504	0.0459837	Homo sapiens	TMED5
Capan-KD-noIFN / Capan-WT-noIFN	0.811529	0.0464669	Homo sapiens	TMED7-TICAM2
Capan-KD-noIFN / Capan-WT-noIFN	0.910648	0.0480058	Homo sapiens	TMEM102
Capan-KD-noIFN / Capan-WT-noIFN	1.2437	0.0367018	Homo sapiens	TMEM109
Capan-KD-noIFN / Capan-WT-noIFN	0.516013	0.0276082	Homo sapiens	TMEM120A
Capan-KD-noIFN / Capan-WT-noIFN	0.859865	0.0318569	Homo sapiens	TMEM132A
Capan-KD-noIFN / Capan-WT-noIFN	1.30994	0.0326463	Homo sapiens	TMEM167A
Capan-KD-noIFN / Capan-WT-noIFN	0.898619	0.0330319	Homo sapiens	TMEM201
Capan-KD-noIFN / Capan-WT-noIFN	0.803887	0.0276082	Homo sapiens	TMEM209
Capan-KD-noIFN / Capan-WT-noIFN	1.11348	0.0135707	Homo sapiens	TMEM230
Capan-KD-noIFN / Capan-WT-noIFN	0.397264	0.00893656	Homo sapiens	TMEM238
Capan-KD-noIFN / Capan-WT-noIFN	1.58869	0.010462	Homo sapiens	TMEM258
Capan-KD-noIFN / Capan-WT-noIFN	0.901863	0.0302685	Homo sapiens	TMEM263
Capan-KD-noIFN / Capan-WT-noIFN	0.370316	0.0343278	Homo sapiens	TMEM30B
Capan-KD-noIFN / Capan-WT-noIFN	1.32628	0.0213442	Homo sapiens	TMEM41B
Capan-KD-noIFN / Capan-WT-noIFN	1.08485	0.000792423	Homo sapiens	TMEM87A
Capan-KD-noIFN / Capan-WT-noIFN	0.938162	0.043325	Homo sapiens	TMEM87B
Capan-KD-noIFN / Capan-WT-noIFN	1.51202	0.029675	Homo sapiens	TMEM97
Capan-KD-noIFN / Capan-WT-noIFN	0.939886	0.0470603	Homo sapiens	TMF1
Capan-KD-noIFN / Capan-WT-noIFN	0.929487	0.0427616	Homo sapiens	TMOD3
Capan-KD-noIFN / Capan-WT-noIFN	0.970223	0.0374356	Homo sapiens	TMPO
Capan-KD-noIFN / Capan-WT-noIFN	0.798306	0.0217922	Homo sapiens	TMSB10
Capan-KD-noIFN / Capan-WT-noIFN	0.290579	0.0455612	Homo sapiens	TMSB4X
Capan-KD-noIFN / Capan-WT-noIFN	0.858537	0.0118361	Homo sapiens	TMUB1
Capan-KD-noIFN / Capan-WT-noIFN	0.937308	0.0408368	Homo sapiens	TNFAIP2
Capan-KD-noIFN / Capan-WT-noIFN	1.15485	0.0222977	Homo sapiens	TNFRSF21
Capan-KD-noIFN / Capan-WT-noIFN	0.91834	0.0319136	Homo sapiens	TNIK
Capan-KD-noIFN / Capan-WT-noIFN	1.0753	0.0104111	Homo sapiens	TNIP1
Capan-KD-noIFN / Capan-WT-noIFN	0.867366	0.0245076	Homo sapiens	TNPO1
Capan-KD-noIFN / Capan-WT-noIFN	0.913267	0.00040275	Homo sapiens	TNS4
Capan-KD-noIFN / Capan-WT-noIFN	0.910463	0.0496347	Homo sapiens	TOM1L1
Capan-KD-noIFN / Capan-WT-noIFN	0.87524	0.0369285	Homo sapiens	TOMM22
Capan-KD-noIFN / Capan-WT-noIFN	1.06448	0.0354317	Homo sapiens	TOMM40
Capan-KD-noIFN / Capan-WT-noIFN	0.71554	0.0251825	Homo sapiens	TOMM5
Capan-KD-noIFN / Capan-WT-noIFN	0.924133	0.0242377	Homo sapiens	TOP2A
Capan-KD-noIFN / Capan-WT-noIFN	0.513173	0.0413461	Homo sapiens	TOP3A
Capan-KD-noIFN / Capan-WT-noIFN	0.909489	0.0467528	Homo sapiens	TOR1AIP1
Capan-KD-noIFN / Capan-WT-noIFN	1.05267	0.0337974	Homo sapiens	TOR1AIP2
Capan-KD-noIFN / Capan-WT-noIFN	0.442511	0.0308144	Homo sapiens	TOR3A
Capan-KD-noIFN / Capan-WT-noIFN	0.932404	0.043647	Homo sapiens	TP53RK
Capan-KD-noIFN / Capan-WT-noIFN	0.734912	0.049568	Homo sapiens	TPCN1
Capan-KD-noIFN / Capan-WT-noIFN	0.92071	0.0245141	Homo sapiens	TPD52
Capan-KD-noIFN / Capan-WT-noIFN	1.30939	0.0112586	Homo sapiens	TPD52L1
Capan-KD-noIFN / Capan-WT-noIFN	0.920162	0.0421258	Homo sapiens	TPM1
Capan-KD-noIFN / Capan-WT-noIFN	0.972077	0.0322356	Homo sapiens	TPP2
Capan-KD-noIFN / Capan-WT-noIFN	0.927845	0.0260192	Homo sapiens	TPR
Capan-KD-noIFN / Capan-WT-noIFN	0.856677	0.0439924	Homo sapiens	TPRKB
Capan-KD-noIFN / Capan-WT-noIFN	0.944018	0.0312974	Homo sapiens	TPX2
Capan-KD-noIFN / Capan-WT-noIFN	0.891899	0.0387858	Homo sapiens	TRADD
Capan-KD-noIFN / Capan-WT-noIFN	1.26621	0.00263816	Homo sapiens	TRAFD1
Capan-KD-noIFN / Capan-WT-noIFN	0.899012	0.0392407	Homo sapiens	TRAM1
Capan-KD-noIFN / Capan-WT-noIFN	0.837563	0.0198939	Homo sapiens	TRAPPC5
Capan-KD-noIFN / Capan-WT-noIFN	0.878524	0.0222096	Homo sapiens	TRIM21
Capan-KD-noIFN / Capan-WT-noIFN	0.635931	0.00309343	Homo sapiens	TRIM22
Capan-KD-noIFN / Capan-WT-noIFN	1.12732	0.0453723	Homo sapiens	TRIM29
Capan-KD-noIFN / Capan-WT-noIFN	0.925831	0.0335745	Homo sapiens	TRIM33
Capan-KD-noIFN / Capan-WT-noIFN	0.816035	0.0104058	Homo sapiens	TRIM56
Capan-KD-noIFN / Capan-WT-noIFN	0.610749	0.0040846	Homo sapiens	TRIM59
Capan-KD-noIFN / Capan-WT-noIFN	0.809096	0.0495052	Homo sapiens	TRIO
Capan-KD-noIFN / Capan-WT-noIFN	0.789317	0.0467528	Homo sapiens	TRIP13
Capan-KD-noIFN / Capan-WT-noIFN	0.966514	0.035599	Homo sapiens	TRIR
Capan-KD-noIFN / Capan-WT-noIFN	0.700102	0.039906	Homo sapiens	TRMT11
Capan-KD-noIFN / Capan-WT-noIFN	0.892233	0.0217822	Homo sapiens	TRMT112
Capan-KD-noIFN / Capan-WT-noIFN	0.937474	0.0225407	Homo sapiens	TRMT2A
Capan-KD-noIFN / Capan-WT-noIFN	0.939258	0.00676785	Homo sapiens	TRMT5
Capan-KD-noIFN / Capan-WT-noIFN	0.992569	0.0380943	Homo sapiens	TRMT6
Capan-KD-noIFN / Capan-WT-noIFN	0.928818	0.0265298	Homo sapiens	TRRAP
Capan-KD-noIFN / Capan-WT-noIFN	0.895213	0.0279381	Homo sapiens	TSPAN14
Capan-KD-noIFN / Capan-WT-noIFN	0.680816	0.0316629	Homo sapiens	TSR3
Capan-KD-noIFN / Capan-WT-noIFN	1.11052	0.0366232	Homo sapiens	TST
Capan-KD-noIFN / Capan-WT-noIFN	0.46609	0.0158772	Homo sapiens	TTC17
Capan-KD-noIFN / Capan-WT-noIFN	0.861256	0.0491779	Homo sapiens	TTC4
Capan-KD-noIFN / Capan-WT-noIFN	0.879539	0.0181468	Homo sapiens	TTC9
Capan-KD-noIFN / Capan-WT-noIFN	0.926663	0.0061394	Homo sapiens	TTC9C
Capan-KD-noIFN / Capan-WT-noIFN	0.811837	0.0146434	Homo sapiens	TTF2
Capan-KD-noIFN / Capan-WT-noIFN	0.242597	0.0279216	Homo sapiens	TTPAL
Capan-KD-noIFN / Capan-WT-noIFN	0.832278	0.0264319	Homo sapiens	TUBA1C
Capan-KD-noIFN / Capan-WT-noIFN	0.877774	0.0326642	Homo sapiens	TUBA4A
Capan-KD-noIFN / Capan-WT-noIFN	0.606891	0.0109604	Homo sapiens	TUBB
Capan-KD-noIFN / Capan-WT-noIFN	0.898671	0.0211855	Homo sapiens	TUBB6
Capan-KD-noIFN / Capan-WT-noIFN	0.876452	0.0249562	Homo sapiens	TUBGCP2
Capan-KD-noIFN / Capan-WT-noIFN	0.836129	0.027311	Homo sapiens	TUT7
Capan-KD-noIFN / Capan-WT-noIFN	0.234177	0.00227111	Homo sapiens	TVP23C
Capan-KD-noIFN / Capan-WT-noIFN	0.965261	0.00307576	Homo sapiens	TWSG1
Capan-KD-noIFN / Capan-WT-noIFN	1.36202	0.0083169	Homo sapiens	TXN2
Capan-KD-noIFN / Capan-WT-noIFN	0.972693	0.0419452	Homo sapiens	TXNDC5
Capan-KD-noIFN / Capan-WT-noIFN	0.352343	0.0368212	Homo sapiens	TXNIP
Capan-KD-noIFN / Capan-WT-noIFN	0.900024	0.0444942	Homo sapiens	TXNL4B
Capan-KD-noIFN / Capan-WT-noIFN	0.75275	0.0193838	Homo sapiens	TYMS
Capan-KD-noIFN / Capan-WT-noIFN	0.440153	0.0220421	Homo sapiens	TYW3
Capan-KD-noIFN / Capan-WT-noIFN	0.72779	0.0265509	Homo sapiens	TYW5
Capan-KD-noIFN / Capan-WT-noIFN	0.900244	0.0151618	Homo sapiens	UAP1
Capan-KD-noIFN / Capan-WT-noIFN	0.887454	0.0410204	Homo sapiens	UAP1L1
Capan-KD-noIFN / Capan-WT-noIFN	0.961516	0.0231731	Homo sapiens	UBA3
Capan-KD-noIFN / Capan-WT-noIFN	0.872951	0.0426676	Homo sapiens	UBA5
Capan-KD-noIFN / Capan-WT-noIFN	0.969279	0.0402891	Homo sapiens	UBAP2L
Capan-KD-noIFN / Capan-WT-noIFN	1.04665	0.000154209	Homo sapiens	UBD
Capan-KD-noIFN / Capan-WT-noIFN	0.860006	0.0392616	Homo sapiens	UBE2C
Capan-KD-noIFN / Capan-WT-noIFN	1.32703	0.011435	Homo sapiens	UBE2G2
Capan-KD-noIFN / Capan-WT-noIFN	0.963555	0.00397905	Homo sapiens	UBE2L6
Capan-KD-noIFN / Capan-WT-noIFN	0.922045	0.011767	Homo sapiens	UBE2N
Capan-KD-noIFN / Capan-WT-noIFN	0.882957	0.0289335	Homo sapiens	UBE2Q1
Capan-KD-noIFN / Capan-WT-noIFN	1.19821	0.0161119	Homo sapiens	UBE2Z
Capan-KD-noIFN / Capan-WT-noIFN	0.884526	0.00955241	Homo sapiens	UBE3A
Capan-KD-noIFN / Capan-WT-noIFN	0.808582	0.0131313	Homo sapiens	UBE3C
Capan-KD-noIFN / Capan-WT-noIFN	0.92411	0.0495695	Homo sapiens	UBL7
Capan-KD-noIFN / Capan-WT-noIFN	0.811817	0.0245141	Homo sapiens	UBLCP1
Capan-KD-noIFN / Capan-WT-noIFN	0.863304	0.019112	Homo sapiens	UBQLN2
Capan-KD-noIFN / Capan-WT-noIFN	0.896425	0.00911638	Homo sapiens	UBR5
Capan-KD-noIFN / Capan-WT-noIFN	1.07875	0.034999	Homo sapiens	UBTF
Capan-KD-noIFN / Capan-WT-noIFN	1.05044	0.0412389	Homo sapiens	UCHL3
Capan-KD-noIFN / Capan-WT-noIFN	0.895692	0.00584745	Homo sapiens	UCK2
Capan-KD-noIFN / Capan-WT-noIFN	0.644971	0.00796883	Homo sapiens	UCKL1
Capan-KD-noIFN / Capan-WT-noIFN	0.831148	0.031118	Homo sapiens	UEVLD
Capan-KD-noIFN / Capan-WT-noIFN	0.873236	0.0214967	Homo sapiens	UFL1
Capan-KD-noIFN / Capan-WT-noIFN	0.570667	0.0327241	Homo sapiens	UGP2
Capan-KD-noIFN / Capan-WT-noIFN	0.757278	0.0361901	Homo sapiens	ULK3
Capan-KD-noIFN / Capan-WT-noIFN	0.806352	0.0352036	Homo sapiens	UMAD1
Capan-KD-noIFN / Capan-WT-noIFN	0.898268	0.0333023	Homo sapiens	UNC119B
Capan-KD-noIFN / Capan-WT-noIFN	0.88852	0.0494725	Homo sapiens	UPP1
Capan-KD-noIFN / Capan-WT-noIFN	0.986744	0.00820101	Homo sapiens	URGCP
Capan-KD-noIFN / Capan-WT-noIFN	1.12659	0.0309247	Homo sapiens	UROD
Capan-KD-noIFN / Capan-WT-noIFN	0.863597	0.0487421	Homo sapiens	USF1
Capan-KD-noIFN / Capan-WT-noIFN	0.904609	0.0163313	Homo sapiens	USP10
Capan-KD-noIFN / Capan-WT-noIFN	0.961276	0.0283521	Homo sapiens	USP15
Capan-KD-noIFN / Capan-WT-noIFN	0.943027	0.0182554	Homo sapiens	USP32
Capan-KD-noIFN / Capan-WT-noIFN	0.765461	0.024985	Homo sapiens	USP34
Capan-KD-noIFN / Capan-WT-noIFN	0.777174	0.0492254	Homo sapiens	USP36
Capan-KD-noIFN / Capan-WT-noIFN	0.945843	0.0412732	Homo sapiens	USP39
Capan-KD-noIFN / Capan-WT-noIFN	0.827069	0.0405203	Homo sapiens	USP48
Capan-KD-noIFN / Capan-WT-noIFN	0.900279	0.0103254	Homo sapiens	UTP14A
Capan-KD-noIFN / Capan-WT-noIFN	0.911635	0.0153631	Homo sapiens	UTP15
Capan-KD-noIFN / Capan-WT-noIFN	1.16329	0.00762956	Homo sapiens	UTP23
Capan-KD-noIFN / Capan-WT-noIFN	0.952799	0.0431674	Homo sapiens	UTP4
Capan-KD-noIFN / Capan-WT-noIFN	0.724467	0.0131551	Homo sapiens	UXT
Capan-KD-noIFN / Capan-WT-noIFN	0.793335	0.0198865	Homo sapiens	VAMP5
Capan-KD-noIFN / Capan-WT-noIFN	0.96144	0.0337553	Homo sapiens	VAMP8
Capan-KD-noIFN / Capan-WT-noIFN	0.644842	0.0344573	Homo sapiens	VANGL1
Capan-KD-noIFN / Capan-WT-noIFN	1.39634	0.0150152	Homo sapiens	VKORC1
Capan-KD-noIFN / Capan-WT-noIFN	0.929999	0.0472118	Homo sapiens	VPS18
Capan-KD-noIFN / Capan-WT-noIFN	0.909318	0.0421484	Homo sapiens	VPS26A
Capan-KD-noIFN / Capan-WT-noIFN	0.846391	0.0339535	Homo sapiens	VPS26C
Capan-KD-noIFN / Capan-WT-noIFN	0.740254	0.0205162	Homo sapiens	VPS37A
Capan-KD-noIFN / Capan-WT-noIFN	0.888544	0.0361917	Homo sapiens	VPS37B
Capan-KD-noIFN / Capan-WT-noIFN	0.930306	0.0085746	Homo sapiens	VPS45
Capan-KD-noIFN / Capan-WT-noIFN	0.956826	0.0328707	Homo sapiens	VPS4B
Capan-KD-noIFN / Capan-WT-noIFN	0.77528	0.0330586	Homo sapiens	WARS2
Capan-KD-noIFN / Capan-WT-noIFN	1.19108	0.0457305	Homo sapiens	WASL
Capan-KD-noIFN / Capan-WT-noIFN	0.978528	0.0447497	Homo sapiens	WDR11
Capan-KD-noIFN / Capan-WT-noIFN	1.30627	0.0118361	Homo sapiens	WDR17
Capan-KD-noIFN / Capan-WT-noIFN	0.829741	0.0346365	Homo sapiens	WDR26
Capan-KD-noIFN / Capan-WT-noIFN	0.882904	0.0112586	Homo sapiens	WDR4
Capan-KD-noIFN / Capan-WT-noIFN	0.680505	0.0397337	Homo sapiens	WDR54
Capan-KD-noIFN / Capan-WT-noIFN	0.781844	0.0493475	Homo sapiens	WDR6
Capan-KD-noIFN / Capan-WT-noIFN	0.703673	0.0119652	Homo sapiens	WDR75
Capan-KD-noIFN / Capan-WT-noIFN	0.835	0.0143543	Homo sapiens	WDR89
Capan-KD-noIFN / Capan-WT-noIFN	1.16134	0.0489628	Homo sapiens	WFDC2
Capan-KD-noIFN / Capan-WT-noIFN	0.328699	0.00300971	Homo sapiens	WFS1
Capan-KD-noIFN / Capan-WT-noIFN	1.57591	0.0444481	Homo sapiens	WIPF3
Capan-KD-noIFN / Capan-WT-noIFN	0.686524	0.0193446	Homo sapiens	WIPI2
Capan-KD-noIFN / Capan-WT-noIFN	1.04698	0.0219067	Homo sapiens	WRNIP1
Capan-KD-noIFN / Capan-WT-noIFN	0.980181	0.0297817	Homo sapiens	WWP2
Capan-KD-noIFN / Capan-WT-noIFN	0.86959	0.0283766	Homo sapiens	XIAP
Capan-KD-noIFN / Capan-WT-noIFN	0.827701	0.0180487	Homo sapiens	XRCC5
Capan-KD-noIFN / Capan-WT-noIFN	0.866454	0.0215209	Homo sapiens	XRCC6
Capan-KD-noIFN / Capan-WT-noIFN	0.881915	0.00171109	Homo sapiens	XRN1
Capan-KD-noIFN / Capan-WT-noIFN	0.558234	0.0259442	Homo sapiens	XYLB
Capan-KD-noIFN / Capan-WT-noIFN	0.767281	0.0498402	Homo sapiens	YAE1
Capan-KD-noIFN / Capan-WT-noIFN	0.91568	0.0232388	Homo sapiens	YARS1
Capan-KD-noIFN / Capan-WT-noIFN	0.912578	0.0367486	Homo sapiens	YARS2
Capan-KD-noIFN / Capan-WT-noIFN	0.437966	0.00115932	Homo sapiens	YBEY
Capan-KD-noIFN / Capan-WT-noIFN	0.880437	0.030409	Homo sapiens	YES1
Capan-KD-noIFN / Capan-WT-noIFN	1.1626	0.034076	Homo sapiens	YIPF3
Capan-KD-noIFN / Capan-WT-noIFN	1.80686	0.0466806	Homo sapiens	YJU2
Capan-KD-noIFN / Capan-WT-noIFN	1.00772	0.00992973	Homo sapiens	YPEL5
Capan-KD-noIFN / Capan-WT-noIFN	0.899422	0.0197938	Homo sapiens	YTHDC1
Capan-KD-noIFN / Capan-WT-noIFN	0.893006	0.0460796	Homo sapiens	YWHAZ
Capan-KD-noIFN / Capan-WT-noIFN	0.916116	0.0250709	Homo sapiens	ZC3H4
Capan-KD-noIFN / Capan-WT-noIFN	0.741686	0.0250094	Homo sapiens	ZC3H7A
Capan-KD-noIFN / Capan-WT-noIFN	1.06084	0.0359623	Homo sapiens	ZC3H7B
Capan-KD-noIFN / Capan-WT-noIFN	0.711305	0.0243938	Homo sapiens	ZC3HAV1L
Capan-KD-noIFN / Capan-WT-noIFN	0.75555	0.032409	Homo sapiens	ZC3HC1
Capan-KD-noIFN / Capan-WT-noIFN	0.461425	0.0481199	Homo sapiens	ZDHHC6
Capan-KD-noIFN / Capan-WT-noIFN	0.92747	0.00599204	Homo sapiens	ZFAND1
Capan-KD-noIFN / Capan-WT-noIFN	1.09378	0.0130002	Homo sapiens	ZFAND2B
Capan-KD-noIFN / Capan-WT-noIFN	1.29142	0.0175404	Homo sapiens	ZFPL1
Capan-KD-noIFN / Capan-WT-noIFN	0.846666	0.0319967	Homo sapiens	ZMAT2
Capan-KD-noIFN / Capan-WT-noIFN	0.838182	0.00549265	Homo sapiens	ZMYM2
Capan-KD-noIFN / Capan-WT-noIFN	1.03623	0.0405069	Homo sapiens	ZMYM4
Capan-KD-noIFN / Capan-WT-noIFN	1.18127	0.0146878	Homo sapiens	ZNF207
Capan-KD-noIFN / Capan-WT-noIFN	1.00368	0.0261378	Homo sapiens	ZNF346
Capan-KD-noIFN / Capan-WT-noIFN	0.542599	0.0269839	Homo sapiens	ZNF394
Capan-KD-noIFN / Capan-WT-noIFN	1.51626	0.031118	Homo sapiens	ZNF404
Capan-KD-noIFN / Capan-WT-noIFN	0.988788	0.0485947	Homo sapiens	ZNF428
Capan-KD-noIFN / Capan-WT-noIFN	1.64394	0.0205599	Homo sapiens	ZNF460
Capan-KD-noIFN / Capan-WT-noIFN	1.22048	0.0471768	Homo sapiens	ZNF622
Capan-KD-noIFN / Capan-WT-noIFN	0.911743	0.0146126	Homo sapiens	ZNF638
Capan-KD-noIFN / Capan-WT-noIFN	0.82985	0.0178329	Homo sapiens	ZNF706
Capan-KD-noIFN / Capan-WT-noIFN	1.36391	0.0432049	Homo sapiens	ZNRD2
Capan-KD-noIFN / Capan-WT-noIFN	0.973106	0.0336723	Homo sapiens	ZNRF2
Capan-KD-noIFN / Capan-WT-noIFN	0.921009	0.0156162	Homo sapiens	ZPR1
Capan-KD-noIFN / Capan-WT-noIFN	0.90074	0.0477921	Homo sapiens	ZW10

## Sheet: TKCC02
Comparison (group1/group2)	Ratio	Qvalue	Organisms	Genes
TKCC02-WT-noINF / TKCC02-KD-noINF	1.06476	0.019338	Homo sapiens	ABCB7
TKCC02-WT-noINF / TKCC02-KD-noINF	1.30898	0.0107676	Homo sapiens	ABCF1
TKCC02-WT-noINF / TKCC02-KD-noINF	0.721125	0.0151391	Homo sapiens	ACIN1
TKCC02-WT-noINF / TKCC02-KD-noINF	0.9242	0.00575012	Homo sapiens	ACOT9
TKCC02-WT-noINF / TKCC02-KD-noINF	0.888325	0.0409671	Homo sapiens	ACTA2
TKCC02-WT-noINF / TKCC02-KD-noINF	0.91577	0.0205585	Homo sapiens	ACTN1
TKCC02-WT-noINF / TKCC02-KD-noINF	0.921158	0.0394476	Homo sapiens	ADAR
TKCC02-WT-noINF / TKCC02-KD-noINF	0.832311	0.0487847	Homo sapiens	AGFG2
TKCC02-WT-noINF / TKCC02-KD-noINF	1.09459	0.0319244	Homo sapiens	AGO2
TKCC02-WT-noINF / TKCC02-KD-noINF	0.807309	0.0486306	Homo sapiens	AGR2
TKCC02-WT-noINF / TKCC02-KD-noINF	1.32936	0.0462847	Homo sapiens	AIFM2
TKCC02-WT-noINF / TKCC02-KD-noINF	0.783182	0.0130326	Homo sapiens	AK4
TKCC02-WT-noINF / TKCC02-KD-noINF	0.794634	0.0369886	Homo sapiens	AKAP13
TKCC02-WT-noINF / TKCC02-KD-noINF	1.05754	0.0243037	Homo sapiens	AKAP8
TKCC02-WT-noINF / TKCC02-KD-noINF	0.740504	0.0323539	Homo sapiens	ALDOC
TKCC02-WT-noINF / TKCC02-KD-noINF	1.12417	0.00654645	Homo sapiens	AMPD2
TKCC02-WT-noINF / TKCC02-KD-noINF	0.852779	0.0337151	Homo sapiens	ANAPC2
TKCC02-WT-noINF / TKCC02-KD-noINF	0.61185	0.0265495	Homo sapiens	ANK3
TKCC02-WT-noINF / TKCC02-KD-noINF	0.937506	0.028623	Homo sapiens	ANKRD28
TKCC02-WT-noINF / TKCC02-KD-noINF	0.912744	0.031951	Homo sapiens	ANP32B
TKCC02-WT-noINF / TKCC02-KD-noINF	1.1727	0.0458647	Homo sapiens	ANXA10
TKCC02-WT-noINF / TKCC02-KD-noINF	1.08043	0.0448249	Homo sapiens	AP1M2
TKCC02-WT-noINF / TKCC02-KD-noINF	0.831366	0.0272448	Homo sapiens	AP5Z1
TKCC02-WT-noINF / TKCC02-KD-noINF	0.946911	0.0211382	Homo sapiens	API5
TKCC02-WT-noINF / TKCC02-KD-noINF	0.754041	0.000802595	Homo sapiens	APOL2
TKCC02-WT-noINF / TKCC02-KD-noINF	1.03159	0.023458	Homo sapiens	APOL3
TKCC02-WT-noINF / TKCC02-KD-noINF	1.07709	0.0492069	Homo sapiens	ARFGEF2
TKCC02-WT-noINF / TKCC02-KD-noINF	0.788408	0.0268971	Homo sapiens	ARHGAP1
TKCC02-WT-noINF / TKCC02-KD-noINF	0.921621	0.0255986	Homo sapiens	ARHGAP12
TKCC02-WT-noINF / TKCC02-KD-noINF	0.840375	0.038549	Homo sapiens	ARHGAP42
TKCC02-WT-noINF / TKCC02-KD-noINF	0.898393	0.028903	Homo sapiens	ARL8B
TKCC02-WT-noINF / TKCC02-KD-noINF	1.36385	0.0216871	Homo sapiens	ASCC1
TKCC02-WT-noINF / TKCC02-KD-noINF	1.32522	0.023458	Homo sapiens	ASCC3
TKCC02-WT-noINF / TKCC02-KD-noINF	0.786907	0.0397526	Homo sapiens	ASS1
TKCC02-WT-noINF / TKCC02-KD-noINF	0.951073	0.0428497	Homo sapiens	ATE1
TKCC02-WT-noINF / TKCC02-KD-noINF	1.38648	0.00556196	Homo sapiens	ATG101
TKCC02-WT-noINF / TKCC02-KD-noINF	1.02604	0.044115	Homo sapiens	ATG3
TKCC02-WT-noINF / TKCC02-KD-noINF	1.09178	0.0106042	Homo sapiens	ATG4B
TKCC02-WT-noINF / TKCC02-KD-noINF	0.91269	0.0349896	Homo sapiens	ATP5F1A
TKCC02-WT-noINF / TKCC02-KD-noINF	1.38388	0.0404684	Homo sapiens	ATP5ME
TKCC02-WT-noINF / TKCC02-KD-noINF	1.12603	0.0298602	Homo sapiens	ATRN
TKCC02-WT-noINF / TKCC02-KD-noINF	0.955265	0.0453647	Homo sapiens	B3GNT3
TKCC02-WT-noINF / TKCC02-KD-noINF	1.17672	0.0204007	Homo sapiens	BAG6
TKCC02-WT-noINF / TKCC02-KD-noINF	0.699483	0.0239257	Homo sapiens	BCKDHA
TKCC02-WT-noINF / TKCC02-KD-noINF	1.38661	0.0284564	Homo sapiens	BET1
TKCC02-WT-noINF / TKCC02-KD-noINF	0.627985	0.0428497	Homo sapiens	BIRC5
TKCC02-WT-noINF / TKCC02-KD-noINF	0.702172	0.0172215	Homo sapiens	BLOC1S5
TKCC02-WT-noINF / TKCC02-KD-noINF	0.904812	0.0469364	Homo sapiens	BLVRB
TKCC02-WT-noINF / TKCC02-KD-noINF	1.27536	0.0410888	Homo sapiens	BOLA2
TKCC02-WT-noINF / TKCC02-KD-noINF	1.12756	0.0153915	Homo sapiens	BRIX1
TKCC02-WT-noINF / TKCC02-KD-noINF	1.31253	0.0449221	Homo sapiens	BST2
TKCC02-WT-noINF / TKCC02-KD-noINF	1.7298	0.015679	Homo sapiens	BTF3
TKCC02-WT-noINF / TKCC02-KD-noINF	0.843311	0.0352193	Homo sapiens	C15orf40
TKCC02-WT-noINF / TKCC02-KD-noINF	0.91907	0.0187166	Homo sapiens	C17orf49
TKCC02-WT-noINF / TKCC02-KD-noINF	1.02833	0.029903	Homo sapiens	C19orf25
TKCC02-WT-noINF / TKCC02-KD-noINF	0.769884	0.00574319	Homo sapiens	CAPN5
TKCC02-WT-noINF / TKCC02-KD-noINF	0.926602	0.0340148	Homo sapiens	CAPZA2
TKCC02-WT-noINF / TKCC02-KD-noINF	1.20472	0.0348933	Homo sapiens	CARD19
TKCC02-WT-noINF / TKCC02-KD-noINF	0.792465	0.0190373	Homo sapiens	CARHSP1
TKCC02-WT-noINF / TKCC02-KD-noINF	1.18098	0.00772172	Homo sapiens	CASP8
TKCC02-WT-noINF / TKCC02-KD-noINF	0.871025	0.0215493	Homo sapiens	CCDC86
TKCC02-WT-noINF / TKCC02-KD-noINF	0.710928	0.0026825	Homo sapiens	CD74
TKCC02-WT-noINF / TKCC02-KD-noINF	1.08111	0.0202765	Homo sapiens	CDC42BPA
TKCC02-WT-noINF / TKCC02-KD-noINF	0.815102	0.0229898	Homo sapiens	CDC42SE2
TKCC02-WT-noINF / TKCC02-KD-noINF	0.623321	0.0271858	Homo sapiens	CDKAL1
TKCC02-WT-noINF / TKCC02-KD-noINF	1.04768	0.0190148	Homo sapiens	CDKN2AIP
TKCC02-WT-noINF / TKCC02-KD-noINF	0.76405	0.0369781	Homo sapiens	CEACAM5
TKCC02-WT-noINF / TKCC02-KD-noINF	1.16202	0.0488648	Homo sapiens	CEBPZ
TKCC02-WT-noINF / TKCC02-KD-noINF	1.08691	0.0374967	Homo sapiens	CEP170
TKCC02-WT-noINF / TKCC02-KD-noINF	1.1532	0.0201421	Homo sapiens	CEP43
TKCC02-WT-noINF / TKCC02-KD-noINF	0.892379	0.0323587	Homo sapiens	CEP44
TKCC02-WT-noINF / TKCC02-KD-noINF	0.7372	0.0337563	Homo sapiens	CHCHD5
TKCC02-WT-noINF / TKCC02-KD-noINF	0.758003	0.0421535	Homo sapiens	CHEK2
TKCC02-WT-noINF / TKCC02-KD-noINF	1.2098	0.0223663	Homo sapiens	CHM
TKCC02-WT-noINF / TKCC02-KD-noINF	1.40366	0.0134899	Homo sapiens	CHTOP
TKCC02-WT-noINF / TKCC02-KD-noINF	0.680167	0.0359037	Homo sapiens	CINP
TKCC02-WT-noINF / TKCC02-KD-noINF	0.887506	0.0138356	Homo sapiens	CIR1
TKCC02-WT-noINF / TKCC02-KD-noINF	1.42671	0.0234909	Homo sapiens	CLDN12
TKCC02-WT-noINF / TKCC02-KD-noINF	1.391	0.0261729	Homo sapiens	COMMD1
TKCC02-WT-noINF / TKCC02-KD-noINF	1.12172	0.0321414	Homo sapiens	COMMD2
TKCC02-WT-noINF / TKCC02-KD-noINF	2.23042	0.0177365	Homo sapiens	COMMD6
TKCC02-WT-noINF / TKCC02-KD-noINF	0.788409	0.0284949	Homo sapiens	COPRS
TKCC02-WT-noINF / TKCC02-KD-noINF	0.879817	0.0325608	Homo sapiens	CPT2
TKCC02-WT-noINF / TKCC02-KD-noINF	1.04159	0.0436706	Homo sapiens	CS
TKCC02-WT-noINF / TKCC02-KD-noINF	0.818393	0.0110712	Homo sapiens	CSDE1
TKCC02-WT-noINF / TKCC02-KD-noINF	1.2725	0.0148168	Homo sapiens	CSNK2A2
TKCC02-WT-noINF / TKCC02-KD-noINF	0.87279	0.0254193	Homo sapiens	CSRP1
TKCC02-WT-noINF / TKCC02-KD-noINF	0.926729	0.0487661	Homo sapiens	CSTB
TKCC02-WT-noINF / TKCC02-KD-noINF	0.685081	0.0292022	Homo sapiens	CTSE
TKCC02-WT-noINF / TKCC02-KD-noINF	0.841675	0.0167282	Homo sapiens	CTSS
TKCC02-WT-noINF / TKCC02-KD-noINF	0.915175	0.0129161	Homo sapiens	CTSZ
TKCC02-WT-noINF / TKCC02-KD-noINF	1.34893	0.0340332	Homo sapiens	CUL1
TKCC02-WT-noINF / TKCC02-KD-noINF	1.15571	0.0365428	Homo sapiens	CUL4A
TKCC02-WT-noINF / TKCC02-KD-noINF	0.729004	0.049077	Homo sapiens	CUX1
TKCC02-WT-noINF / TKCC02-KD-noINF	0.643745	9.1834e-05	Homo sapiens	CXCL10
TKCC02-WT-noINF / TKCC02-KD-noINF	0.943773	0.0458871	Homo sapiens	CYB5A
TKCC02-WT-noINF / TKCC02-KD-noINF	0.975684	0.0291074	Homo sapiens	CYLD
TKCC02-WT-noINF / TKCC02-KD-noINF	0.677533	0.0366219	Homo sapiens	DAPK3
TKCC02-WT-noINF / TKCC02-KD-noINF	0.850928	0.0240925	Homo sapiens	DCAF8
TKCC02-WT-noINF / TKCC02-KD-noINF	1.11442	0.0367724	Homo sapiens	DCUN1D1
TKCC02-WT-noINF / TKCC02-KD-noINF	1.09276	0.0165892	Homo sapiens	DDX55
TKCC02-WT-noINF / TKCC02-KD-noINF	0.707771	0.000578555	Homo sapiens	DDX60
TKCC02-WT-noINF / TKCC02-KD-noINF	0.964923	0.0359122	Homo sapiens	DEPDC1
TKCC02-WT-noINF / TKCC02-KD-noINF	1.65176	0.020876	Homo sapiens	DFFB
TKCC02-WT-noINF / TKCC02-KD-noINF	1.23528	0.023839	Homo sapiens	DHRS3
TKCC02-WT-noINF / TKCC02-KD-noINF	1.81804	0.021919	Homo sapiens	DIAPH2
TKCC02-WT-noINF / TKCC02-KD-noINF	1.07405	0.0283452	Homo sapiens	DNAJA1
TKCC02-WT-noINF / TKCC02-KD-noINF	0.894438	0.018197	Homo sapiens	DPF2
TKCC02-WT-noINF / TKCC02-KD-noINF	0.633167	0.0260617	Homo sapiens	DPM3
TKCC02-WT-noINF / TKCC02-KD-noINF	1.34008	0.0299727	Homo sapiens	DPP4
TKCC02-WT-noINF / TKCC02-KD-noINF	1.18936	0.0336739	Homo sapiens	DR1
TKCC02-WT-noINF / TKCC02-KD-noINF	1.00302	0.0470469	Homo sapiens	DRG2
TKCC02-WT-noINF / TKCC02-KD-noINF	0.765448	0.000465337	Homo sapiens	DUSP6
TKCC02-WT-noINF / TKCC02-KD-noINF	0.869696	0.0333151	Homo sapiens	E2F3
TKCC02-WT-noINF / TKCC02-KD-noINF	1.04138	0.0397705	Homo sapiens	ECD
TKCC02-WT-noINF / TKCC02-KD-noINF	0.928449	0.033628	Homo sapiens	EEF1B2
TKCC02-WT-noINF / TKCC02-KD-noINF	0.912374	0.0228884	Homo sapiens	EIF1
TKCC02-WT-noINF / TKCC02-KD-noINF	1.40524	0.0113857	Homo sapiens	EIF2B1
TKCC02-WT-noINF / TKCC02-KD-noINF	0.937462	0.0144614	Homo sapiens	EIF2B3
TKCC02-WT-noINF / TKCC02-KD-noINF	1.1824	0.0353618	Homo sapiens	EIF2D
TKCC02-WT-noINF / TKCC02-KD-noINF	1.32611	0.0180339	Homo sapiens	EIF4ENIF1
TKCC02-WT-noINF / TKCC02-KD-noINF	1.10972	0.0493991	Homo sapiens	EIF4G1
TKCC02-WT-noINF / TKCC02-KD-noINF	1.13593	0.044048	Homo sapiens	EIF4G2
TKCC02-WT-noINF / TKCC02-KD-noINF	0.884986	0.0379151	Homo sapiens	ENDOD1
TKCC02-WT-noINF / TKCC02-KD-noINF	0.955958	0.0416488	Homo sapiens	ENO1
TKCC02-WT-noINF / TKCC02-KD-noINF	1.08491	0.0449407	Homo sapiens	ENOPH1
TKCC02-WT-noINF / TKCC02-KD-noINF	0.931177	0.032275	Homo sapiens	ENPP1
TKCC02-WT-noINF / TKCC02-KD-noINF	1.19021	0.0130249	Homo sapiens	EPHA2
TKCC02-WT-noINF / TKCC02-KD-noINF	0.913727	0.0346835	Homo sapiens	EPS15
TKCC02-WT-noINF / TKCC02-KD-noINF	1.02322	0.0436066	Homo sapiens	ERCC1
TKCC02-WT-noINF / TKCC02-KD-noINF	1.15207	0.0343489	Homo sapiens	ERI3
TKCC02-WT-noINF / TKCC02-KD-noINF	1.02105	0.0282416	Homo sapiens	ESYT1
TKCC02-WT-noINF / TKCC02-KD-noINF	0.906576	0.00719738	Homo sapiens	ETFB
TKCC02-WT-noINF / TKCC02-KD-noINF	0.877321	0.0365745	Homo sapiens	ETFDH
TKCC02-WT-noINF / TKCC02-KD-noINF	0.950255	0.0350315	Homo sapiens	EXOC6
TKCC02-WT-noINF / TKCC02-KD-noINF	1.06849	0.0227879	Homo sapiens	EXOSC7
TKCC02-WT-noINF / TKCC02-KD-noINF	1.33753	0.0150451	Homo sapiens	FAM118A
TKCC02-WT-noINF / TKCC02-KD-noINF	1.00516	0.0371263	Homo sapiens	FAM89A
TKCC02-WT-noINF / TKCC02-KD-noINF	1.15907	0.0134209	Homo sapiens	FANCI
TKCC02-WT-noINF / TKCC02-KD-noINF	0.538184	0.00604931	Homo sapiens	FAS
TKCC02-WT-noINF / TKCC02-KD-noINF	1.113	0.0433249	Homo sapiens	FASTKD5
TKCC02-WT-noINF / TKCC02-KD-noINF	1.23221	0.0321945	Homo sapiens	FAT1
TKCC02-WT-noINF / TKCC02-KD-noINF	0.842616	0.0101419	Homo sapiens	FBP1
TKCC02-WT-noINF / TKCC02-KD-noINF	0.987479	0.0231692	Homo sapiens	FGD6
TKCC02-WT-noINF / TKCC02-KD-noINF	0.891274	0.0160302	Homo sapiens	FHL2
TKCC02-WT-noINF / TKCC02-KD-noINF	0.919133	0.0181099	Homo sapiens	FLNB
TKCC02-WT-noINF / TKCC02-KD-noINF	1.42171	0.0321337	Homo sapiens	FOXO1
TKCC02-WT-noINF / TKCC02-KD-noINF	0.959837	0.00869307	Homo sapiens	FOXO3
TKCC02-WT-noINF / TKCC02-KD-noINF	0.600399	0.0337563	Homo sapiens	FOXP4
TKCC02-WT-noINF / TKCC02-KD-noINF	1.23409	0.045999	Homo sapiens	FTL
TKCC02-WT-noINF / TKCC02-KD-noINF	0.962787	0.0187311	Homo sapiens	FUBP1
TKCC02-WT-noINF / TKCC02-KD-noINF	0.868776	0.0149721	Homo sapiens	GAN
TKCC02-WT-noINF / TKCC02-KD-noINF	1.46232	0.044164	Homo sapiens	GAPDH
TKCC02-WT-noINF / TKCC02-KD-noINF	1.21568	0.0464764	Homo sapiens	GART
TKCC02-WT-noINF / TKCC02-KD-noINF	1.22363	0.0378621	Homo sapiens	GATB
TKCC02-WT-noINF / TKCC02-KD-noINF	1.4167	8.07682e-07	Homo sapiens	GBP3
TKCC02-WT-noINF / TKCC02-KD-noINF	1.16286	1.28714e-06	Homo sapiens	GBP4
TKCC02-WT-noINF / TKCC02-KD-noINF	1.01549	0.000228526	Homo sapiens	GBP7
TKCC02-WT-noINF / TKCC02-KD-noINF	0.896768	0.049409	Homo sapiens	GFPT1
TKCC02-WT-noINF / TKCC02-KD-noINF	1.00043	0.0457208	Homo sapiens	GMIP
TKCC02-WT-noINF / TKCC02-KD-noINF	0.969347	0.00328202	Homo sapiens	GMNN
TKCC02-WT-noINF / TKCC02-KD-noINF	1.1125	0.0185757	Homo sapiens	GNAI1
TKCC02-WT-noINF / TKCC02-KD-noINF	0.96211	0.000912722	Homo sapiens	GOLM1
TKCC02-WT-noINF / TKCC02-KD-noINF	0.966843	0.0485297	Homo sapiens	GPD1L
TKCC02-WT-noINF / TKCC02-KD-noINF	0.835934	0.0203517	Homo sapiens	GPI
TKCC02-WT-noINF / TKCC02-KD-noINF	1.05866	0.0246927	Homo sapiens	GPR39
TKCC02-WT-noINF / TKCC02-KD-noINF	0.784531	0.0480688	Homo sapiens	GSTK1
TKCC02-WT-noINF / TKCC02-KD-noINF	1.08926	0.0384116	Homo sapiens	GSTM3
TKCC02-WT-noINF / TKCC02-KD-noINF	0.929317	0.0392823	Homo sapiens	GSTO1
TKCC02-WT-noINF / TKCC02-KD-noINF	0.917792	0.0261707	Homo sapiens	GTF2B
TKCC02-WT-noINF / TKCC02-KD-noINF	1.09167	0.0458154	Homo sapiens	GTF2I
TKCC02-WT-noINF / TKCC02-KD-noINF	0.84797	0.0390929	Homo sapiens	GTPBP1
TKCC02-WT-noINF / TKCC02-KD-noINF	0.916855	0.0256629	Homo sapiens	H1-10
TKCC02-WT-noINF / TKCC02-KD-noINF	0.893035	0.0419583	Homo sapiens	H1-5
TKCC02-WT-noINF / TKCC02-KD-noINF	0.636627	0.00429642	Homo sapiens	H2AC21
TKCC02-WT-noINF / TKCC02-KD-noINF	0.890002	0.0129161	Homo sapiens	H3C15
TKCC02-WT-noINF / TKCC02-KD-noINF	0.88083	0.0339647	Homo sapiens	HADH
TKCC02-WT-noINF / TKCC02-KD-noINF	1.08559	0.0483322	Homo sapiens	HAUS5
TKCC02-WT-noINF / TKCC02-KD-noINF	0.998717	0.0491923	Homo sapiens	HDDC2
TKCC02-WT-noINF / TKCC02-KD-noINF	1.2187	0.0408469	Homo sapiens	HECA
TKCC02-WT-noINF / TKCC02-KD-noINF	0.947345	0.0294787	Homo sapiens	HECTD3
TKCC02-WT-noINF / TKCC02-KD-noINF	0.445277	0.0255212	Homo sapiens	HERC1
TKCC02-WT-noINF / TKCC02-KD-noINF	1.0768	0.0433249	Homo sapiens	HGH1
TKCC02-WT-noINF / TKCC02-KD-noINF	0.76931	0.0256231	Homo sapiens	HLA-A
TKCC02-WT-noINF / TKCC02-KD-noINF	0.797991	0.00460263	Homo sapiens	HLA-B
TKCC02-WT-noINF / TKCC02-KD-noINF	0.864512	0.010615	Homo sapiens	HLA-C
TKCC02-WT-noINF / TKCC02-KD-noINF	9.49614	0.0225457	Homo sapiens	HLA-DRB1
TKCC02-WT-noINF / TKCC02-KD-noINF	0.378953	0.0208727	Homo sapiens	HLA-E
TKCC02-WT-noINF / TKCC02-KD-noINF	0.913764	0.0104473	Homo sapiens	HNMT
TKCC02-WT-noINF / TKCC02-KD-noINF	0.971752	0.0416488	Homo sapiens	HNRNPA2B1
TKCC02-WT-noINF / TKCC02-KD-noINF	1.17674	0.0183122	Homo sapiens	HNRNPA3
TKCC02-WT-noINF / TKCC02-KD-noINF	0.922485	0.0348149	Homo sapiens	HNRNPD
TKCC02-WT-noINF / TKCC02-KD-noINF	0.892913	0.0483443	Homo sapiens	HNRNPH2
TKCC02-WT-noINF / TKCC02-KD-noINF	0.956833	0.0297553	Homo sapiens	HNRNPLL
TKCC02-WT-noINF / TKCC02-KD-noINF	1.74874	0.0474802	Homo sapiens	HNRNPM
TKCC02-WT-noINF / TKCC02-KD-noINF	7.33793	0.0321945	Homo sapiens	HNRNPU
TKCC02-WT-noINF / TKCC02-KD-noINF	0.850359	0.0349902	Homo sapiens	HP1BP3
TKCC02-WT-noINF / TKCC02-KD-noINF	1.09762	0.0110712	Homo sapiens	HSP90AA1
TKCC02-WT-noINF / TKCC02-KD-noINF	0.936748	0.0134899	Homo sapiens	HSPA8
TKCC02-WT-noINF / TKCC02-KD-noINF	1.13513	0.0474802	Homo sapiens	HSPBP1
TKCC02-WT-noINF / TKCC02-KD-noINF	1.00587	0.0202999	Homo sapiens	HTATSF1
TKCC02-WT-noINF / TKCC02-KD-noINF	0.926196	0.0486472	Homo sapiens	HYDIN
TKCC02-WT-noINF / TKCC02-KD-noINF	0.904576	0.0474802	Homo sapiens	IARS2
TKCC02-WT-noINF / TKCC02-KD-noINF	1.01299	0.0265767	Homo sapiens	ICAM1
TKCC02-WT-noINF / TKCC02-KD-noINF	1.86763	0.0429385	Homo sapiens	IFIH1
TKCC02-WT-noINF / TKCC02-KD-noINF	1.01833	0.0282226	Homo sapiens	IFIT5
TKCC02-WT-noINF / TKCC02-KD-noINF	0.837084	0.0449407	Homo sapiens	IGFBP3
TKCC02-WT-noINF / TKCC02-KD-noINF	1.84294	0.0451232	Homo sapiens	IL32
TKCC02-WT-noINF / TKCC02-KD-noINF	0.907485	0.0215721	Homo sapiens	INTS1
TKCC02-WT-noINF / TKCC02-KD-noINF	1.33787	0.0416498	Homo sapiens	IPO11
TKCC02-WT-noINF / TKCC02-KD-noINF	1.23738	0.0462664	Homo sapiens	IPO9
TKCC02-WT-noINF / TKCC02-KD-noINF	1.79298	0.0206823	Homo sapiens	IQSEC2
TKCC02-WT-noINF / TKCC02-KD-noINF	0.792053	0.0379991	Homo sapiens	IRF3
TKCC02-WT-noINF / TKCC02-KD-noINF	1.90797	0.00206741	Homo sapiens	IRF9
TKCC02-WT-noINF / TKCC02-KD-noINF	0.905033	0.0339647	Homo sapiens	IST1
TKCC02-WT-noINF / TKCC02-KD-noINF	1.00858	0.0339647	Homo sapiens	ITGA1
TKCC02-WT-noINF / TKCC02-KD-noINF	0.875965	0.0417764	Homo sapiens	ITGA2
TKCC02-WT-noINF / TKCC02-KD-noINF	0.960877	0.0447704	Homo sapiens	IWS1
TKCC02-WT-noINF / TKCC02-KD-noINF	0.111123	0.0394815	Homo sapiens	KBTBD11
TKCC02-WT-noINF / TKCC02-KD-noINF	0.596862	0.0202999	Homo sapiens	KIAA1217
TKCC02-WT-noINF / TKCC02-KD-noINF	3.57405	0.0110712	Homo sapiens	KIF11
TKCC02-WT-noINF / TKCC02-KD-noINF	1.43361	0.010493	Homo sapiens	KIF18A
TKCC02-WT-noINF / TKCC02-KD-noINF	0.929726	0.0268135	Homo sapiens	KRAS
TKCC02-WT-noINF / TKCC02-KD-noINF	1.28051	0.0126823	Homo sapiens	KXD1
TKCC02-WT-noINF / TKCC02-KD-noINF	0.981199	0.0334231	Homo sapiens	LAMTOR3
TKCC02-WT-noINF / TKCC02-KD-noINF	0.868833	0.0377714	Homo sapiens	LARP4
TKCC02-WT-noINF / TKCC02-KD-noINF	1.94547	0.01478	Homo sapiens	LCA5L
TKCC02-WT-noINF / TKCC02-KD-noINF	0.887872	0.0339361	Homo sapiens	LEKR1
TKCC02-WT-noINF / TKCC02-KD-noINF	0.963795	0.0153915	Homo sapiens	LGALS9
TKCC02-WT-noINF / TKCC02-KD-noINF	1.66252	0.0174464	Homo sapiens	LIN37
TKCC02-WT-noINF / TKCC02-KD-noINF	1.04108	0.00745448	Homo sapiens	LONP2
TKCC02-WT-noINF / TKCC02-KD-noINF	0.166492	0.015914	Homo sapiens	LPIN1
TKCC02-WT-noINF / TKCC02-KD-noINF	1.08645	0.0461802	Homo sapiens	LRCH3
TKCC02-WT-noINF / TKCC02-KD-noINF	0.844411	0.0401482	Homo sapiens	LRRC1
TKCC02-WT-noINF / TKCC02-KD-noINF	1.16815	0.044573	Homo sapiens	LRRK1
TKCC02-WT-noINF / TKCC02-KD-noINF	1.47786	0.0295761	Homo sapiens	LSS
TKCC02-WT-noINF / TKCC02-KD-noINF	1.04603	0.0403925	Homo sapiens	LYPLAL1
TKCC02-WT-noINF / TKCC02-KD-noINF	1.69136	0.0367769	Homo sapiens	MACC1
TKCC02-WT-noINF / TKCC02-KD-noINF	0.972937	2.89891e-05	Homo sapiens	MADD
TKCC02-WT-noINF / TKCC02-KD-noINF	1.36177	0.032824	Homo sapiens	MAFK
TKCC02-WT-noINF / TKCC02-KD-noINF	1.0447	0.022231	Homo sapiens	MAP2K1
TKCC02-WT-noINF / TKCC02-KD-noINF	1.19703	0.0366299	Homo sapiens	MAP4K4
TKCC02-WT-noINF / TKCC02-KD-noINF	1.23197	0.0448968	Homo sapiens	MBNL2
TKCC02-WT-noINF / TKCC02-KD-noINF	1.07037	0.0269687	Homo sapiens	MDC1
TKCC02-WT-noINF / TKCC02-KD-noINF	1.13729	0.0438817	Homo sapiens	MED4
TKCC02-WT-noINF / TKCC02-KD-noINF	1.15717	0.0479041	Homo sapiens	METAP2
TKCC02-WT-noINF / TKCC02-KD-noINF	1.00025	0.0454289	Homo sapiens	MFN2
TKCC02-WT-noINF / TKCC02-KD-noINF	0.748256	0.0489804	Homo sapiens	MICAL3
TKCC02-WT-noINF / TKCC02-KD-noINF	1.38116	0.0442839	Homo sapiens	MINK1
TKCC02-WT-noINF / TKCC02-KD-noINF	1.01968	0.0376964	Homo sapiens	MIPEP
TKCC02-WT-noINF / TKCC02-KD-noINF	0.85565	0.0338874	Homo sapiens	MISP
TKCC02-WT-noINF / TKCC02-KD-noINF	0.962041	0.0109024	Homo sapiens	MOCS2
TKCC02-WT-noINF / TKCC02-KD-noINF	1.28054	0.0487801	Homo sapiens	MPP6
TKCC02-WT-noINF / TKCC02-KD-noINF	1.0202	0.0481825	Homo sapiens	MRPL15
TKCC02-WT-noINF / TKCC02-KD-noINF	0.89386	0.0134209	Homo sapiens	MRPL28
TKCC02-WT-noINF / TKCC02-KD-noINF	0.90347	0.0186226	Homo sapiens	MTA2
TKCC02-WT-noINF / TKCC02-KD-noINF	1.11069	0.0430214	Homo sapiens	MTX2
TKCC02-WT-noINF / TKCC02-KD-noINF	0.774312	0.0115133	Homo sapiens	MX1
TKCC02-WT-noINF / TKCC02-KD-noINF	0.675485	0.00715396	Homo sapiens	MXRA5
TKCC02-WT-noINF / TKCC02-KD-noINF	1.088	0.0444494	Homo sapiens	MYBBP1A
TKCC02-WT-noINF / TKCC02-KD-noINF	0.771851	0.0386004	Homo sapiens	MYH10
TKCC02-WT-noINF / TKCC02-KD-noINF	0.805757	0.0414674	Homo sapiens	MZT1
TKCC02-WT-noINF / TKCC02-KD-noINF	0.787962	0.00201056	Homo sapiens	NABP2
TKCC02-WT-noINF / TKCC02-KD-noINF	0.877384	0.0488368	Homo sapiens	NACA
TKCC02-WT-noINF / TKCC02-KD-noINF	0.928797	0.0262529	Homo sapiens	NAGA
TKCC02-WT-noINF / TKCC02-KD-noINF	1.59701	0.0153907	Homo sapiens	NaN
TKCC02-WT-noINF / TKCC02-KD-noINF	1.30127	0.042229	Homo sapiens	NCAPD2
TKCC02-WT-noINF / TKCC02-KD-noINF	1.20456	0.0182532	Homo sapiens	NCAPG
TKCC02-WT-noINF / TKCC02-KD-noINF	0.994835	0.0334408	Homo sapiens	NCAPH
TKCC02-WT-noINF / TKCC02-KD-noINF	1.00605	0.0395433	Homo sapiens	NDUFA10
TKCC02-WT-noINF / TKCC02-KD-noINF	0.896665	0.0237268	Homo sapiens	NDUFB10
TKCC02-WT-noINF / TKCC02-KD-noINF	0.950495	0.0433586	Homo sapiens	NDUFB4
TKCC02-WT-noINF / TKCC02-KD-noINF	0.83382	0.0420666	Homo sapiens	NDUFS4
TKCC02-WT-noINF / TKCC02-KD-noINF	0.930722	0.0403925	Homo sapiens	NECAP2
TKCC02-WT-noINF / TKCC02-KD-noINF	1.11846	0.00905313	Homo sapiens	NECTIN2
TKCC02-WT-noINF / TKCC02-KD-noINF	1.27026	0.0367997	Homo sapiens	NEDD4L
TKCC02-WT-noINF / TKCC02-KD-noINF	1.02483	0.0401053	Homo sapiens	NEK7
TKCC02-WT-noINF / TKCC02-KD-noINF	1.11995	0.0186634	Homo sapiens	NIP7
TKCC02-WT-noINF / TKCC02-KD-noINF	0.947332	0.0333151	Homo sapiens	NKTR
TKCC02-WT-noINF / TKCC02-KD-noINF	0.949429	0.0295963	Homo sapiens	NNT
TKCC02-WT-noINF / TKCC02-KD-noINF	1.0197	0.0477497	Homo sapiens	NR2C2AP
TKCC02-WT-noINF / TKCC02-KD-noINF	1.335	0.036029	Homo sapiens	NRP1
TKCC02-WT-noINF / TKCC02-KD-noINF	1.1435	0.0224974	Homo sapiens	NSMCE1
TKCC02-WT-noINF / TKCC02-KD-noINF	0.560231	0.012435	Homo sapiens	NT5C
TKCC02-WT-noINF / TKCC02-KD-noINF	0.972971	0.0223663	Homo sapiens	NUDT5
TKCC02-WT-noINF / TKCC02-KD-noINF	0.88472	0.0455131	Homo sapiens	OASL
TKCC02-WT-noINF / TKCC02-KD-noINF	0.283861	0.0458154	Homo sapiens	ODF2L
TKCC02-WT-noINF / TKCC02-KD-noINF	0.949663	0.0435123	Homo sapiens	OGT
TKCC02-WT-noINF / TKCC02-KD-noINF	1.13414	0.0293065	Homo sapiens	ORC5
TKCC02-WT-noINF / TKCC02-KD-noINF	1.14982	0.0026825	Homo sapiens	OSBPL8
TKCC02-WT-noINF / TKCC02-KD-noINF	1.12357	0.00604263	Homo sapiens	OXNAD1
TKCC02-WT-noINF / TKCC02-KD-noINF	0.909768	0.0242965	Homo sapiens	P4HB
TKCC02-WT-noINF / TKCC02-KD-noINF	0.93357	0.0369813	Homo sapiens	PABPC1
TKCC02-WT-noINF / TKCC02-KD-noINF	1.1355	0.0493991	Homo sapiens	PANX1
TKCC02-WT-noINF / TKCC02-KD-noINF	1.27115	0.0451232	Homo sapiens	PCBP2
TKCC02-WT-noINF / TKCC02-KD-noINF	1.17509	0.0476596	Homo sapiens	PCID2
TKCC02-WT-noINF / TKCC02-KD-noINF	0.915127	0.0284011	Homo sapiens	PDIA4
TKCC02-WT-noINF / TKCC02-KD-noINF	1.09825	0.011966	Homo sapiens	PDZD8
TKCC02-WT-noINF / TKCC02-KD-noINF	0.950042	0.0194781	Homo sapiens	PEBP1
TKCC02-WT-noINF / TKCC02-KD-noINF	0.867461	0.0494979	Homo sapiens	PFKL
TKCC02-WT-noINF / TKCC02-KD-noINF	0.90981	0.0335429	Homo sapiens	PHF10
TKCC02-WT-noINF / TKCC02-KD-noINF	0.973109	0.0399891	Homo sapiens	PHF3
TKCC02-WT-noINF / TKCC02-KD-noINF	0.771311	0.0204007	Homo sapiens	PICALM
TKCC02-WT-noINF / TKCC02-KD-noINF	0.895564	0.0498805	Homo sapiens	PIH1D1
TKCC02-WT-noINF / TKCC02-KD-noINF	1.27655	0.0326225	Homo sapiens	PIK3CA
TKCC02-WT-noINF / TKCC02-KD-noINF	1.01304	0.04585	Homo sapiens	PIN1
TKCC02-WT-noINF / TKCC02-KD-noINF	1.14908	0.0303581	Homo sapiens	PLAU
TKCC02-WT-noINF / TKCC02-KD-noINF	0.97417	0.0212295	Homo sapiens	PLEC
TKCC02-WT-noINF / TKCC02-KD-noINF	0.604677	0.00715299	Homo sapiens	PLEKHF1
TKCC02-WT-noINF / TKCC02-KD-noINF	0.911452	0.0192915	Homo sapiens	PLOD2
TKCC02-WT-noINF / TKCC02-KD-noINF	1.06764	0.00605963	Homo sapiens	PLXNA1
TKCC02-WT-noINF / TKCC02-KD-noINF	1.02425	0.0147104	Homo sapiens	PML
TKCC02-WT-noINF / TKCC02-KD-noINF	1.06517	0.042585	Homo sapiens	POLD3
TKCC02-WT-noINF / TKCC02-KD-noINF	3.53254	0.00523088	Homo sapiens	POLR3C
TKCC02-WT-noINF / TKCC02-KD-noINF	0.867899	0.0476784	Homo sapiens	POLR3G
TKCC02-WT-noINF / TKCC02-KD-noINF	0.546354	0.00750345	Homo sapiens	POLR3K
TKCC02-WT-noINF / TKCC02-KD-noINF	1.12745	0.030814	Homo sapiens	PON3
TKCC02-WT-noINF / TKCC02-KD-noINF	0.784192	0.0402159	Homo sapiens	PPIC
TKCC02-WT-noINF / TKCC02-KD-noINF	0.827329	0.0263197	Homo sapiens	PPOX
TKCC02-WT-noINF / TKCC02-KD-noINF	0.88475	0.00845936	Homo sapiens	PPP1R12A
TKCC02-WT-noINF / TKCC02-KD-noINF	1.41361	0.0493991	Homo sapiens	PREPL
TKCC02-WT-noINF / TKCC02-KD-noINF	1.57567	0.028696	Homo sapiens	PRPF40A
TKCC02-WT-noINF / TKCC02-KD-noINF	0.957032	0.0419458	Homo sapiens	PRTFDC1
TKCC02-WT-noINF / TKCC02-KD-noINF	0.888683	0.0378953	Homo sapiens	PSAP
TKCC02-WT-noINF / TKCC02-KD-noINF	0.959261	0.0453035	Homo sapiens	PSMA2
TKCC02-WT-noINF / TKCC02-KD-noINF	0.877551	0.0128518	Homo sapiens	PSMB10
TKCC02-WT-noINF / TKCC02-KD-noINF	1.63528	0.0234488	Homo sapiens	PSMB2
TKCC02-WT-noINF / TKCC02-KD-noINF	1.17287	0.0168486	Homo sapiens	PSMB6
TKCC02-WT-noINF / TKCC02-KD-noINF	0.871832	0.0443266	Homo sapiens	PSMD10
TKCC02-WT-noINF / TKCC02-KD-noINF	1.13986	0.0148168	Homo sapiens	PSMD7
TKCC02-WT-noINF / TKCC02-KD-noINF	0.913537	0.0395951	Homo sapiens	PSME1
TKCC02-WT-noINF / TKCC02-KD-noINF	1.11342	0.0194781	Homo sapiens	PSMG2
TKCC02-WT-noINF / TKCC02-KD-noINF	1.06822	0.0461605	Homo sapiens	PTGES2
TKCC02-WT-noINF / TKCC02-KD-noINF	5.97163	0.0158311	Homo sapiens	PTK2
TKCC02-WT-noINF / TKCC02-KD-noINF	1.1131	0.0470591	Homo sapiens	PTPN1
TKCC02-WT-noINF / TKCC02-KD-noINF	1.18329	0.0376646	Homo sapiens	PTPN12
TKCC02-WT-noINF / TKCC02-KD-noINF	1.27978	0.0180697	Homo sapiens	PTPRE
TKCC02-WT-noINF / TKCC02-KD-noINF	0.863446	0.0414731	Homo sapiens	PTTG1
TKCC02-WT-noINF / TKCC02-KD-noINF	0.740538	0.0342464	Homo sapiens	QRICH1
TKCC02-WT-noINF / TKCC02-KD-noINF	1.25884	0.0417446	Homo sapiens	RAB1B
TKCC02-WT-noINF / TKCC02-KD-noINF	1.05016	0.0140919	Homo sapiens	RAB25
TKCC02-WT-noINF / TKCC02-KD-noINF	0.879827	0.0177539	Homo sapiens	RAB8B
TKCC02-WT-noINF / TKCC02-KD-noINF	0.974076	0.0445888	Homo sapiens	RABL6
TKCC02-WT-noINF / TKCC02-KD-noINF	0.958182	0.0427137	Homo sapiens	RAD51
TKCC02-WT-noINF / TKCC02-KD-noINF	0.913154	0.0328539	Homo sapiens	RAN
TKCC02-WT-noINF / TKCC02-KD-noINF	1.06679	0.0323196	Homo sapiens	RANBP9
TKCC02-WT-noINF / TKCC02-KD-noINF	0.796547	0.0489496	Homo sapiens	RAP1A
TKCC02-WT-noINF / TKCC02-KD-noINF	0.965051	0.0197631	Homo sapiens	RBM22
TKCC02-WT-noINF / TKCC02-KD-noINF	1.46588	0.0430554	Homo sapiens	RC3H2
TKCC02-WT-noINF / TKCC02-KD-noINF	1.22974	0.0298602	Homo sapiens	REPS1
TKCC02-WT-noINF / TKCC02-KD-noINF	0.968401	6.3744e-05	Homo sapiens	RESF1
TKCC02-WT-noINF / TKCC02-KD-noINF	1.00024	0.045847	Homo sapiens	RFX1
TKCC02-WT-noINF / TKCC02-KD-noINF	0.915658	0.0362464	Homo sapiens	RGS10
TKCC02-WT-noINF / TKCC02-KD-noINF	1.11922	0.0325524	Homo sapiens	RIC8A
TKCC02-WT-noINF / TKCC02-KD-noINF	0.975218	0.0380061	Homo sapiens	RIPK2
TKCC02-WT-noINF / TKCC02-KD-noINF	1.43603	0.00766764	Homo sapiens	RNF128
TKCC02-WT-noINF / TKCC02-KD-noINF	0.979706	0.0112074	Homo sapiens	RNF13
TKCC02-WT-noINF / TKCC02-KD-noINF	0.835677	0.00497347	Homo sapiens	RNF213
TKCC02-WT-noINF / TKCC02-KD-noINF	0.928609	0.0156715	Homo sapiens	RNMT
TKCC02-WT-noINF / TKCC02-KD-noINF	1.06966	0.0257359	Homo sapiens	RPF2
TKCC02-WT-noINF / TKCC02-KD-noINF	1.15716	0.0291074	Homo sapiens	RPP40
TKCC02-WT-noINF / TKCC02-KD-noINF	0.935569	0.0256231	Homo sapiens	RPS7
TKCC02-WT-noINF / TKCC02-KD-noINF	1.11863	0.04806	Homo sapiens	RSL1D1
TKCC02-WT-noINF / TKCC02-KD-noINF	0.893969	0.0379307	Homo sapiens	RSRC1
TKCC02-WT-noINF / TKCC02-KD-noINF	1.10725	0.0387453	Homo sapiens	S100A16
TKCC02-WT-noINF / TKCC02-KD-noINF	0.887475	0.0170274	Homo sapiens	SAFB
TKCC02-WT-noINF / TKCC02-KD-noINF	0.941869	0.00614615	Homo sapiens	SAMD9
TKCC02-WT-noINF / TKCC02-KD-noINF	0.967362	0.0337563	Homo sapiens	SARNP
TKCC02-WT-noINF / TKCC02-KD-noINF	0.90728	0.0256132	Homo sapiens	SCIN
TKCC02-WT-noINF / TKCC02-KD-noINF	1.00071	0.0167663	Homo sapiens	SEPHS2
TKCC02-WT-noINF / TKCC02-KD-noINF	0.919742	0.0146554	Homo sapiens	SF3A2
TKCC02-WT-noINF / TKCC02-KD-noINF	0.779228	0.0240496	Homo sapiens	SF3B2
TKCC02-WT-noINF / TKCC02-KD-noINF	0.849642	0.0455238	Homo sapiens	SFXN1
TKCC02-WT-noINF / TKCC02-KD-noINF	0.888665	0.034147	Homo sapiens	SIAE
TKCC02-WT-noINF / TKCC02-KD-noINF	1.16296	0.00783244	Homo sapiens	SIRT1
TKCC02-WT-noINF / TKCC02-KD-noINF	1.27843	0.0399168	Homo sapiens	SKA3
TKCC02-WT-noINF / TKCC02-KD-noINF	0.744206	0.0123396	Homo sapiens	SLC1A4
TKCC02-WT-noINF / TKCC02-KD-noINF	1.09476	0.0351554	Homo sapiens	SMAP1
TKCC02-WT-noINF / TKCC02-KD-noINF	0.923869	0.0449221	Homo sapiens	SMARCD1
TKCC02-WT-noINF / TKCC02-KD-noINF	1.19901	0.0469584	Homo sapiens	SMCHD1
TKCC02-WT-noINF / TKCC02-KD-noINF	1.00554	0.0464123	Homo sapiens	SMUG1
TKCC02-WT-noINF / TKCC02-KD-noINF	0.7202	0.0380435	Homo sapiens	SNRNP27
TKCC02-WT-noINF / TKCC02-KD-noINF	0.927758	0.0481291	Homo sapiens	SNU13
TKCC02-WT-noINF / TKCC02-KD-noINF	0.989687	0.0478219	Homo sapiens	SNX3
TKCC02-WT-noINF / TKCC02-KD-noINF	0.899066	0.0256227	Homo sapiens	SNX9
TKCC02-WT-noINF / TKCC02-KD-noINF	1.20644	0.0187772	Homo sapiens	SOX9
TKCC02-WT-noINF / TKCC02-KD-noINF	2.94514	0.030574	Homo sapiens	SPP2
TKCC02-WT-noINF / TKCC02-KD-noINF	0.886993	0.0446257	Homo sapiens	SPTBN1
TKCC02-WT-noINF / TKCC02-KD-noINF	1.30575	0.0255095	Homo sapiens	SRA1
TKCC02-WT-noINF / TKCC02-KD-noINF	0.609297	0.0392605	Homo sapiens	SRFBP1
TKCC02-WT-noINF / TKCC02-KD-noINF	0.868185	0.0190196	Homo sapiens	SRI
TKCC02-WT-noINF / TKCC02-KD-noINF	0.71684	0.0319244	Homo sapiens	SRSF1
TKCC02-WT-noINF / TKCC02-KD-noINF	0.867726	0.00766764	Homo sapiens	SRSF11
TKCC02-WT-noINF / TKCC02-KD-noINF	1.09245	0.0453647	Homo sapiens	SS18
TKCC02-WT-noINF / TKCC02-KD-noINF	0.867719	6.3744e-05	Homo sapiens	SS18L2
TKCC02-WT-noINF / TKCC02-KD-noINF	1.21941	0.0261408	Homo sapiens	STAT1
TKCC02-WT-noINF / TKCC02-KD-noINF	0.912654	0.0231934	Homo sapiens	STAT2
TKCC02-WT-noINF / TKCC02-KD-noINF	0.996222	0.0433283	Homo sapiens	STOM
TKCC02-WT-noINF / TKCC02-KD-noINF	0.92714	0.0025038	Homo sapiens	STXBP3
TKCC02-WT-noINF / TKCC02-KD-noINF	1.00309	0.0247621	Homo sapiens	SUCLA2
TKCC02-WT-noINF / TKCC02-KD-noINF	0.898491	0.0264089	Homo sapiens	SUCLG2
TKCC02-WT-noINF / TKCC02-KD-noINF	0.890579	0.0458444	Homo sapiens	SUGP1
TKCC02-WT-noINF / TKCC02-KD-noINF	0.671804	0.0416486	Homo sapiens	SUMO2
TKCC02-WT-noINF / TKCC02-KD-noINF	1.12924	0.0208753	Homo sapiens	SYNJ2
TKCC02-WT-noINF / TKCC02-KD-noINF	1.05921	0.0309819	Homo sapiens	TAB1
TKCC02-WT-noINF / TKCC02-KD-noINF	0.939612	0.0349534	Homo sapiens	TAF15
TKCC02-WT-noINF / TKCC02-KD-noINF	0.972867	0.023449	Homo sapiens	TAF5L
TKCC02-WT-noINF / TKCC02-KD-noINF	0.836367	0.0438762	Homo sapiens	TAGLN2
TKCC02-WT-noINF / TKCC02-KD-noINF	0.998052	0.0332885	Homo sapiens	TALDO1
TKCC02-WT-noINF / TKCC02-KD-noINF	1.05712	0.00365741	Homo sapiens	TAP1
TKCC02-WT-noINF / TKCC02-KD-noINF	1.13671	0.0231386	Homo sapiens	TASOR
TKCC02-WT-noINF / TKCC02-KD-noINF	0.898742	0.0210017	Homo sapiens	TBCA
TKCC02-WT-noINF / TKCC02-KD-noINF	1.31368	0.0250498	Homo sapiens	TBPL1
TKCC02-WT-noINF / TKCC02-KD-noINF	1.16649	0.00699253	Homo sapiens	TBRG4
TKCC02-WT-noINF / TKCC02-KD-noINF	0.886098	0.0479196	Homo sapiens	TCERG1
TKCC02-WT-noINF / TKCC02-KD-noINF	0.850977	0.0444494	Homo sapiens	TCF20
TKCC02-WT-noINF / TKCC02-KD-noINF	1.36643	0.0186505	Homo sapiens	TEAD1
TKCC02-WT-noINF / TKCC02-KD-noINF	0.999742	0.020012	Homo sapiens	TEFM
TKCC02-WT-noINF / TKCC02-KD-noINF	1.17513	0.0487625	Homo sapiens	TEX30
TKCC02-WT-noINF / TKCC02-KD-noINF	1.03097	0.0468736	Homo sapiens	TFAP4
TKCC02-WT-noINF / TKCC02-KD-noINF	1.44266	0.038885	Homo sapiens	TGS1
TKCC02-WT-noINF / TKCC02-KD-noINF	0.89196	0.0442257	Homo sapiens	THYN1
TKCC02-WT-noINF / TKCC02-KD-noINF	1.18918	0.0403636	Homo sapiens	TIMM44
TKCC02-WT-noINF / TKCC02-KD-noINF	1.68393	0.0228046	Homo sapiens	TIMP3
TKCC02-WT-noINF / TKCC02-KD-noINF	0.933548	0.0111968	Homo sapiens	TLR3
TKCC02-WT-noINF / TKCC02-KD-noINF	1.14045	0.0469584	Homo sapiens	TMCC3
TKCC02-WT-noINF / TKCC02-KD-noINF	1.01003	0.026284	Homo sapiens	TMED7-TICAM2
TKCC02-WT-noINF / TKCC02-KD-noINF	0.887911	0.0247835	Homo sapiens	TMEM109
TKCC02-WT-noINF / TKCC02-KD-noINF	0.749434	0.028172	Homo sapiens	TMEM214
TKCC02-WT-noINF / TKCC02-KD-noINF	0.837679	0.010724	Homo sapiens	TMEM62
TKCC02-WT-noINF / TKCC02-KD-noINF	1.17767	0.0383508	Homo sapiens	TMUB2
TKCC02-WT-noINF / TKCC02-KD-noINF	1.08774	0.0122279	Homo sapiens	TNPO1
TKCC02-WT-noINF / TKCC02-KD-noINF	0.966372	0.002676	Homo sapiens	TOM1L1
TKCC02-WT-noINF / TKCC02-KD-noINF	1.45357	0.0140326	Homo sapiens	TOMM6
TKCC02-WT-noINF / TKCC02-KD-noINF	1.11457	0.0215114	Homo sapiens	TOR1A
TKCC02-WT-noINF / TKCC02-KD-noINF	1.03369	0.00546224	Homo sapiens	TP53BP1
TKCC02-WT-noINF / TKCC02-KD-noINF	0.88425	0.0219773	Homo sapiens	TPD52
TKCC02-WT-noINF / TKCC02-KD-noINF	1.26997	0.0434856	Homo sapiens	TPP1
TKCC02-WT-noINF / TKCC02-KD-noINF	1.08131	0.0243891	Homo sapiens	TPP2
TKCC02-WT-noINF / TKCC02-KD-noINF	0.618623	0.0486971	Homo sapiens	TPRN
TKCC02-WT-noINF / TKCC02-KD-noINF	0.545164	0.00123198	Homo sapiens	TRAPPC12
TKCC02-WT-noINF / TKCC02-KD-noINF	1.07033	0.0116616	Homo sapiens	TRAPPC2L
TKCC02-WT-noINF / TKCC02-KD-noINF	1.00533	0.0223663	Homo sapiens	TRIM15
TKCC02-WT-noINF / TKCC02-KD-noINF	1.28739	0.0301916	Homo sapiens	TRIM16
TKCC02-WT-noINF / TKCC02-KD-noINF	1.18771	0.00157445	Homo sapiens	TRIM31
TKCC02-WT-noINF / TKCC02-KD-noINF	0.988379	0.00556196	Homo sapiens	TRIM38
TKCC02-WT-noINF / TKCC02-KD-noINF	1.38411	0.0464123	Homo sapiens	TRIP12
TKCC02-WT-noINF / TKCC02-KD-noINF	1.60898	0.031905	Homo sapiens	TRIP13
TKCC02-WT-noINF / TKCC02-KD-noINF	1.05449	0.0401574	Homo sapiens	TSC22D1
TKCC02-WT-noINF / TKCC02-KD-noINF	1.04407	0.0239531	Homo sapiens	TSG101
TKCC02-WT-noINF / TKCC02-KD-noINF	1.30183	0.0265495	Homo sapiens	TUBGCP4
TKCC02-WT-noINF / TKCC02-KD-noINF	1.44348	0.0187772	Homo sapiens	TVP23C
TKCC02-WT-noINF / TKCC02-KD-noINF	0.562096	0.0429799	Homo sapiens	TXNDC15
TKCC02-WT-noINF / TKCC02-KD-noINF	1.04084	0.00127307	Homo sapiens	TYMP
TKCC02-WT-noINF / TKCC02-KD-noINF	1.14912	0.00295399	Homo sapiens	TYW3
TKCC02-WT-noINF / TKCC02-KD-noINF	0.937662	0.01093	Homo sapiens	UBAP2
TKCC02-WT-noINF / TKCC02-KD-noINF	1.16937	0.0352503	Homo sapiens	UBAP2L
TKCC02-WT-noINF / TKCC02-KD-noINF	10.7671	0.0175745	Homo sapiens	UBD
TKCC02-WT-noINF / TKCC02-KD-noINF	1.16312	0.045686	Homo sapiens	UBE2A
TKCC02-WT-noINF / TKCC02-KD-noINF	0.935634	0.0231881	Homo sapiens	UBE2C
TKCC02-WT-noINF / TKCC02-KD-noINF	0.650215	0.00575606	Homo sapiens	UBE2L6
TKCC02-WT-noINF / TKCC02-KD-noINF	1.04545	0.0321089	Homo sapiens	UBE2M
TKCC02-WT-noINF / TKCC02-KD-noINF	1.21426	0.00684525	Homo sapiens	UBQLN4
TKCC02-WT-noINF / TKCC02-KD-noINF	1.22682	0.0329432	Homo sapiens	URB2
TKCC02-WT-noINF / TKCC02-KD-noINF	1.04922	0.00246413	Homo sapiens	URI1
TKCC02-WT-noINF / TKCC02-KD-noINF	1.21844	0.00491517	Homo sapiens	USP36
TKCC02-WT-noINF / TKCC02-KD-noINF	1.04663	0.0394347	Homo sapiens	USP47
TKCC02-WT-noINF / TKCC02-KD-noINF	1.11239	0.0205764	Homo sapiens	VAPA
TKCC02-WT-noINF / TKCC02-KD-noINF	0.937447	0.0157772	Homo sapiens	VCL
TKCC02-WT-noINF / TKCC02-KD-noINF	0.908011	0.0311522	Homo sapiens	VDAC1
TKCC02-WT-noINF / TKCC02-KD-noINF	0.794703	0.0294688	Homo sapiens	VILL
TKCC02-WT-noINF / TKCC02-KD-noINF	0.711103	0.0236505	Homo sapiens	VPS13A
TKCC02-WT-noINF / TKCC02-KD-noINF	1.6226	0.0142052	Homo sapiens	VPS51
TKCC02-WT-noINF / TKCC02-KD-noINF	1.86638	0.031509	Homo sapiens	VPS53
TKCC02-WT-noINF / TKCC02-KD-noINF	1.26748	0.0131936	Homo sapiens	VRK2
TKCC02-WT-noINF / TKCC02-KD-noINF	1.07293	0.0141539	Homo sapiens	VRK3
TKCC02-WT-noINF / TKCC02-KD-noINF	1.78999	0.00013889	Homo sapiens	VWA8
TKCC02-WT-noINF / TKCC02-KD-noINF	1.13515	0.00806328	Homo sapiens	WARS1
TKCC02-WT-noINF / TKCC02-KD-noINF	0.926203	0.0282447	Homo sapiens	WBP2
TKCC02-WT-noINF / TKCC02-KD-noINF	1.0584	0.0149632	Homo sapiens	WDR61
TKCC02-WT-noINF / TKCC02-KD-noINF	1.06814	0.036346	Homo sapiens	XPO5
TKCC02-WT-noINF / TKCC02-KD-noINF	1.41993	0.0357909	Homo sapiens	YIPF6
TKCC02-WT-noINF / TKCC02-KD-noINF	1.27578	0.0208363	Homo sapiens	ZBTB8OS
TKCC02-WT-noINF / TKCC02-KD-noINF	1.0994	0.0357893	Homo sapiens	ZFP91-CNTF
TKCC02-WT-noINF / TKCC02-KD-noINF	1.12898	0.0449582	Homo sapiens	ZGPAT
TKCC02-WT-noINF / TKCC02-KD-noINF	0.944144	0.0486424	Homo sapiens	ZNF185
TKCC02-WT-noINF / TKCC02-KD-noINF	0.954255	0.0370058	Homo sapiens	ZNF207
TKCC02-WT-noINF / TKCC02-KD-noINF	0.952745	0.0433562	Homo sapiens	ZNF346
TKCC02-WT-noINF / TKCC02-KD-noINF	0.99794	0.0392605	Homo sapiens	ZNF687
TKCC02-WT-noINF / TKCC02-KD-noINF	0.915826	0.010724	Homo sapiens	ZNF830
TKCC02-WT-noINF / TKCC02-KD-noINF	1.11877	0.0449221	Homo sapiens	ZW10

## Sheet: TKCC22
Comparison (group1/group2)	Ratio	Qvalue	Organisms	Genes
TKCC22-WT-noINF / TKCC22-KD-noINF	1.10442	0.039761	Homo sapiens	AAK1
TKCC22-WT-noINF / TKCC22-KD-noINF	0.924734	0.0191445	Homo sapiens	AASDHPPT
TKCC22-WT-noINF / TKCC22-KD-noINF	0.831854	0.00443212	Homo sapiens	ABCB7
TKCC22-WT-noINF / TKCC22-KD-noINF	0.75972	0.043603	Homo sapiens	ABCD3
TKCC22-WT-noINF / TKCC22-KD-noINF	1.14979	0.0171083	Homo sapiens	ABCE1
TKCC22-WT-noINF / TKCC22-KD-noINF	0.773226	0.0351949	Homo sapiens	ABHD10
TKCC22-WT-noINF / TKCC22-KD-noINF	0.854305	0.0247896	Homo sapiens	ACAT2
TKCC22-WT-noINF / TKCC22-KD-noINF	0.659186	0.0472416	Homo sapiens	ACYP1
TKCC22-WT-noINF / TKCC22-KD-noINF	0.916313	0.0311657	Homo sapiens	ADPRS
TKCC22-WT-noINF / TKCC22-KD-noINF	1.08022	0.0440529	Homo sapiens	AFDN
TKCC22-WT-noINF / TKCC22-KD-noINF	1.31602	0.0273304	Homo sapiens	AGFG1
TKCC22-WT-noINF / TKCC22-KD-noINF	0.499817	0.000185067	Homo sapiens	AGPAT2
TKCC22-WT-noINF / TKCC22-KD-noINF	0.83616	0.0207096	Homo sapiens	AGPAT3
TKCC22-WT-noINF / TKCC22-KD-noINF	1.36148	0.0494766	Homo sapiens	AHCTF1
TKCC22-WT-noINF / TKCC22-KD-noINF	1.12253	0.018131	Homo sapiens	AIMP1
TKCC22-WT-noINF / TKCC22-KD-noINF	0.79239	0.0406096	Homo sapiens	AK4
TKCC22-WT-noINF / TKCC22-KD-noINF	1.34782	0.0472416	Homo sapiens	AKAP8L
TKCC22-WT-noINF / TKCC22-KD-noINF	0.640575	0.0183671	Homo sapiens	ALDOC
TKCC22-WT-noINF / TKCC22-KD-noINF	0.862639	0.0369367	Homo sapiens	ALG1
TKCC22-WT-noINF / TKCC22-KD-noINF	0.753987	0.018131	Homo sapiens	ALG11
TKCC22-WT-noINF / TKCC22-KD-noINF	1.42007	0.0444978	Homo sapiens	ANLN
TKCC22-WT-noINF / TKCC22-KD-noINF	1.18773	0.0279131	Homo sapiens	ANP32E
TKCC22-WT-noINF / TKCC22-KD-noINF	0.860585	0.0387277	Homo sapiens	ANXA3
TKCC22-WT-noINF / TKCC22-KD-noINF	0.780915	0.028282	Homo sapiens	ANXA5
TKCC22-WT-noINF / TKCC22-KD-noINF	0.780285	0.0190405	Homo sapiens	AP2A2
TKCC22-WT-noINF / TKCC22-KD-noINF	0.662812	0.0370315	Homo sapiens	AP2S1
TKCC22-WT-noINF / TKCC22-KD-noINF	0.735468	0.0498899	Homo sapiens	AP3B1
TKCC22-WT-noINF / TKCC22-KD-noINF	1.15622	0.0092884	Homo sapiens	APIP
TKCC22-WT-noINF / TKCC22-KD-noINF	0.555891	0.046876	Homo sapiens	APOB
TKCC22-WT-noINF / TKCC22-KD-noINF	0.662865	0.030919	Homo sapiens	APOBEC3F
TKCC22-WT-noINF / TKCC22-KD-noINF	0.815119	0.0393057	Homo sapiens	ARCN1
TKCC22-WT-noINF / TKCC22-KD-noINF	0.748416	0.010983	Homo sapiens	ARF1
TKCC22-WT-noINF / TKCC22-KD-noINF	0.842537	0.029994	Homo sapiens	ARF4
TKCC22-WT-noINF / TKCC22-KD-noINF	1.44003	0.0334494	Homo sapiens	ARFGAP1
TKCC22-WT-noINF / TKCC22-KD-noINF	1.20575	0.0323732	Homo sapiens	ARFGAP2
TKCC22-WT-noINF / TKCC22-KD-noINF	0.966503	0.0480699	Homo sapiens	ARID1B
TKCC22-WT-noINF / TKCC22-KD-noINF	1.1215	0.0470062	Homo sapiens	ARID4B
TKCC22-WT-noINF / TKCC22-KD-noINF	1.0613	0.0228971	Homo sapiens	ARL3
TKCC22-WT-noINF / TKCC22-KD-noINF	1.11796	0.0442901	Homo sapiens	ARL6IP4
TKCC22-WT-noINF / TKCC22-KD-noINF	0.862318	0.0414063	Homo sapiens	ARMT1
TKCC22-WT-noINF / TKCC22-KD-noINF	0.608796	0.00672063	Homo sapiens	ARPC2
TKCC22-WT-noINF / TKCC22-KD-noINF	0.671979	0.0126879	Homo sapiens	ARPC4-TTLL3
TKCC22-WT-noINF / TKCC22-KD-noINF	1.08773	0.0464918	Homo sapiens	ARPC5
TKCC22-WT-noINF / TKCC22-KD-noINF	1.20746	0.0454384	Homo sapiens	ARPC5L
TKCC22-WT-noINF / TKCC22-KD-noINF	0.660667	0.0476534	Homo sapiens	ARSA
TKCC22-WT-noINF / TKCC22-KD-noINF	1.13673	0.0329476	Homo sapiens	ARV1
TKCC22-WT-noINF / TKCC22-KD-noINF	1.71788	0.00720059	Homo sapiens	ASNS
TKCC22-WT-noINF / TKCC22-KD-noINF	1.22339	0.0455031	Homo sapiens	ASRGL1
TKCC22-WT-noINF / TKCC22-KD-noINF	1.06005	0.0485914	Homo sapiens	ATAD2
TKCC22-WT-noINF / TKCC22-KD-noINF	0.757177	0.0216121	Homo sapiens	ATP5MG
TKCC22-WT-noINF / TKCC22-KD-noINF	0.872799	0.00874413	Homo sapiens	ATP6AP1
TKCC22-WT-noINF / TKCC22-KD-noINF	0.984855	0.0273304	Homo sapiens	ATP6V1B2
TKCC22-WT-noINF / TKCC22-KD-noINF	0.721439	0.044078	Homo sapiens	ATP7A
TKCC22-WT-noINF / TKCC22-KD-noINF	1.19362	0.0295998	Homo sapiens	ATPAF1
TKCC22-WT-noINF / TKCC22-KD-noINF	1.32807	0.0471178	Homo sapiens	AURKB
TKCC22-WT-noINF / TKCC22-KD-noINF	1.27608	0.0026985	Homo sapiens	BANF1
TKCC22-WT-noINF / TKCC22-KD-noINF	1.10074	0.0246745	Homo sapiens	BCAS1
TKCC22-WT-noINF / TKCC22-KD-noINF	1.20285	0.0217001	Homo sapiens	BCAS2
TKCC22-WT-noINF / TKCC22-KD-noINF	0.769087	0.029208	Homo sapiens	BCAT2
TKCC22-WT-noINF / TKCC22-KD-noINF	0.694591	0.0409196	Homo sapiens	BCKDHB
TKCC22-WT-noINF / TKCC22-KD-noINF	1.82621	0.00512819	Homo sapiens	BCLAF1
TKCC22-WT-noINF / TKCC22-KD-noINF	0.686262	0.0448672	Homo sapiens	BDH1
TKCC22-WT-noINF / TKCC22-KD-noINF	1.54437	0.0414063	Homo sapiens	BEND3
TKCC22-WT-noINF / TKCC22-KD-noINF	1.12448	0.0468698	Homo sapiens	BET1L
TKCC22-WT-noINF / TKCC22-KD-noINF	1.02566	0.0401579	Homo sapiens	BLMH
TKCC22-WT-noINF / TKCC22-KD-noINF	1.22179	0.0370315	Homo sapiens	BNIP1
TKCC22-WT-noINF / TKCC22-KD-noINF	1.14917	0.0243623	Homo sapiens	BZW2
TKCC22-WT-noINF / TKCC22-KD-noINF	1.35401	0.000244409	Homo sapiens	C12orf43
TKCC22-WT-noINF / TKCC22-KD-noINF	1.17611	0.0482442	Homo sapiens	C19orf25
TKCC22-WT-noINF / TKCC22-KD-noINF	0.898779	0.0471178	Homo sapiens	CAD
TKCC22-WT-noINF / TKCC22-KD-noINF	1.1644	0.0398561	Homo sapiens	CANX
TKCC22-WT-noINF / TKCC22-KD-noINF	0.832779	0.000542503	Homo sapiens	CAPN1
TKCC22-WT-noINF / TKCC22-KD-noINF	0.78891	0.0411614	Homo sapiens	CAPN2
TKCC22-WT-noINF / TKCC22-KD-noINF	1.22953	0.0314732	Homo sapiens	CAPRIN1
TKCC22-WT-noINF / TKCC22-KD-noINF	0.747183	0.0258143	Homo sapiens	CARM1
TKCC22-WT-noINF / TKCC22-KD-noINF	0.725007	0.0453204	Homo sapiens	CARS1
TKCC22-WT-noINF / TKCC22-KD-noINF	1.74768	0.0279939	Homo sapiens	CASP1
TKCC22-WT-noINF / TKCC22-KD-noINF	1.22381	0.0081607	Homo sapiens	CBX3
TKCC22-WT-noINF / TKCC22-KD-noINF	1.18394	0.0156382	Homo sapiens	CBX5
TKCC22-WT-noINF / TKCC22-KD-noINF	1.27947	0.0216121	Homo sapiens	CCDC50
TKCC22-WT-noINF / TKCC22-KD-noINF	1.58664	0.0226935	Homo sapiens	CCDC90B
TKCC22-WT-noINF / TKCC22-KD-noINF	1.33979	0.0309289	Homo sapiens	CCL20
TKCC22-WT-noINF / TKCC22-KD-noINF	0.823736	0.0112165	Homo sapiens	CCNDBP1
TKCC22-WT-noINF / TKCC22-KD-noINF	1.169	0.0161796	Homo sapiens	CD276
TKCC22-WT-noINF / TKCC22-KD-noINF	1.18565	0.0288419	Homo sapiens	CD47
TKCC22-WT-noINF / TKCC22-KD-noINF	1.91595	0.0270218	Homo sapiens	CDC27
TKCC22-WT-noINF / TKCC22-KD-noINF	1.13672	0.0279131	Homo sapiens	CDC42
TKCC22-WT-noINF / TKCC22-KD-noINF	0.93549	0.00298544	Homo sapiens	CDC45
TKCC22-WT-noINF / TKCC22-KD-noINF	1.71873	0.0159007	Homo sapiens	CDCA8
TKCC22-WT-noINF / TKCC22-KD-noINF	1.33432	0.0136175	Homo sapiens	CDK1
TKCC22-WT-noINF / TKCC22-KD-noINF	1.05232	0.0458746	Homo sapiens	CDKAL1
TKCC22-WT-noINF / TKCC22-KD-noINF	0.891467	0.0272444	Homo sapiens	CDKN2AIP
TKCC22-WT-noINF / TKCC22-KD-noINF	0.659978	0.00914968	Homo sapiens	CEACAM5
TKCC22-WT-noINF / TKCC22-KD-noINF	0.574593	0.0476972	Homo sapiens	CEACAM6
TKCC22-WT-noINF / TKCC22-KD-noINF	1.32152	0.0277905	Homo sapiens	CENPX
TKCC22-WT-noINF / TKCC22-KD-noINF	1.14323	0.0269281	Homo sapiens	CFL1
TKCC22-WT-noINF / TKCC22-KD-noINF	1.16567	0.0468698	Homo sapiens	CHAC2
TKCC22-WT-noINF / TKCC22-KD-noINF	1.20651	0.0396209	Homo sapiens	CHCHD2
TKCC22-WT-noINF / TKCC22-KD-noINF	0.913945	0.0406096	Homo sapiens	CHEK1
TKCC22-WT-noINF / TKCC22-KD-noINF	1.0645	0.00927292	Homo sapiens	CHERP
TKCC22-WT-noINF / TKCC22-KD-noINF	1.1831	0.0375474	Homo sapiens	CKAP5
TKCC22-WT-noINF / TKCC22-KD-noINF	0.936477	0.00976106	Homo sapiens	CLIC1
TKCC22-WT-noINF / TKCC22-KD-noINF	0.861146	0.0266187	Homo sapiens	CLP1
TKCC22-WT-noINF / TKCC22-KD-noINF	1.33136	0.00938001	Homo sapiens	CLPX
TKCC22-WT-noINF / TKCC22-KD-noINF	1.16802	0.0177514	Homo sapiens	CMC1
TKCC22-WT-noINF / TKCC22-KD-noINF	1.01514	0.0494957	Homo sapiens	CMIP
TKCC22-WT-noINF / TKCC22-KD-noINF	1.23507	0.0428713	Homo sapiens	CMSS1
TKCC22-WT-noINF / TKCC22-KD-noINF	0.82418	0.00871312	Homo sapiens	CNBP
TKCC22-WT-noINF / TKCC22-KD-noINF	1.07516	0.037172	Homo sapiens	CNN2
TKCC22-WT-noINF / TKCC22-KD-noINF	1.37528	0.0070731	Homo sapiens	COA3
TKCC22-WT-noINF / TKCC22-KD-noINF	1.13967	0.0287226	Homo sapiens	COA6
TKCC22-WT-noINF / TKCC22-KD-noINF	0.648087	0.0476881	Homo sapiens	COMTD1
TKCC22-WT-noINF / TKCC22-KD-noINF	0.800512	0.035022	Homo sapiens	COQ8A
TKCC22-WT-noINF / TKCC22-KD-noINF	1.14404	0.0324373	Homo sapiens	CORO7-PAM16
TKCC22-WT-noINF / TKCC22-KD-noINF	1.1272	0.0289886	Homo sapiens	COX5A
TKCC22-WT-noINF / TKCC22-KD-noINF	1.14864	0.0251897	Homo sapiens	COX5B
TKCC22-WT-noINF / TKCC22-KD-noINF	1.20517	0.00236558	Homo sapiens	COX6A1
TKCC22-WT-noINF / TKCC22-KD-noINF	1.40855	0.017194	Homo sapiens	COX7A2L
TKCC22-WT-noINF / TKCC22-KD-noINF	1.24231	0.0269221	Homo sapiens	CPSF2
TKCC22-WT-noINF / TKCC22-KD-noINF	1.18107	0.000593246	Homo sapiens	CPSF4
TKCC22-WT-noINF / TKCC22-KD-noINF	1.26612	0.000697671	Homo sapiens	CREB1
TKCC22-WT-noINF / TKCC22-KD-noINF	1.02735	0.00958499	Homo sapiens	CRLF3
TKCC22-WT-noINF / TKCC22-KD-noINF	0.58593	0.00555485	Homo sapiens	CRYM
TKCC22-WT-noINF / TKCC22-KD-noINF	0.820603	0.0319465	Homo sapiens	CTSC
TKCC22-WT-noINF / TKCC22-KD-noINF	1.53092	0.0393889	Homo sapiens	CTSS
TKCC22-WT-noINF / TKCC22-KD-noINF	1.08991	0.0105502	Homo sapiens	CTTN
TKCC22-WT-noINF / TKCC22-KD-noINF	0.862323	0.0478002	Homo sapiens	CYB5R2
TKCC22-WT-noINF / TKCC22-KD-noINF	0.823668	0.0236272	Homo sapiens	CYB5R3
TKCC22-WT-noINF / TKCC22-KD-noINF	0.583539	0.000615816	Homo sapiens	CYP2S1
TKCC22-WT-noINF / TKCC22-KD-noINF	0.674329	0.0339478	Homo sapiens	CYTH2
TKCC22-WT-noINF / TKCC22-KD-noINF	1.16768	0.0186463	Homo sapiens	DAB2
TKCC22-WT-noINF / TKCC22-KD-noINF	0.721873	0.00239285	Homo sapiens	DARS1
TKCC22-WT-noINF / TKCC22-KD-noINF	1.34914	0.0451664	Homo sapiens	DAXX
TKCC22-WT-noINF / TKCC22-KD-noINF	1.07203	0.023154	Homo sapiens	DBNL
TKCC22-WT-noINF / TKCC22-KD-noINF	2.32841	0.0187702	Homo sapiens	DCD
TKCC22-WT-noINF / TKCC22-KD-noINF	1.20379	0.0461039	Homo sapiens	DCP1A
TKCC22-WT-noINF / TKCC22-KD-noINF	0.672644	0.0319403	Homo sapiens	DCXR
TKCC22-WT-noINF / TKCC22-KD-noINF	1.18536	0.0193115	Homo sapiens	DDAH1
TKCC22-WT-noINF / TKCC22-KD-noINF	0.676922	0.00392496	Homo sapiens	DDOST
TKCC22-WT-noINF / TKCC22-KD-noINF	1.25643	0.0375724	Homo sapiens	DDX20
TKCC22-WT-noINF / TKCC22-KD-noINF	1.25889	0.0280804	Homo sapiens	DDX21
TKCC22-WT-noINF / TKCC22-KD-noINF	1.17563	0.0086081	Homo sapiens	DDX50
TKCC22-WT-noINF / TKCC22-KD-noINF	1.11851	0.0308393	Homo sapiens	DDX58
TKCC22-WT-noINF / TKCC22-KD-noINF	1.19376	0.0150524	Homo sapiens	DEK
TKCC22-WT-noINF / TKCC22-KD-noINF	0.795879	0.0129992	Homo sapiens	DGUOK
TKCC22-WT-noINF / TKCC22-KD-noINF	1.92806	0.0351489	Homo sapiens	DHX37
TKCC22-WT-noINF / TKCC22-KD-noINF	1.30658	0.0353297	Homo sapiens	DIMT1
TKCC22-WT-noINF / TKCC22-KD-noINF	1.30137	0.0273304	Homo sapiens	DNAJB6
TKCC22-WT-noINF / TKCC22-KD-noINF	1.26729	0.0321405	Homo sapiens	DNAJC7
TKCC22-WT-noINF / TKCC22-KD-noINF	1.28987	0.0127208	Homo sapiens	DNAJC9
TKCC22-WT-noINF / TKCC22-KD-noINF	1.07474	0.00773602	Homo sapiens	DNM1L
TKCC22-WT-noINF / TKCC22-KD-noINF	0.84647	0.0130377	Homo sapiens	DPP4
TKCC22-WT-noINF / TKCC22-KD-noINF	0.686214	0.00976106	Homo sapiens	DPY19L1
TKCC22-WT-noINF / TKCC22-KD-noINF	1.31232	0.0369367	Homo sapiens	DUT
TKCC22-WT-noINF / TKCC22-KD-noINF	1.13916	0.0358726	Homo sapiens	EBNA1BP2
TKCC22-WT-noINF / TKCC22-KD-noINF	0.700105	0.0166493	Homo sapiens	ECH1
TKCC22-WT-noINF / TKCC22-KD-noINF	1.09552	0.0250242	Homo sapiens	ECHS1
TKCC22-WT-noINF / TKCC22-KD-noINF	0.897699	0.00846492	Homo sapiens	ECI1
TKCC22-WT-noINF / TKCC22-KD-noINF	1.11449	0.0342299	Homo sapiens	EEF1B2
TKCC22-WT-noINF / TKCC22-KD-noINF	0.732652	0.0409951	Homo sapiens	EEFSEC
TKCC22-WT-noINF / TKCC22-KD-noINF	1.08379	0.0454384	Homo sapiens	EHBP1
TKCC22-WT-noINF / TKCC22-KD-noINF	1.1449	0.00452506	Homo sapiens	EIF2A
TKCC22-WT-noINF / TKCC22-KD-noINF	1.22376	0.0453223	Homo sapiens	EIF3G
TKCC22-WT-noINF / TKCC22-KD-noINF	1.23452	0.0173961	Homo sapiens	EIF3J
TKCC22-WT-noINF / TKCC22-KD-noINF	0.609725	0.0420019	Homo sapiens	EIF4A2
TKCC22-WT-noINF / TKCC22-KD-noINF	1.20696	0.00570697	Homo sapiens	EIF5A
TKCC22-WT-noINF / TKCC22-KD-noINF	1.09948	0.0461132	Homo sapiens	EIF5B
TKCC22-WT-noINF / TKCC22-KD-noINF	1.17079	0.0277811	Homo sapiens	EMC7
TKCC22-WT-noINF / TKCC22-KD-noINF	0.796874	0.0299554	Homo sapiens	EML2
TKCC22-WT-noINF / TKCC22-KD-noINF	0.895612	0.0338356	Homo sapiens	ENDOD1
TKCC22-WT-noINF / TKCC22-KD-noINF	1.04197	0.0177301	Homo sapiens	EOGT
TKCC22-WT-noINF / TKCC22-KD-noINF	1.0922	0.0444251	Homo sapiens	EP300
TKCC22-WT-noINF / TKCC22-KD-noINF	1.11563	0.039429	Homo sapiens	EPPK1
TKCC22-WT-noINF / TKCC22-KD-noINF	0.817123	0.00773602	Homo sapiens	ERAP1
TKCC22-WT-noINF / TKCC22-KD-noINF	0.621887	0.0448399	Homo sapiens	ERGIC2
TKCC22-WT-noINF / TKCC22-KD-noINF	0.706421	0.0219727	Homo sapiens	ERO1A
TKCC22-WT-noINF / TKCC22-KD-noINF	0.957655	0.0446217	Homo sapiens	ERP44
TKCC22-WT-noINF / TKCC22-KD-noINF	0.871769	0.0067169	Homo sapiens	ESD
TKCC22-WT-noINF / TKCC22-KD-noINF	0.76127	0.0337679	Homo sapiens	F13A1
TKCC22-WT-noINF / TKCC22-KD-noINF	0.825754	0.0338171	Homo sapiens	FAF2
TKCC22-WT-noINF / TKCC22-KD-noINF	0.928943	0.042084	Homo sapiens	FAM111B
TKCC22-WT-noINF / TKCC22-KD-noINF	0.669626	0.00451337	Homo sapiens	FAM162A
TKCC22-WT-noINF / TKCC22-KD-noINF	0.812965	0.0407382	Homo sapiens	FAM20B
TKCC22-WT-noINF / TKCC22-KD-noINF	1.11519	0.0487487	Homo sapiens	FAM3C
TKCC22-WT-noINF / TKCC22-KD-noINF	1.16095	0.0305138	Homo sapiens	FAM83G
TKCC22-WT-noINF / TKCC22-KD-noINF	1.76667	0.0280568	Homo sapiens	FANCM
TKCC22-WT-noINF / TKCC22-KD-noINF	0.918047	0.0365792	Homo sapiens	FAR2
TKCC22-WT-noINF / TKCC22-KD-noINF	1.20755	0.0361583	Homo sapiens	FBL
TKCC22-WT-noINF / TKCC22-KD-noINF	0.882023	0.00922446	Homo sapiens	FBXO7
TKCC22-WT-noINF / TKCC22-KD-noINF	1.18636	0.0306289	Homo sapiens	FIP1L1
TKCC22-WT-noINF / TKCC22-KD-noINF	0.776807	0.0085042	Homo sapiens	FLII
TKCC22-WT-noINF / TKCC22-KD-noINF	0.765474	0.0251665	Homo sapiens	FN1
TKCC22-WT-noINF / TKCC22-KD-noINF	0.413951	0.0212514	Homo sapiens	FOXE1
TKCC22-WT-noINF / TKCC22-KD-noINF	1.01772	0.0382795	Homo sapiens	FOXJ3
TKCC22-WT-noINF / TKCC22-KD-noINF	1.08499	0.022144	Homo sapiens	FOXO3
TKCC22-WT-noINF / TKCC22-KD-noINF	1.26456	0.0400933	Homo sapiens	FTH1
TKCC22-WT-noINF / TKCC22-KD-noINF	1.42792	0.0315173	Homo sapiens	FTL
TKCC22-WT-noINF / TKCC22-KD-noINF	1.1867	0.0228971	Homo sapiens	FUBP1
TKCC22-WT-noINF / TKCC22-KD-noINF	0.787303	0.00976002	Homo sapiens	FUCA2
TKCC22-WT-noINF / TKCC22-KD-noINF	0.783397	0.0343948	Homo sapiens	GALE
TKCC22-WT-noINF / TKCC22-KD-noINF	0.419415	0.0108974	Homo sapiens	GALK2
TKCC22-WT-noINF / TKCC22-KD-noINF	1.9216	0.0178927	Homo sapiens	GART
TKCC22-WT-noINF / TKCC22-KD-noINF	1.19842	0.0171663	Homo sapiens	GATAD2A
TKCC22-WT-noINF / TKCC22-KD-noINF	0.714116	0.0244305	Homo sapiens	GBE1
TKCC22-WT-noINF / TKCC22-KD-noINF	0.963239	0.0277811	Homo sapiens	GBP3
TKCC22-WT-noINF / TKCC22-KD-noINF	0.191722	0.0325693	Homo sapiens	GBP4
TKCC22-WT-noINF / TKCC22-KD-noINF	0.636632	0.0379711	Homo sapiens	GCA
TKCC22-WT-noINF / TKCC22-KD-noINF	0.995718	0.0180495	Homo sapiens	GCAT
TKCC22-WT-noINF / TKCC22-KD-noINF	0.859872	0.0414063	Homo sapiens	GCHFR
TKCC22-WT-noINF / TKCC22-KD-noINF	0.729903	0.0257635	Homo sapiens	GDI1
TKCC22-WT-noINF / TKCC22-KD-noINF	0.785999	0.0360054	Homo sapiens	GDPD3
TKCC22-WT-noINF / TKCC22-KD-noINF	2.79644	0.0409196	Homo sapiens	GFAP
TKCC22-WT-noINF / TKCC22-KD-noINF	1.09466	0.031887	Homo sapiens	GFM2
TKCC22-WT-noINF / TKCC22-KD-noINF	0.856311	0.0455612	Homo sapiens	GFPT1
TKCC22-WT-noINF / TKCC22-KD-noINF	0.866761	0.0372362	Homo sapiens	GGACT
TKCC22-WT-noINF / TKCC22-KD-noINF	1.07801	0.0434471	Homo sapiens	GHITM
TKCC22-WT-noINF / TKCC22-KD-noINF	1.50546	0.00783608	Homo sapiens	GINM1
TKCC22-WT-noINF / TKCC22-KD-noINF	1.15508	0.0123044	Homo sapiens	GINS2
TKCC22-WT-noINF / TKCC22-KD-noINF	0.59919	0.00214279	Homo sapiens	GK
TKCC22-WT-noINF / TKCC22-KD-noINF	0.653675	0.0210684	Homo sapiens	GLB1
TKCC22-WT-noINF / TKCC22-KD-noINF	1.17309	0.025198	Homo sapiens	GLRX3
TKCC22-WT-noINF / TKCC22-KD-noINF	1.58489	0.0305138	Homo sapiens	GMEB2
TKCC22-WT-noINF / TKCC22-KD-noINF	0.859559	0.0109755	Homo sapiens	GNA11
TKCC22-WT-noINF / TKCC22-KD-noINF	0.645526	0.00566164	Homo sapiens	GNAI1
TKCC22-WT-noINF / TKCC22-KD-noINF	0.674071	0.010445	Homo sapiens	GNAI2
TKCC22-WT-noINF / TKCC22-KD-noINF	0.546424	0.00226215	Homo sapiens	GNAI3
TKCC22-WT-noINF / TKCC22-KD-noINF	0.814083	0.011794	Homo sapiens	GPD2
TKCC22-WT-noINF / TKCC22-KD-noINF	0.811397	0.0259973	Homo sapiens	GPI
TKCC22-WT-noINF / TKCC22-KD-noINF	0.49822	0.0367192	Homo sapiens	GPS1
TKCC22-WT-noINF / TKCC22-KD-noINF	1.18447	0.00300421	Homo sapiens	GTF2B
TKCC22-WT-noINF / TKCC22-KD-noINF	0.904337	0.00863525	Homo sapiens	GTF2E1
TKCC22-WT-noINF / TKCC22-KD-noINF	0.78948	0.000666242	Homo sapiens	GTF2H3
TKCC22-WT-noINF / TKCC22-KD-noINF	1.15118	0.0438668	Homo sapiens	GTF2I
TKCC22-WT-noINF / TKCC22-KD-noINF	0.963207	0.0130476	Homo sapiens	GTPBP1
TKCC22-WT-noINF / TKCC22-KD-noINF	0.880963	0.0197147	Homo sapiens	GUK1
TKCC22-WT-noINF / TKCC22-KD-noINF	1.21544	0.0415067	Homo sapiens	H1-10
TKCC22-WT-noINF / TKCC22-KD-noINF	1.28699	0.00919481	Homo sapiens	H1-2
TKCC22-WT-noINF / TKCC22-KD-noINF	1.18408	0.00906141	Homo sapiens	H1-4
TKCC22-WT-noINF / TKCC22-KD-noINF	1.14643	0.0418925	Homo sapiens	H3C15
TKCC22-WT-noINF / TKCC22-KD-noINF	0.998769	0.00576143	Homo sapiens	HACD2
TKCC22-WT-noINF / TKCC22-KD-noINF	0.860315	0.0326685	Homo sapiens	HDAC7
TKCC22-WT-noINF / TKCC22-KD-noINF	1.37334	0.03986	Homo sapiens	HDDC2
TKCC22-WT-noINF / TKCC22-KD-noINF	1.12105	0.0432602	Homo sapiens	HDDC3
TKCC22-WT-noINF / TKCC22-KD-noINF	1.11787	0.0309072	Homo sapiens	HDGF
TKCC22-WT-noINF / TKCC22-KD-noINF	1.25661	0.0209703	Homo sapiens	HELLS
TKCC22-WT-noINF / TKCC22-KD-noINF	0.674083	0.0196423	Homo sapiens	HEXA
TKCC22-WT-noINF / TKCC22-KD-noINF	0.775323	0.00239872	Homo sapiens	HGD
TKCC22-WT-noINF / TKCC22-KD-noINF	1.14988	0.0497647	Homo sapiens	HGS
TKCC22-WT-noINF / TKCC22-KD-noINF	1.1978	0.0393889	Homo sapiens	HINT1
TKCC22-WT-noINF / TKCC22-KD-noINF	1.0485	0.0150316	Homo sapiens	HIP1R
TKCC22-WT-noINF / TKCC22-KD-noINF	0.732973	0.0343922	Homo sapiens	HK2
TKCC22-WT-noINF / TKCC22-KD-noINF	0.967455	0.0295297	Homo sapiens	HLA-A
TKCC22-WT-noINF / TKCC22-KD-noINF	1.1074	0.0445254	Homo sapiens	HLA-C
TKCC22-WT-noINF / TKCC22-KD-noINF	1.32742	0.0320045	Homo sapiens	HMMR
TKCC22-WT-noINF / TKCC22-KD-noINF	1.13295	0.00927177	Homo sapiens	HMOX2
TKCC22-WT-noINF / TKCC22-KD-noINF	1.25181	0.0116602	Homo sapiens	HNRNPA3
TKCC22-WT-noINF / TKCC22-KD-noINF	1.15441	0.042084	Homo sapiens	HNRNPF
TKCC22-WT-noINF / TKCC22-KD-noINF	1.12013	0.0175512	Homo sapiens	HNRNPK
TKCC22-WT-noINF / TKCC22-KD-noINF	1.19782	0.0236393	Homo sapiens	HNRNPLL
TKCC22-WT-noINF / TKCC22-KD-noINF	0.807075	0.0106131	Homo sapiens	HPCAL1
TKCC22-WT-noINF / TKCC22-KD-noINF	1.05787	0.0488696	Homo sapiens	HS2ST1
TKCC22-WT-noINF / TKCC22-KD-noINF	0.733276	0.00174556	Homo sapiens	HSD17B11
TKCC22-WT-noINF / TKCC22-KD-noINF	0.711806	0.003876	Homo sapiens	HSD17B12
TKCC22-WT-noINF / TKCC22-KD-noINF	1.16924	0.00798397	Homo sapiens	HSP90AA1
TKCC22-WT-noINF / TKCC22-KD-noINF	0.803698	0.0158268	Homo sapiens	HSP90B1
TKCC22-WT-noINF / TKCC22-KD-noINF	1.17636	0.00285653	Homo sapiens	HSPA5
TKCC22-WT-noINF / TKCC22-KD-noINF	1.17315	0.0165147	Homo sapiens	HSPA8
TKCC22-WT-noINF / TKCC22-KD-noINF	0.819056	0.0226139	Homo sapiens	HSPBP1
TKCC22-WT-noINF / TKCC22-KD-noINF	1.18281	0.0249154	Homo sapiens	HSPE1
TKCC22-WT-noINF / TKCC22-KD-noINF	1.19947	0.0335079	Homo sapiens	HYOU1
TKCC22-WT-noINF / TKCC22-KD-noINF	0.723114	0.000204481	Homo sapiens	ICAM1
TKCC22-WT-noINF / TKCC22-KD-noINF	0.795189	0.0453204	Homo sapiens	ICAM3
TKCC22-WT-noINF / TKCC22-KD-noINF	1.24909	0.0371554	Homo sapiens	IDE
TKCC22-WT-noINF / TKCC22-KD-noINF	0.562869	0.0277905	Homo sapiens	IER3IP1
TKCC22-WT-noINF / TKCC22-KD-noINF	1.48677	0.0462311	Homo sapiens	IFI16
TKCC22-WT-noINF / TKCC22-KD-noINF	0.984432	9.75104e-06	Homo sapiens	IFIT1
TKCC22-WT-noINF / TKCC22-KD-noINF	1.70844	0.0392788	Homo sapiens	IFIT2
TKCC22-WT-noINF / TKCC22-KD-noINF	0.656033	0.00383757	Homo sapiens	IL18R1
TKCC22-WT-noINF / TKCC22-KD-noINF	0.793536	0.0432602	Homo sapiens	ILF2
TKCC22-WT-noINF / TKCC22-KD-noINF	1.15773	0.007469	Homo sapiens	INPP5F
TKCC22-WT-noINF / TKCC22-KD-noINF	1.29062	0.0146975	Homo sapiens	INS
TKCC22-WT-noINF / TKCC22-KD-noINF	0.540972	0.00746903	Homo sapiens	IPO5
TKCC22-WT-noINF / TKCC22-KD-noINF	1.21214	0.0472919	Homo sapiens	IPO7
TKCC22-WT-noINF / TKCC22-KD-noINF	0.84236	0.0285768	Homo sapiens	IQGAP2
TKCC22-WT-noINF / TKCC22-KD-noINF	1.12782	0.0360113	Homo sapiens	IREB2
TKCC22-WT-noINF / TKCC22-KD-noINF	1.03245	0.0149858	Homo sapiens	IRF2BP1
TKCC22-WT-noINF / TKCC22-KD-noINF	1.14542	0.0343948	Homo sapiens	IRF2BP2
TKCC22-WT-noINF / TKCC22-KD-noINF	1.0823	0.0131437	Homo sapiens	ITGB1BP1
TKCC22-WT-noINF / TKCC22-KD-noINF	0.940147	0.045568	Homo sapiens	ITPK1
TKCC22-WT-noINF / TKCC22-KD-noINF	0.859253	0.0211027	Homo sapiens	ITPR2
TKCC22-WT-noINF / TKCC22-KD-noINF	1.21061	0.00629962	Homo sapiens	IWS1
TKCC22-WT-noINF / TKCC22-KD-noINF	2.14043	0.017821	Homo sapiens	KCTD5
TKCC22-WT-noINF / TKCC22-KD-noINF	0.835489	0.0150316	Homo sapiens	KIAA2013
TKCC22-WT-noINF / TKCC22-KD-noINF	1.58842	0.0335079	Homo sapiens	KIF20A
TKCC22-WT-noINF / TKCC22-KD-noINF	1.04343	0.0245879	Homo sapiens	KIF2A
TKCC22-WT-noINF / TKCC22-KD-noINF	1.47079	0.0415454	Homo sapiens	KIF2C
TKCC22-WT-noINF / TKCC22-KD-noINF	0.965386	0.00226215	Homo sapiens	KIN
TKCC22-WT-noINF / TKCC22-KD-noINF	1.25761	0.00553875	Homo sapiens	KLC2
TKCC22-WT-noINF / TKCC22-KD-noINF	1.20975	0.0290684	Homo sapiens	KPNA2
TKCC22-WT-noINF / TKCC22-KD-noINF	1.12385	0.0375724	Homo sapiens	KPNA4
TKCC22-WT-noINF / TKCC22-KD-noINF	1.2538	0.0196493	Homo sapiens	KRI1
TKCC22-WT-noINF / TKCC22-KD-noINF	1.22766	0.023036	Homo sapiens	KRT18
TKCC22-WT-noINF / TKCC22-KD-noINF	1.25002	0.0418831	Homo sapiens	LAMC1
TKCC22-WT-noINF / TKCC22-KD-noINF	1.01324	0.0414063	Homo sapiens	LANCL1
TKCC22-WT-noINF / TKCC22-KD-noINF	1.17055	0.0296597	Homo sapiens	LARP7
TKCC22-WT-noINF / TKCC22-KD-noINF	0.705126	0.00312547	Homo sapiens	LGALS1
TKCC22-WT-noINF / TKCC22-KD-noINF	0.777814	0.0193642	Homo sapiens	LGALS4
TKCC22-WT-noINF / TKCC22-KD-noINF	0.243005	0.0198619	Homo sapiens	LGALS9
TKCC22-WT-noINF / TKCC22-KD-noINF	1.20989	0.0199114	Homo sapiens	LRPAP1
TKCC22-WT-noINF / TKCC22-KD-noINF	1.15901	0.0105882	Homo sapiens	LSM1
TKCC22-WT-noINF / TKCC22-KD-noINF	1.23157	0.0245879	Homo sapiens	LSM7
TKCC22-WT-noINF / TKCC22-KD-noINF	0.86327	0.0351557	Homo sapiens	LTA4H
TKCC22-WT-noINF / TKCC22-KD-noINF	1.30851	0.0218209	Homo sapiens	MAFG
TKCC22-WT-noINF / TKCC22-KD-noINF	0.483759	0.00103541	Homo sapiens	MAN2C1
TKCC22-WT-noINF / TKCC22-KD-noINF	0.908059	0.042832	Homo sapiens	MAP2K2
TKCC22-WT-noINF / TKCC22-KD-noINF	0.931982	0.0206175	Homo sapiens	MAPKAPK2
TKCC22-WT-noINF / TKCC22-KD-noINF	1.12189	0.0370315	Homo sapiens	MAPRE3
TKCC22-WT-noINF / TKCC22-KD-noINF	1.11432	0.0260523	Homo sapiens	MAT2B
TKCC22-WT-noINF / TKCC22-KD-noINF	1.1763	0.042832	Homo sapiens	MAX
TKCC22-WT-noINF / TKCC22-KD-noINF	0.711695	0.0176392	Homo sapiens	MBLAC2
TKCC22-WT-noINF / TKCC22-KD-noINF	1.06724	0.0464802	Homo sapiens	MBNL1
TKCC22-WT-noINF / TKCC22-KD-noINF	1.06924	0.0214785	Homo sapiens	MCM2
TKCC22-WT-noINF / TKCC22-KD-noINF	1.13911	0.0305499	Homo sapiens	MED25
TKCC22-WT-noINF / TKCC22-KD-noINF	1.13542	0.0395482	Homo sapiens	MGAT4B
TKCC22-WT-noINF / TKCC22-KD-noINF	0.898039	0.0318209	Homo sapiens	MGST1
TKCC22-WT-noINF / TKCC22-KD-noINF	0.816786	0.0331075	Homo sapiens	MGST3
TKCC22-WT-noINF / TKCC22-KD-noINF	1.09518	0.00300933	Homo sapiens	MICALL2
TKCC22-WT-noINF / TKCC22-KD-noINF	1.39859	0.000574349	Homo sapiens	MKI67
TKCC22-WT-noINF / TKCC22-KD-noINF	0.702777	0.0128295	Homo sapiens	MOGS
TKCC22-WT-noINF / TKCC22-KD-noINF	1.34509	0.0244933	Homo sapiens	MORC2
TKCC22-WT-noINF / TKCC22-KD-noINF	1.08886	0.00740843	Homo sapiens	MORC3
TKCC22-WT-noINF / TKCC22-KD-noINF	0.895597	0.0432602	Homo sapiens	MPI
TKCC22-WT-noINF / TKCC22-KD-noINF	1.10542	0.0432602	Homo sapiens	MRPL11
TKCC22-WT-noINF / TKCC22-KD-noINF	1.0891	0.0312656	Homo sapiens	MRPL19
TKCC22-WT-noINF / TKCC22-KD-noINF	1.24079	0.0322932	Homo sapiens	MRPL24
TKCC22-WT-noINF / TKCC22-KD-noINF	1.21639	0.0375844	Homo sapiens	MRPL27
TKCC22-WT-noINF / TKCC22-KD-noINF	1.22098	0.0289363	Homo sapiens	MRPL30
TKCC22-WT-noINF / TKCC22-KD-noINF	1.12425	0.0210998	Homo sapiens	MRPL33
TKCC22-WT-noINF / TKCC22-KD-noINF	1.27374	0.0270796	Homo sapiens	MRPL40
TKCC22-WT-noINF / TKCC22-KD-noINF	0.889781	0.0403716	Homo sapiens	MRPL48
TKCC22-WT-noINF / TKCC22-KD-noINF	1.25051	0.023302	Homo sapiens	MRPL49
TKCC22-WT-noINF / TKCC22-KD-noINF	1.06535	0.0145905	Homo sapiens	MRPL53
TKCC22-WT-noINF / TKCC22-KD-noINF	1.42248	0.0237146	Homo sapiens	MRPS18B
TKCC22-WT-noINF / TKCC22-KD-noINF	1.20919	0.0218209	Homo sapiens	MRPS22
TKCC22-WT-noINF / TKCC22-KD-noINF	1.1985	0.032754	Homo sapiens	MRPS7
TKCC22-WT-noINF / TKCC22-KD-noINF	1.27428	0.0451526	Homo sapiens	MT-ATP8
TKCC22-WT-noINF / TKCC22-KD-noINF	0.678247	0.0196423	Homo sapiens	MT-CO2
TKCC22-WT-noINF / TKCC22-KD-noINF	1.25995	0.0258143	Homo sapiens	MTA1
TKCC22-WT-noINF / TKCC22-KD-noINF	0.800865	0.0083473	Homo sapiens	MTCH2
TKCC22-WT-noINF / TKCC22-KD-noINF	1.1817	0.0123776	Homo sapiens	MTHFD1
TKCC22-WT-noINF / TKCC22-KD-noINF	1.21656	0.0490342	Homo sapiens	MTHFD1L
TKCC22-WT-noINF / TKCC22-KD-noINF	1.03104	0.0288556	Homo sapiens	MTREX
TKCC22-WT-noINF / TKCC22-KD-noINF	0.820459	0.0200469	Homo sapiens	MUC1
TKCC22-WT-noINF / TKCC22-KD-noINF	0.889585	0.0171652	Homo sapiens	MVB12A
TKCC22-WT-noINF / TKCC22-KD-noINF	0.92122	0.0330007	Homo sapiens	MYO1E
TKCC22-WT-noINF / TKCC22-KD-noINF	1.25537	0.0481029	Homo sapiens	NAA20
TKCC22-WT-noINF / TKCC22-KD-noINF	0.735243	0.0245948	Homo sapiens	NAA35
TKCC22-WT-noINF / TKCC22-KD-noINF	0.826526	0.022684	Homo sapiens	NAGA
TKCC22-WT-noINF / TKCC22-KD-noINF	0.835704	0.0133933	Homo sapiens	NAMPT
TKCC22-WT-noINF / TKCC22-KD-noINF	1.26271	0.0160322	Homo sapiens	NAP1L4
TKCC22-WT-noINF / TKCC22-KD-noINF	1.06342	0.0476534	Homo sapiens	NAT1
TKCC22-WT-noINF / TKCC22-KD-noINF	1.28577	0.0131049	Homo sapiens	NCAPD3
TKCC22-WT-noINF / TKCC22-KD-noINF	1.27261	0.0223823	Homo sapiens	NCAPH
TKCC22-WT-noINF / TKCC22-KD-noINF	1.09257	0.0421053	Homo sapiens	NCKAP1
TKCC22-WT-noINF / TKCC22-KD-noINF	1.13271	0.0191445	Homo sapiens	NCL
TKCC22-WT-noINF / TKCC22-KD-noINF	1.30124	0.0227164	Homo sapiens	NDC1
TKCC22-WT-noINF / TKCC22-KD-noINF	1.43559	2.96472e-05	Homo sapiens	NDE1
TKCC22-WT-noINF / TKCC22-KD-noINF	0.619764	0.0135064	Homo sapiens	NDRG1
TKCC22-WT-noINF / TKCC22-KD-noINF	0.321119	0.011684	Homo sapiens	NDUFA4L2
TKCC22-WT-noINF / TKCC22-KD-noINF	1.27586	0.0284272	Homo sapiens	NDUFB11
TKCC22-WT-noINF / TKCC22-KD-noINF	0.895709	0.0331075	Homo sapiens	NDUFB7
TKCC22-WT-noINF / TKCC22-KD-noINF	0.882552	0.0407207	Homo sapiens	NDUFS8
TKCC22-WT-noINF / TKCC22-KD-noINF	1.17216	0.0166574	Homo sapiens	NEMF
TKCC22-WT-noINF / TKCC22-KD-noINF	1.01695	0.028009	Homo sapiens	NF2
TKCC22-WT-noINF / TKCC22-KD-noINF	1.01914	0.03986	Homo sapiens	NFU1
TKCC22-WT-noINF / TKCC22-KD-noINF	1.98449	0.0337364	Homo sapiens	NFYA
TKCC22-WT-noINF / TKCC22-KD-noINF	0.758625	0.00553875	Homo sapiens	NIBAN2
TKCC22-WT-noINF / TKCC22-KD-noINF	1.17401	0.00380984	Homo sapiens	NIFK
TKCC22-WT-noINF / TKCC22-KD-noINF	0.786206	0.0211964	Homo sapiens	NIPSNAP3A
TKCC22-WT-noINF / TKCC22-KD-noINF	0.863777	0.0452854	Homo sapiens	NIT1
TKCC22-WT-noINF / TKCC22-KD-noINF	1.09763	0.0347341	Homo sapiens	NME2
TKCC22-WT-noINF / TKCC22-KD-noINF	1.17872	0.0364133	Homo sapiens	NMI
TKCC22-WT-noINF / TKCC22-KD-noINF	1.17399	0.0476972	Homo sapiens	NOB1
TKCC22-WT-noINF / TKCC22-KD-noINF	1.2222	0.00747222	Homo sapiens	NOL10
TKCC22-WT-noINF / TKCC22-KD-noINF	1.26521	0.00490114	Homo sapiens	NOLC1
TKCC22-WT-noINF / TKCC22-KD-noINF	1.34542	0.00856666	Homo sapiens	NOM1
TKCC22-WT-noINF / TKCC22-KD-noINF	1.24939	0.000745115	Homo sapiens	NONO
TKCC22-WT-noINF / TKCC22-KD-noINF	1.21	0.0158017	Homo sapiens	NOP10
TKCC22-WT-noINF / TKCC22-KD-noINF	1.38968	0.0277905	Homo sapiens	NOP14
TKCC22-WT-noINF / TKCC22-KD-noINF	1.18025	0.0430086	Homo sapiens	NOP2
TKCC22-WT-noINF / TKCC22-KD-noINF	1.06257	0.0272119	Homo sapiens	NOP58
TKCC22-WT-noINF / TKCC22-KD-noINF	0.856845	0.0177514	Homo sapiens	NPEPPS
TKCC22-WT-noINF / TKCC22-KD-noINF	1.18894	0.00226215	Homo sapiens	NPM1
TKCC22-WT-noINF / TKCC22-KD-noINF	1.15374	0.0206993	Homo sapiens	NRDC
TKCC22-WT-noINF / TKCC22-KD-noINF	0.822187	0.0284496	Homo sapiens	NSDHL
TKCC22-WT-noINF / TKCC22-KD-noINF	1.2363	0.0452089	Homo sapiens	NT5C3B
TKCC22-WT-noINF / TKCC22-KD-noINF	1.16994	0.0236828	Homo sapiens	NUDC
TKCC22-WT-noINF / TKCC22-KD-noINF	1.24491	0.0400883	Homo sapiens	NUDCD2
TKCC22-WT-noINF / TKCC22-KD-noINF	0.740278	0.0173664	Homo sapiens	NUP160
TKCC22-WT-noINF / TKCC22-KD-noINF	1.23443	0.0289839	Homo sapiens	NUP93
TKCC22-WT-noINF / TKCC22-KD-noINF	1.3254	0.0373243	Homo sapiens	NUSAP1
TKCC22-WT-noINF / TKCC22-KD-noINF	1.59127	5.49265e-06	Homo sapiens	OAS2
TKCC22-WT-noINF / TKCC22-KD-noINF	1.02019	0.0181702	Homo sapiens	OGFOD1
TKCC22-WT-noINF / TKCC22-KD-noINF	0.79427	0.0249082	Homo sapiens	P4HA1
TKCC22-WT-noINF / TKCC22-KD-noINF	0.8151	0.0280819	Homo sapiens	PAAF1
TKCC22-WT-noINF / TKCC22-KD-noINF	0.681842	0.0145794	Homo sapiens	PADI2
TKCC22-WT-noINF / TKCC22-KD-noINF	0.755715	0.032754	Homo sapiens	PAFAH1B2
TKCC22-WT-noINF / TKCC22-KD-noINF	0.693276	0.000173581	Homo sapiens	PAN2
TKCC22-WT-noINF / TKCC22-KD-noINF	1.78405	0.0172352	Homo sapiens	PARP12
TKCC22-WT-noINF / TKCC22-KD-noINF	0.872129	0.0131209	Homo sapiens	PARP14
TKCC22-WT-noINF / TKCC22-KD-noINF	1.06361	0.00158421	Homo sapiens	PARP9
TKCC22-WT-noINF / TKCC22-KD-noINF	1.07173	0.0458828	Homo sapiens	PAXBP1
TKCC22-WT-noINF / TKCC22-KD-noINF	1.10124	0.0417695	Homo sapiens	PCBP2
TKCC22-WT-noINF / TKCC22-KD-noINF	1.53695	0.00196591	Homo sapiens	PCM1
TKCC22-WT-noINF / TKCC22-KD-noINF	0.512436	0.0273644	Homo sapiens	PCYOX1
TKCC22-WT-noINF / TKCC22-KD-noINF	0.907629	0.0453447	Homo sapiens	PDCD10
TKCC22-WT-noINF / TKCC22-KD-noINF	1.23706	0.0109838	Homo sapiens	PDCD5
TKCC22-WT-noINF / TKCC22-KD-noINF	1.08295	0.0375474	Homo sapiens	PDIA3
TKCC22-WT-noINF / TKCC22-KD-noINF	1.15289	0.0123037	Homo sapiens	PEBP1
TKCC22-WT-noINF / TKCC22-KD-noINF	1.30333	0.0204739	Homo sapiens	PEX13
TKCC22-WT-noINF / TKCC22-KD-noINF	1.08902	0.0329345	Homo sapiens	PFDN1
TKCC22-WT-noINF / TKCC22-KD-noINF	1.22386	0.0120292	Homo sapiens	PFDN2
TKCC22-WT-noINF / TKCC22-KD-noINF	1.11278	0.00828716	Homo sapiens	PFDN5
TKCC22-WT-noINF / TKCC22-KD-noINF	0.829603	0.0151374	Homo sapiens	PFKL
TKCC22-WT-noINF / TKCC22-KD-noINF	0.60495	0.00150096	Homo sapiens	PFKM
TKCC22-WT-noINF / TKCC22-KD-noINF	0.758067	0.0307023	Homo sapiens	PFKP
TKCC22-WT-noINF / TKCC22-KD-noINF	0.817724	0.00344228	Homo sapiens	PGK1
TKCC22-WT-noINF / TKCC22-KD-noINF	0.769752	0.039761	Homo sapiens	PGM3
TKCC22-WT-noINF / TKCC22-KD-noINF	0.671793	0.00226215	Homo sapiens	PHACTR2
TKCC22-WT-noINF / TKCC22-KD-noINF	0.883973	0.0480464	Homo sapiens	PHB
TKCC22-WT-noINF / TKCC22-KD-noINF	1.31563	0.00821953	Homo sapiens	PHGDH
TKCC22-WT-noINF / TKCC22-KD-noINF	1.26884	0.00927177	Homo sapiens	PHPT1
TKCC22-WT-noINF / TKCC22-KD-noINF	0.722976	0.0405659	Homo sapiens	PITHD1
TKCC22-WT-noINF / TKCC22-KD-noINF	1.22937	0.0273304	Homo sapiens	PLAA
TKCC22-WT-noINF / TKCC22-KD-noINF	0.640468	0.0403866	Homo sapiens	PLD2
TKCC22-WT-noINF / TKCC22-KD-noINF	0.895447	0.0494308	Homo sapiens	PLEKHA1
TKCC22-WT-noINF / TKCC22-KD-noINF	1.15629	0.0387869	Homo sapiens	PMVK
TKCC22-WT-noINF / TKCC22-KD-noINF	0.712603	0.0414063	Homo sapiens	PNP
TKCC22-WT-noINF / TKCC22-KD-noINF	1.18964	0.0239242	Homo sapiens	POLDIP3
TKCC22-WT-noINF / TKCC22-KD-noINF	1.22965	0.0464571	Homo sapiens	POLR1G
TKCC22-WT-noINF / TKCC22-KD-noINF	1.3106	0.0216051	Homo sapiens	POLR2F
TKCC22-WT-noINF / TKCC22-KD-noINF	1.28968	0.0327681	Homo sapiens	POLRMT
TKCC22-WT-noINF / TKCC22-KD-noINF	1.11979	0.0462225	Homo sapiens	POM121
TKCC22-WT-noINF / TKCC22-KD-noINF	2.21057	0.0105468	Homo sapiens	POTEE
TKCC22-WT-noINF / TKCC22-KD-noINF	1.1822	0.045121	Homo sapiens	PPAN-P2RY11
TKCC22-WT-noINF / TKCC22-KD-noINF	1.27848	0.0132028	Homo sapiens	PPIF
TKCC22-WT-noINF / TKCC22-KD-noINF	0.922941	0.0260523	Homo sapiens	PPME1
TKCC22-WT-noINF / TKCC22-KD-noINF	1.19228	0.0274826	Homo sapiens	PPP1R2
TKCC22-WT-noINF / TKCC22-KD-noINF	1.28509	0.0295934	Homo sapiens	PPP1R37
TKCC22-WT-noINF / TKCC22-KD-noINF	0.938448	0.0432602	Homo sapiens	PPP1R9B
TKCC22-WT-noINF / TKCC22-KD-noINF	1.15847	0.0320122	Homo sapiens	PPP2R1B
TKCC22-WT-noINF / TKCC22-KD-noINF	0.77839	0.0420019	Homo sapiens	PPP2R2A
TKCC22-WT-noINF / TKCC22-KD-noINF	0.833979	0.0428229	Homo sapiens	PPP2R2D
TKCC22-WT-noINF / TKCC22-KD-noINF	1.22882	0.0362903	Homo sapiens	PQBP1
TKCC22-WT-noINF / TKCC22-KD-noINF	1.26366	0.000796143	Homo sapiens	PRC1
TKCC22-WT-noINF / TKCC22-KD-noINF	0.912449	0.0314082	Homo sapiens	PRDX6
TKCC22-WT-noINF / TKCC22-KD-noINF	0.732865	0.0150668	Homo sapiens	PRKAG1
TKCC22-WT-noINF / TKCC22-KD-noINF	1.18947	0.0292912	Homo sapiens	PRKAR1B
TKCC22-WT-noINF / TKCC22-KD-noINF	0.704503	0.0272685	Homo sapiens	PRKD2
TKCC22-WT-noINF / TKCC22-KD-noINF	0.69455	0.0131049	Homo sapiens	PRODH
TKCC22-WT-noINF / TKCC22-KD-noINF	1.1689	0.00574864	Homo sapiens	PRORP
TKCC22-WT-noINF / TKCC22-KD-noINF	1.19431	0.0262103	Homo sapiens	PRPF3
TKCC22-WT-noINF / TKCC22-KD-noINF	1.15729	0.0171475	Homo sapiens	PRPF40A
TKCC22-WT-noINF / TKCC22-KD-noINF	1.10465	0.0375844	Homo sapiens	PRSS8
TKCC22-WT-noINF / TKCC22-KD-noINF	1.00243	0.0375844	Homo sapiens	PSAP
TKCC22-WT-noINF / TKCC22-KD-noINF	1.12083	0.015325	Homo sapiens	PSMA2
TKCC22-WT-noINF / TKCC22-KD-noINF	0.865645	0.0369367	Homo sapiens	PSMA4
TKCC22-WT-noINF / TKCC22-KD-noINF	1.17659	0.041173	Homo sapiens	PSMA6
TKCC22-WT-noINF / TKCC22-KD-noINF	1.13792	0.0329476	Homo sapiens	PSMC3
TKCC22-WT-noINF / TKCC22-KD-noINF	1.13932	0.0470062	Homo sapiens	PSMC5
TKCC22-WT-noINF / TKCC22-KD-noINF	1.08013	0.0429644	Homo sapiens	PSMD2
TKCC22-WT-noINF / TKCC22-KD-noINF	0.830183	0.0359272	Homo sapiens	PSMD3
TKCC22-WT-noINF / TKCC22-KD-noINF	0.724792	0.0480464	Homo sapiens	PSME2
TKCC22-WT-noINF / TKCC22-KD-noINF	1.17554	0.026755	Homo sapiens	PSME3
TKCC22-WT-noINF / TKCC22-KD-noINF	1.03927	0.0472919	Homo sapiens	PTCD3
TKCC22-WT-noINF / TKCC22-KD-noINF	3.94315	0.00102023	Homo sapiens	PTK2
TKCC22-WT-noINF / TKCC22-KD-noINF	1.25309	0.00704884	Homo sapiens	PUF60
TKCC22-WT-noINF / TKCC22-KD-noINF	1.01431	0.0386744	Homo sapiens	PUSL1
TKCC22-WT-noINF / TKCC22-KD-noINF	1.14662	0.0435381	Homo sapiens	RAB32
TKCC22-WT-noINF / TKCC22-KD-noINF	0.511346	0.034537	Homo sapiens	RAB5C
TKCC22-WT-noINF / TKCC22-KD-noINF	0.877048	0.0301354	Homo sapiens	RAB6A
TKCC22-WT-noINF / TKCC22-KD-noINF	1.16875	0.0136636	Homo sapiens	RAB7A
TKCC22-WT-noINF / TKCC22-KD-noINF	1.59475	0.038065	Homo sapiens	RAB8A
TKCC22-WT-noINF / TKCC22-KD-noINF	0.74442	0.022144	Homo sapiens	RABL6
TKCC22-WT-noINF / TKCC22-KD-noINF	1.42219	0.0058908	Homo sapiens	RACGAP1
TKCC22-WT-noINF / TKCC22-KD-noINF	0.882755	0.0289949	Homo sapiens	RALB
TKCC22-WT-noINF / TKCC22-KD-noINF	1.30158	0.0164344	Homo sapiens	RANBP1
TKCC22-WT-noINF / TKCC22-KD-noINF	0.920571	0.0468768	Homo sapiens	RANBP10
TKCC22-WT-noINF / TKCC22-KD-noINF	1.1644	0.0269315	Homo sapiens	RANBP2
TKCC22-WT-noINF / TKCC22-KD-noINF	1.17937	0.027241	Homo sapiens	RASA1
TKCC22-WT-noINF / TKCC22-KD-noINF	0.843511	0.0422796	Homo sapiens	RASA2
TKCC22-WT-noINF / TKCC22-KD-noINF	0.959399	0.035022	Homo sapiens	RBBP9
TKCC22-WT-noINF / TKCC22-KD-noINF	1.15158	0.0494766	Homo sapiens	RBM14
TKCC22-WT-noINF / TKCC22-KD-noINF	1.08523	0.017417	Homo sapiens	RBM17
TKCC22-WT-noINF / TKCC22-KD-noINF	1.25289	0.0375474	Homo sapiens	RBM28
TKCC22-WT-noINF / TKCC22-KD-noINF	1.43712	0.018131	Homo sapiens	RBM3
TKCC22-WT-noINF / TKCC22-KD-noINF	1.19547	0.0418602	Homo sapiens	RBM42
TKCC22-WT-noINF / TKCC22-KD-noINF	1.31583	0.00258401	Homo sapiens	RBM8A
TKCC22-WT-noINF / TKCC22-KD-noINF	1.10045	0.045755	Homo sapiens	RCN1
TKCC22-WT-noINF / TKCC22-KD-noINF	1.13439	0.010983	Homo sapiens	REEP3
TKCC22-WT-noINF / TKCC22-KD-noINF	0.830112	0.039761	Homo sapiens	REEP5
TKCC22-WT-noINF / TKCC22-KD-noINF	0.668958	0.0184456	Homo sapiens	REEP6
TKCC22-WT-noINF / TKCC22-KD-noINF	1.31966	0.0317844	Homo sapiens	REPIN1
TKCC22-WT-noINF / TKCC22-KD-noINF	1.19785	0.0464918	Homo sapiens	RFC4
TKCC22-WT-noINF / TKCC22-KD-noINF	1.20314	0.0485377	Homo sapiens	RHOA
TKCC22-WT-noINF / TKCC22-KD-noINF	0.645647	0.0494766	Homo sapiens	RHOF
TKCC22-WT-noINF / TKCC22-KD-noINF	0.797635	0.023629	Homo sapiens	RHOT2
TKCC22-WT-noINF / TKCC22-KD-noINF	1.33969	0.00343177	Homo sapiens	RIF1
TKCC22-WT-noINF / TKCC22-KD-noINF	1.42986	0.0412205	Homo sapiens	RINT1
TKCC22-WT-noINF / TKCC22-KD-noINF	0.83175	0.0444171	Homo sapiens	RNPEP
TKCC22-WT-noINF / TKCC22-KD-noINF	0.864066	0.0347429	Homo sapiens	RPA2
TKCC22-WT-noINF / TKCC22-KD-noINF	1.13393	0.022144	Homo sapiens	RPA3
TKCC22-WT-noINF / TKCC22-KD-noINF	1.07995	0.038124	Homo sapiens	RPAP3
TKCC22-WT-noINF / TKCC22-KD-noINF	1.09565	0.0309172	Homo sapiens	RPIA
TKCC22-WT-noINF / TKCC22-KD-noINF	1.13917	0.0498739	Homo sapiens	RPL10
TKCC22-WT-noINF / TKCC22-KD-noINF	1.19553	0.00376445	Homo sapiens	RPL10A
TKCC22-WT-noINF / TKCC22-KD-noINF	1.25355	0.013112	Homo sapiens	RPL11
TKCC22-WT-noINF / TKCC22-KD-noINF	1.13636	0.0364822	Homo sapiens	RPL12
TKCC22-WT-noINF / TKCC22-KD-noINF	1.15038	0.0306027	Homo sapiens	RPL14
TKCC22-WT-noINF / TKCC22-KD-noINF	1.14301	0.0341699	Homo sapiens	RPL18
TKCC22-WT-noINF / TKCC22-KD-noINF	1.34389	0.0324373	Homo sapiens	RPL19
TKCC22-WT-noINF / TKCC22-KD-noINF	1.53007	0.0109928	Homo sapiens	RPL21
TKCC22-WT-noINF / TKCC22-KD-noINF	1.205	0.0305815	Homo sapiens	RPL23
TKCC22-WT-noINF / TKCC22-KD-noINF	1.21252	0.010152	Homo sapiens	RPL23A
TKCC22-WT-noINF / TKCC22-KD-noINF	1.19444	0.0092884	Homo sapiens	RPL24
TKCC22-WT-noINF / TKCC22-KD-noINF	1.28847	0.00364953	Homo sapiens	RPL26
TKCC22-WT-noINF / TKCC22-KD-noINF	1.17113	0.0437703	Homo sapiens	RPL28
TKCC22-WT-noINF / TKCC22-KD-noINF	1.19579	0.0171295	Homo sapiens	RPL29
TKCC22-WT-noINF / TKCC22-KD-noINF	1.21902	0.0196423	Homo sapiens	RPL3
TKCC22-WT-noINF / TKCC22-KD-noINF	1.1476	0.00348453	Homo sapiens	RPL30
TKCC22-WT-noINF / TKCC22-KD-noINF	1.22609	0.0425442	Homo sapiens	RPL35
TKCC22-WT-noINF / TKCC22-KD-noINF	1.19481	0.0489208	Homo sapiens	RPL37A
TKCC22-WT-noINF / TKCC22-KD-noINF	1.34009	0.0173664	Homo sapiens	RPL7A
TKCC22-WT-noINF / TKCC22-KD-noINF	1.22374	0.0156799	Homo sapiens	RPL8
TKCC22-WT-noINF / TKCC22-KD-noINF	1.14497	0.0107386	Homo sapiens	RPL9
TKCC22-WT-noINF / TKCC22-KD-noINF	1.37957	0.0201936	Homo sapiens	RPLP1
TKCC22-WT-noINF / TKCC22-KD-noINF	1.21838	0.00240232	Homo sapiens	RPLP2
TKCC22-WT-noINF / TKCC22-KD-noINF	0.834983	0.0464918	Homo sapiens	RPN1
TKCC22-WT-noINF / TKCC22-KD-noINF	0.631926	0.00118048	Homo sapiens	RPN2
TKCC22-WT-noINF / TKCC22-KD-noINF	1.38364	0.0370315	Homo sapiens	RPP25
TKCC22-WT-noINF / TKCC22-KD-noINF	1.19809	0.0470062	Homo sapiens	RPRD1A
TKCC22-WT-noINF / TKCC22-KD-noINF	1.16883	0.0446106	Homo sapiens	RPS11
TKCC22-WT-noINF / TKCC22-KD-noINF	1.21205	0.0235734	Homo sapiens	RPS12
TKCC22-WT-noINF / TKCC22-KD-noINF	1.13079	0.0242061	Homo sapiens	RPS14
TKCC22-WT-noINF / TKCC22-KD-noINF	1.24679	0.0422796	Homo sapiens	RPS15
TKCC22-WT-noINF / TKCC22-KD-noINF	1.16742	0.0206993	Homo sapiens	RPS2
TKCC22-WT-noINF / TKCC22-KD-noINF	1.17821	0.0469891	Homo sapiens	RPS20
TKCC22-WT-noINF / TKCC22-KD-noINF	1.24259	0.0249267	Homo sapiens	RPS21
TKCC22-WT-noINF / TKCC22-KD-noINF	1.22058	0.00771425	Homo sapiens	RPS23
TKCC22-WT-noINF / TKCC22-KD-noINF	1.1316	0.0232994	Homo sapiens	RPS3A
TKCC22-WT-noINF / TKCC22-KD-noINF	1.16525	0.0058908	Homo sapiens	RPS6
TKCC22-WT-noINF / TKCC22-KD-noINF	0.968981	0.039555	Homo sapiens	RPS6KA1
TKCC22-WT-noINF / TKCC22-KD-noINF	0.798524	0.0414063	Homo sapiens	RRAS
TKCC22-WT-noINF / TKCC22-KD-noINF	0.947481	0.0394882	Homo sapiens	RRN3
TKCC22-WT-noINF / TKCC22-KD-noINF	1.25157	0.0321282	Homo sapiens	RRP7A
TKCC22-WT-noINF / TKCC22-KD-noINF	0.774894	0.0149992	Homo sapiens	RRP9
TKCC22-WT-noINF / TKCC22-KD-noINF	1.10622	0.00628634	Homo sapiens	RTCB
TKCC22-WT-noINF / TKCC22-KD-noINF	0.888275	0.0458299	Homo sapiens	RUSF1
TKCC22-WT-noINF / TKCC22-KD-noINF	1.12019	0.0272	Homo sapiens	RUVBL1
TKCC22-WT-noINF / TKCC22-KD-noINF	1.82751	0.0132534	Homo sapiens	S100A12
TKCC22-WT-noINF / TKCC22-KD-noINF	1.16406	0.0058908	Homo sapiens	SAFB
TKCC22-WT-noINF / TKCC22-KD-noINF	1.09774	0.00404033	Homo sapiens	SAMHD1
TKCC22-WT-noINF / TKCC22-KD-noINF	1.18441	0.0397306	Homo sapiens	SBDS
TKCC22-WT-noINF / TKCC22-KD-noINF	1.63735	0.0368315	Homo sapiens	SCOC
TKCC22-WT-noINF / TKCC22-KD-noINF	1.02508	0.0221909	Homo sapiens	SCYL2
TKCC22-WT-noINF / TKCC22-KD-noINF	0.517301	0.0210998	Homo sapiens	SDHD
TKCC22-WT-noINF / TKCC22-KD-noINF	0.787128	0.0180671	Homo sapiens	SEC23IP
TKCC22-WT-noINF / TKCC22-KD-noINF	1.129	0.0471024	Homo sapiens	SEC62
TKCC22-WT-noINF / TKCC22-KD-noINF	1.8632	0.014351	Homo sapiens	SERPING1
TKCC22-WT-noINF / TKCC22-KD-noINF	1.44881	0.0124296	Homo sapiens	SETD2
TKCC22-WT-noINF / TKCC22-KD-noINF	1.12761	0.0204739	Homo sapiens	SETD3
TKCC22-WT-noINF / TKCC22-KD-noINF	1.02553	0.0375474	Homo sapiens	SETX
TKCC22-WT-noINF / TKCC22-KD-noINF	1.14904	0.0216121	Homo sapiens	SF3B2
TKCC22-WT-noINF / TKCC22-KD-noINF	1.28813	0.0201185	Homo sapiens	SF3B5
TKCC22-WT-noINF / TKCC22-KD-noINF	1.17583	0.0206175	Homo sapiens	SFPQ
TKCC22-WT-noINF / TKCC22-KD-noINF	0.7728	0.0135556	Homo sapiens	SFXN1
TKCC22-WT-noINF / TKCC22-KD-noINF	1.36903	0.0286693	Homo sapiens	SGK2
TKCC22-WT-noINF / TKCC22-KD-noINF	1.38545	0.0446586	Homo sapiens	SHCBP1
TKCC22-WT-noINF / TKCC22-KD-noINF	1.02756	0.0266894	Homo sapiens	SHFL
TKCC22-WT-noINF / TKCC22-KD-noINF	0.926653	0.0486747	Homo sapiens	SHMT1
TKCC22-WT-noINF / TKCC22-KD-noINF	1.1302	0.0288877	Homo sapiens	SKP1
TKCC22-WT-noINF / TKCC22-KD-noINF	0.720042	0.0406159	Homo sapiens	SLC12A7
TKCC22-WT-noINF / TKCC22-KD-noINF	0.685133	0.00150096	Homo sapiens	SLC25A1
TKCC22-WT-noINF / TKCC22-KD-noINF	0.500008	0.0216121	Homo sapiens	SLC25A10
TKCC22-WT-noINF / TKCC22-KD-noINF	0.895709	0.0463584	Homo sapiens	SLC25A11
TKCC22-WT-noINF / TKCC22-KD-noINF	0.851502	0.0129498	Homo sapiens	SLC25A20
TKCC22-WT-noINF / TKCC22-KD-noINF	0.851924	0.0464918	Homo sapiens	SLC25A22
TKCC22-WT-noINF / TKCC22-KD-noINF	0.773692	0.0308187	Homo sapiens	SLC25A3
TKCC22-WT-noINF / TKCC22-KD-noINF	0.698721	0.0201401	Homo sapiens	SLC25A4
TKCC22-WT-noINF / TKCC22-KD-noINF	1.27918	0.00938959	Homo sapiens	SLC27A4
TKCC22-WT-noINF / TKCC22-KD-noINF	1.10108	0.0451526	Homo sapiens	SLC39A10
TKCC22-WT-noINF / TKCC22-KD-noINF	1.19656	0.0277811	Homo sapiens	SLC7A11
TKCC22-WT-noINF / TKCC22-KD-noINF	1.21002	0.00296808	Homo sapiens	SLIRP
TKCC22-WT-noINF / TKCC22-KD-noINF	1.24062	0.0364962	Homo sapiens	SMARCB1
TKCC22-WT-noINF / TKCC22-KD-noINF	1.23962	0.0359272	Homo sapiens	SMC2
TKCC22-WT-noINF / TKCC22-KD-noINF	1.17211	0.0454644	Homo sapiens	SNRNP70
TKCC22-WT-noINF / TKCC22-KD-noINF	0.93117	0.0402483	Homo sapiens	SNTB1
TKCC22-WT-noINF / TKCC22-KD-noINF	1.10038	0.0472416	Homo sapiens	SNU13
TKCC22-WT-noINF / TKCC22-KD-noINF	1.39675	0.00265544	Homo sapiens	SNUPN
TKCC22-WT-noINF / TKCC22-KD-noINF	1.16214	0.0336273	Homo sapiens	SOD1
TKCC22-WT-noINF / TKCC22-KD-noINF	1.06929	0.00874285	Homo sapiens	SOD2
TKCC22-WT-noINF / TKCC22-KD-noINF	1.00067	0.0251266	Homo sapiens	SOWAHC
TKCC22-WT-noINF / TKCC22-KD-noINF	1.36081	0.0310638	Homo sapiens	SP2
TKCC22-WT-noINF / TKCC22-KD-noINF	1.08218	0.0216534	Homo sapiens	SPAG1
TKCC22-WT-noINF / TKCC22-KD-noINF	1.25293	0.0305499	Homo sapiens	SPATS2
TKCC22-WT-noINF / TKCC22-KD-noINF	0.776491	0.014493	Homo sapiens	SPG21
TKCC22-WT-noINF / TKCC22-KD-noINF	1.18671	0.0371466	Homo sapiens	SPINT2
TKCC22-WT-noINF / TKCC22-KD-noINF	0.924843	0.041343	Homo sapiens	SPRYD7
TKCC22-WT-noINF / TKCC22-KD-noINF	1.06332	0.0439911	Homo sapiens	SPTBN1
TKCC22-WT-noINF / TKCC22-KD-noINF	1.73806	0.0273304	Homo sapiens	SQSTM1
TKCC22-WT-noINF / TKCC22-KD-noINF	1.29499	0.0488463	Homo sapiens	SRA1
TKCC22-WT-noINF / TKCC22-KD-noINF	0.591623	0.000496547	Homo sapiens	SRC
TKCC22-WT-noINF / TKCC22-KD-noINF	1.14277	0.00958497	Homo sapiens	SRP14
TKCC22-WT-noINF / TKCC22-KD-noINF	1.11076	0.0240027	Homo sapiens	SRPK1
TKCC22-WT-noINF / TKCC22-KD-noINF	1.10205	0.0371594	Homo sapiens	SRPRB
TKCC22-WT-noINF / TKCC22-KD-noINF	1.17637	0.0288877	Homo sapiens	SRRM1
TKCC22-WT-noINF / TKCC22-KD-noINF	1.16065	0.0183671	Homo sapiens	SRSF1
TKCC22-WT-noINF / TKCC22-KD-noINF	1.14309	0.0460759	Homo sapiens	SRSF3
TKCC22-WT-noINF / TKCC22-KD-noINF	1.18939	0.0477282	Homo sapiens	SRSF9
TKCC22-WT-noINF / TKCC22-KD-noINF	1.29724	0.00691875	Homo sapiens	SSNA1
TKCC22-WT-noINF / TKCC22-KD-noINF	1.25001	0.0114499	Homo sapiens	SSU72
TKCC22-WT-noINF / TKCC22-KD-noINF	1.07222	0.000496547	Homo sapiens	STAT1
TKCC22-WT-noINF / TKCC22-KD-noINF	1.0628	0.017932	Homo sapiens	STAT2
TKCC22-WT-noINF / TKCC22-KD-noINF	0.953265	0.0435381	Homo sapiens	STAT5B
TKCC22-WT-noINF / TKCC22-KD-noINF	1.14723	0.0199379	Homo sapiens	STIP1
TKCC22-WT-noINF / TKCC22-KD-noINF	1.34419	0.0152121	Homo sapiens	STMN1
TKCC22-WT-noINF / TKCC22-KD-noINF	1.10139	0.0232994	Homo sapiens	STRN3
TKCC22-WT-noINF / TKCC22-KD-noINF	0.627138	0.0279131	Homo sapiens	STT3A
TKCC22-WT-noINF / TKCC22-KD-noINF	1.13285	0.0420019	Homo sapiens	STXBP6
TKCC22-WT-noINF / TKCC22-KD-noINF	1.10526	0.0307356	Homo sapiens	SUB1
TKCC22-WT-noINF / TKCC22-KD-noINF	0.814016	0.0309072	Homo sapiens	SULT1A1
TKCC22-WT-noINF / TKCC22-KD-noINF	1.12787	0.00903281	Homo sapiens	SUMF2
TKCC22-WT-noINF / TKCC22-KD-noINF	1.01851	0.0304405	Homo sapiens	SURF4
TKCC22-WT-noINF / TKCC22-KD-noINF	1.00469	0.0254418	Homo sapiens	SVIL
TKCC22-WT-noINF / TKCC22-KD-noINF	1.17924	0.0388236	Homo sapiens	SVIP
TKCC22-WT-noINF / TKCC22-KD-noINF	1.33804	0.0432602	Homo sapiens	TACO1
TKCC22-WT-noINF / TKCC22-KD-noINF	1.28234	0.0435366	Homo sapiens	TAF10
TKCC22-WT-noINF / TKCC22-KD-noINF	1.51575	0.0196423	Homo sapiens	TAF6
TKCC22-WT-noINF / TKCC22-KD-noINF	1.15276	0.00300421	Homo sapiens	TAP1
TKCC22-WT-noINF / TKCC22-KD-noINF	1.34813	0.0239623	Homo sapiens	TARBP2
TKCC22-WT-noINF / TKCC22-KD-noINF	0.535621	0.00119183	Homo sapiens	TBPL1
TKCC22-WT-noINF / TKCC22-KD-noINF	0.72152	0.0273304	Homo sapiens	TBRG4
TKCC22-WT-noINF / TKCC22-KD-noINF	0.693431	0.000244409	Homo sapiens	TCAF2C
TKCC22-WT-noINF / TKCC22-KD-noINF	1.26272	0.0452089	Homo sapiens	TCOF1
TKCC22-WT-noINF / TKCC22-KD-noINF	1.30355	0.0345066	Homo sapiens	TEX264
TKCC22-WT-noINF / TKCC22-KD-noINF	1.15669	0.0230671	Homo sapiens	TFAM
TKCC22-WT-noINF / TKCC22-KD-noINF	1.12244	0.0251577	Homo sapiens	THOC1
TKCC22-WT-noINF / TKCC22-KD-noINF	1.18763	0.0297025	Homo sapiens	THOC7
TKCC22-WT-noINF / TKCC22-KD-noINF	0.826744	0.0321282	Homo sapiens	TIMM23
TKCC22-WT-noINF / TKCC22-KD-noINF	1.22702	0.0314731	Homo sapiens	TIMM8B
TKCC22-WT-noINF / TKCC22-KD-noINF	1.11558	0.0413671	Homo sapiens	TJAP1
TKCC22-WT-noINF / TKCC22-KD-noINF	0.762831	0.00297745	Homo sapiens	TLE1
TKCC22-WT-noINF / TKCC22-KD-noINF	0.656952	0.0128831	Homo sapiens	TMCC3
TKCC22-WT-noINF / TKCC22-KD-noINF	0.638419	0.010983	Homo sapiens	TMED2
TKCC22-WT-noINF / TKCC22-KD-noINF	0.691324	0.028329	Homo sapiens	TMEM106B
TKCC22-WT-noINF / TKCC22-KD-noINF	0.627973	0.00285653	Homo sapiens	TMEM205
TKCC22-WT-noINF / TKCC22-KD-noINF	1.2313	0.00226215	Homo sapiens	TMPO
TKCC22-WT-noINF / TKCC22-KD-noINF	1.4029	0.00574455	Homo sapiens	TMSB4X
TKCC22-WT-noINF / TKCC22-KD-noINF	0.965371	0.0414063	Homo sapiens	TNFAIP2
TKCC22-WT-noINF / TKCC22-KD-noINF	0.80542	0.0287324	Homo sapiens	TNPO1
TKCC22-WT-noINF / TKCC22-KD-noINF	0.952502	0.00846492	Homo sapiens	TOM1
TKCC22-WT-noINF / TKCC22-KD-noINF	0.917271	0.00543613	Homo sapiens	TOMM5
TKCC22-WT-noINF / TKCC22-KD-noINF	1.26667	0.0273304	Homo sapiens	TOR1A
TKCC22-WT-noINF / TKCC22-KD-noINF	1.42484	0.0200559	Homo sapiens	TPM4
TKCC22-WT-noINF / TKCC22-KD-noINF	0.801358	0.0247896	Homo sapiens	TPMT
TKCC22-WT-noINF / TKCC22-KD-noINF	0.58152	0.0457599	Homo sapiens	TPP1
TKCC22-WT-noINF / TKCC22-KD-noINF	1.24585	0.0245818	Homo sapiens	TPPP3
TKCC22-WT-noINF / TKCC22-KD-noINF	0.920583	0.0344153	Homo sapiens	TPRKB
TKCC22-WT-noINF / TKCC22-KD-noINF	1.27738	0.00088356	Homo sapiens	TRA2B
TKCC22-WT-noINF / TKCC22-KD-noINF	1.04617	0.0104185	Homo sapiens	TRAPPC13
TKCC22-WT-noINF / TKCC22-KD-noINF	0.959738	0.000737374	Homo sapiens	TRIM21
TKCC22-WT-noINF / TKCC22-KD-noINF	0.909278	0.0489493	Homo sapiens	TRIM56
TKCC22-WT-noINF / TKCC22-KD-noINF	1.45042	0.0226935	Homo sapiens	TRNAU1AP
TKCC22-WT-noINF / TKCC22-KD-noINF	1.15934	0.0136326	Homo sapiens	TRUB1
TKCC22-WT-noINF / TKCC22-KD-noINF	1.15433	0.0236265	Homo sapiens	TSFM
TKCC22-WT-noINF / TKCC22-KD-noINF	1.04007	0.033431	Homo sapiens	TSTA3
TKCC22-WT-noINF / TKCC22-KD-noINF	1.05853	0.0295934	Homo sapiens	TTC38
TKCC22-WT-noINF / TKCC22-KD-noINF	0.767916	0.0341699	Homo sapiens	TTC39B
TKCC22-WT-noINF / TKCC22-KD-noINF	0.75693	0.00773602	Homo sapiens	TUBA4A
TKCC22-WT-noINF / TKCC22-KD-noINF	1.13051	0.0170202	Homo sapiens	TUFM
TKCC22-WT-noINF / TKCC22-KD-noINF	1.17054	0.0477858	Homo sapiens	TXLNG
TKCC22-WT-noINF / TKCC22-KD-noINF	1.10735	0.0499225	Homo sapiens	TXNDC12
TKCC22-WT-noINF / TKCC22-KD-noINF	0.600488	0.00147844	Homo sapiens	UBE2E2
TKCC22-WT-noINF / TKCC22-KD-noINF	1.17331	0.0490929	Homo sapiens	UBE2G2
TKCC22-WT-noINF / TKCC22-KD-noINF	1.02204	0.000405275	Homo sapiens	UBE2L6
TKCC22-WT-noINF / TKCC22-KD-noINF	0.735776	0.0401579	Homo sapiens	UBE3A
TKCC22-WT-noINF / TKCC22-KD-noINF	1.23649	0.0206175	Homo sapiens	UMAD1
TKCC22-WT-noINF / TKCC22-KD-noINF	1.33353	0.0216121	Homo sapiens	UQCC2
TKCC22-WT-noINF / TKCC22-KD-noINF	1.17928	0.0431778	Homo sapiens	URB1
TKCC22-WT-noINF / TKCC22-KD-noINF	0.810065	0.0489621	Homo sapiens	URM1
TKCC22-WT-noINF / TKCC22-KD-noINF	1.22946	0.0305138	Homo sapiens	USP16
TKCC22-WT-noINF / TKCC22-KD-noINF	1.4504	0.0119169	Homo sapiens	UTP11
TKCC22-WT-noINF / TKCC22-KD-noINF	1.15294	0.0226935	Homo sapiens	UTP14A
TKCC22-WT-noINF / TKCC22-KD-noINF	1.16785	0.0422796	Homo sapiens	UVRAG
TKCC22-WT-noINF / TKCC22-KD-noINF	1.12756	0.0260748	Homo sapiens	VAMP5
TKCC22-WT-noINF / TKCC22-KD-noINF	1.05588	0.0280887	Homo sapiens	VCP
TKCC22-WT-noINF / TKCC22-KD-noINF	1.26524	0.0307175	Homo sapiens	VGLL4
TKCC22-WT-noINF / TKCC22-KD-noINF	0.719467	0.0083987	Homo sapiens	VILL
TKCC22-WT-noINF / TKCC22-KD-noINF	1.02571	0.0193115	Homo sapiens	VIRMA
TKCC22-WT-noINF / TKCC22-KD-noINF	1.16065	0.0335079	Homo sapiens	VPS18
TKCC22-WT-noINF / TKCC22-KD-noINF	1.2164	0.00206547	Homo sapiens	VPS33A
TKCC22-WT-noINF / TKCC22-KD-noINF	1.13553	0.0453223	Homo sapiens	VPS35L
TKCC22-WT-noINF / TKCC22-KD-noINF	0.837711	0.0375474	Homo sapiens	VPS53
TKCC22-WT-noINF / TKCC22-KD-noINF	1.01526	0.0119813	Homo sapiens	WARS1
TKCC22-WT-noINF / TKCC22-KD-noINF	0.686176	0.0357226	Homo sapiens	WASHC5
TKCC22-WT-noINF / TKCC22-KD-noINF	0.712865	0.00602263	Homo sapiens	WDR11
TKCC22-WT-noINF / TKCC22-KD-noINF	1.31918	0.0437391	Homo sapiens	WDR18
TKCC22-WT-noINF / TKCC22-KD-noINF	0.791047	0.0414481	Homo sapiens	WDR3
TKCC22-WT-noINF / TKCC22-KD-noINF	1.05221	0.0196423	Homo sapiens	WDR46
TKCC22-WT-noINF / TKCC22-KD-noINF	1.18596	0.0310658	Homo sapiens	WDR55
TKCC22-WT-noINF / TKCC22-KD-noINF	1.16949	0.00296808	Homo sapiens	WDR70
TKCC22-WT-noINF / TKCC22-KD-noINF	0.810813	0.0277905	Homo sapiens	WDR77
TKCC22-WT-noINF / TKCC22-KD-noINF	1.08988	0.0292502	Homo sapiens	WIPF2
TKCC22-WT-noINF / TKCC22-KD-noINF	1.63433	0.0258388	Homo sapiens	XPA
TKCC22-WT-noINF / TKCC22-KD-noINF	0.702681	0.0308154	Homo sapiens	XPNPEP3
TKCC22-WT-noINF / TKCC22-KD-noINF	1.19909	0.0154276	Homo sapiens	YTHDF2
TKCC22-WT-noINF / TKCC22-KD-noINF	0.861992	0.00856666	Homo sapiens	YWHAG
TKCC22-WT-noINF / TKCC22-KD-noINF	0.822439	0.01234	Homo sapiens	YWHAZ
TKCC22-WT-noINF / TKCC22-KD-noINF	1.22068	0.00285653	Homo sapiens	ZC3H15
TKCC22-WT-noINF / TKCC22-KD-noINF	1.18351	0.0418786	Homo sapiens	ZC3H7B
TKCC22-WT-noINF / TKCC22-KD-noINF	1.10923	0.0374905	Homo sapiens	ZC3HAV1L
TKCC22-WT-noINF / TKCC22-KD-noINF	1.40389	0.0407382	Homo sapiens	ZDHHC20
TKCC22-WT-noINF / TKCC22-KD-noINF	1.28015	0.00869409	Homo sapiens	ZFAND6
TKCC22-WT-noINF / TKCC22-KD-noINF	1.17803	0.0325441	Homo sapiens	ZMIZ2
TKCC22-WT-noINF / TKCC22-KD-noINF	1.94511	0.0411614	Homo sapiens	ZNF593
TKCC22-WT-noINF / TKCC22-KD-noINF	0.767157	0.0213229	Homo sapiens	ZNF598

## Sheet: Mayo4636
Comparison (group1/group2)	Ratio	Qvalue	Organisms	Genes
My_4636_FAK_WT_noIFN / My_4636_FAK_KD_noIFN	0.823744	1.50523e-06	Homo sapiens	A1CF
My_4636_FAK_WT_noIFN / My_4636_FAK_KD_noIFN	0.964112	0.00511182	Homo sapiens	A2M
My_4636_FAK_WT_noIFN / My_4636_FAK_KD_noIFN	1.02822	0.000493031	Homo sapiens	AACS
My_4636_FAK_WT_noIFN / My_4636_FAK_KD_noIFN	0.905097	0.0400354	Homo sapiens	AAK1
My_4636_FAK_WT_noIFN / My_4636_FAK_KD_noIFN	0.937711	0.0393375	Homo sapiens	AAMDC
My_4636_FAK_WT_noIFN / My_4636_FAK_KD_noIFN	1.00242	0.0209546	Homo sapiens	AAR2
My_4636_FAK_WT_noIFN / My_4636_FAK_KD_noIFN	1.02831	0.00116182	Homo sapiens	AARS1
My_4636_FAK_WT_noIFN / My_4636_FAK_KD_noIFN	0.959975	0.0128562	Homo sapiens	AARS2
My_4636_FAK_WT_noIFN / My_4636_FAK_KD_noIFN	1.05719	0.00340085	Homo sapiens	AATF
My_4636_FAK_WT_noIFN / My_4636_FAK_KD_noIFN	0.938413	0.0153883	Homo sapiens	ABAT
My_4636_FAK_WT_noIFN / My_4636_FAK_KD_noIFN	1.37117	0.0155322	Homo sapiens	ABCA3
My_4636_FAK_WT_noIFN / My_4636_FAK_KD_noIFN	0.890795	0.00665834	Homo sapiens	ABCB6
My_4636_FAK_WT_noIFN / My_4636_FAK_KD_noIFN	0.30767	0.00223047	Homo sapiens	ABCC4
My_4636_FAK_WT_noIFN / My_4636_FAK_KD_noIFN	0.856157	0.00496362	Homo sapiens	ABCD1
My_4636_FAK_WT_noIFN / My_4636_FAK_KD_noIFN	0.730252	4.72932e-06	Homo sapiens	ABCD3
My_4636_FAK_WT_noIFN / My_4636_FAK_KD_noIFN	1.04375	0.00789958	Homo sapiens	ABCF1
My_4636_FAK_WT_noIFN / My_4636_FAK_KD_noIFN	1.18215	3.64063e-05	Homo sapiens	ABCF2
My_4636_FAK_WT_noIFN / My_4636_FAK_KD_noIFN	0.951258	0.00558881	Homo sapiens	ABCF3
My_4636_FAK_WT_noIFN / My_4636_FAK_KD_noIFN	8.98915	0.00195341	Homo sapiens	ABCG2
My_4636_FAK_WT_noIFN / My_4636_FAK_KD_noIFN	0.937139	0.0352327	Homo sapiens	ABHD10
My_4636_FAK_WT_noIFN / My_4636_FAK_KD_noIFN	0.89821	0.000943914	Homo sapiens	ABHD11
My_4636_FAK_WT_noIFN / My_4636_FAK_KD_noIFN	0.96463	0.0180397	Homo sapiens	ABHD12
My_4636_FAK_WT_noIFN / My_4636_FAK_KD_noIFN	0.831306	0.00037609	Homo sapiens	ABHD14B
My_4636_FAK_WT_noIFN / My_4636_FAK_KD_noIFN	0.901762	0.00554953	Homo sapiens	ABHD16A
My_4636_FAK_WT_noIFN / My_4636_FAK_KD_noIFN	0.768379	0.00395867	Homo sapiens	ABHD4
My_4636_FAK_WT_noIFN / My_4636_FAK_KD_noIFN	1.55997	0.0240507	Homo sapiens	ABHD5
My_4636_FAK_WT_noIFN / My_4636_FAK_KD_noIFN	0.965506	0.042495	Homo sapiens	ABI1
My_4636_FAK_WT_noIFN / My_4636_FAK_KD_noIFN	0.919317	0.00535892	Homo sapiens	ABI2
My_4636_FAK_WT_noIFN / My_4636_FAK_KD_noIFN	1.02426	0.0115284	Homo sapiens	ABLIM1
My_4636_FAK_WT_noIFN / My_4636_FAK_KD_noIFN	0.930146	0.00684418	Homo sapiens	ABR
My_4636_FAK_WT_noIFN / My_4636_FAK_KD_noIFN	0.941737	0.0299851	Homo sapiens	ABRAXAS2
My_4636_FAK_WT_noIFN / My_4636_FAK_KD_noIFN	1.07161	0.0114948	Homo sapiens	ABT1
My_4636_FAK_WT_noIFN / My_4636_FAK_KD_noIFN	0.928713	0.000146952	Homo sapiens	ACAA2
My_4636_FAK_WT_noIFN / My_4636_FAK_KD_noIFN	0.991255	0.00510329	Homo sapiens	ACACA
My_4636_FAK_WT_noIFN / My_4636_FAK_KD_noIFN	0.898584	0.00641767	Homo sapiens	ACAD9
My_4636_FAK_WT_noIFN / My_4636_FAK_KD_noIFN	0.855806	0.0117481	Homo sapiens	ACADM
My_4636_FAK_WT_noIFN / My_4636_FAK_KD_noIFN	0.854305	0.00317302	Homo sapiens	ACADS
My_4636_FAK_WT_noIFN / My_4636_FAK_KD_noIFN	0.837495	0.0340049	Homo sapiens	ACADSB
My_4636_FAK_WT_noIFN / My_4636_FAK_KD_noIFN	0.873064	0.0016563	Homo sapiens	ACADVL
My_4636_FAK_WT_noIFN / My_4636_FAK_KD_noIFN	0.884806	0.00081402	Homo sapiens	ACAP2
My_4636_FAK_WT_noIFN / My_4636_FAK_KD_noIFN	1.01771	0.0144378	Homo sapiens	ACAT2
My_4636_FAK_WT_noIFN / My_4636_FAK_KD_noIFN	1.02492	0.0229752	Homo sapiens	ACIN1
My_4636_FAK_WT_noIFN / My_4636_FAK_KD_noIFN	1.09201	0.000163068	Homo sapiens	ACLY
My_4636_FAK_WT_noIFN / My_4636_FAK_KD_noIFN	0.950852	0.029129	Homo sapiens	ACO1
My_4636_FAK_WT_noIFN / My_4636_FAK_KD_noIFN	0.918011	0.0260625	Homo sapiens	ACO2
My_4636_FAK_WT_noIFN / My_4636_FAK_KD_noIFN	0.807919	0.0159566	Homo sapiens	ACOT11
My_4636_FAK_WT_noIFN / My_4636_FAK_KD_noIFN	1.18223	0.035322	Homo sapiens	ACOT4
My_4636_FAK_WT_noIFN / My_4636_FAK_KD_noIFN	1.1316	0.00160545	Homo sapiens	ACOT7
My_4636_FAK_WT_noIFN / My_4636_FAK_KD_noIFN	0.88255	0.0030872	Homo sapiens	ACOT9
My_4636_FAK_WT_noIFN / My_4636_FAK_KD_noIFN	0.957071	0.00126004	Homo sapiens	ACOX1
My_4636_FAK_WT_noIFN / My_4636_FAK_KD_noIFN	0.824653	0.000238981	Homo sapiens	ACP2
My_4636_FAK_WT_noIFN / My_4636_FAK_KD_noIFN	0.956182	0.00268903	Homo sapiens	ACP6
My_4636_FAK_WT_noIFN / My_4636_FAK_KD_noIFN	0.776615	0.00404572	Homo sapiens	ACSF2
My_4636_FAK_WT_noIFN / My_4636_FAK_KD_noIFN	0.644458	0.000126899	Homo sapiens	ACSF3
My_4636_FAK_WT_noIFN / My_4636_FAK_KD_noIFN	0.842633	0.00371596	Homo sapiens	ACSL1
My_4636_FAK_WT_noIFN / My_4636_FAK_KD_noIFN	0.60253	0.0118828	Homo sapiens	ACSS1
My_4636_FAK_WT_noIFN / My_4636_FAK_KD_noIFN	0.85602	0.00436524	Homo sapiens	ACSS2
My_4636_FAK_WT_noIFN / My_4636_FAK_KD_noIFN	0.801067	0.0252871	Homo sapiens	ACTB
My_4636_FAK_WT_noIFN / My_4636_FAK_KD_noIFN	0.86183	0.022016	Homo sapiens	ACTG1
My_4636_FAK_WT_noIFN / My_4636_FAK_KD_noIFN	0.70336	0.0362087	Homo sapiens	ACTN4
My_4636_FAK_WT_noIFN / My_4636_FAK_KD_noIFN	0.978639	0.016411	Homo sapiens	ACTR1A
My_4636_FAK_WT_noIFN / My_4636_FAK_KD_noIFN	0.818789	0.00335555	Homo sapiens	ACTR1B
My_4636_FAK_WT_noIFN / My_4636_FAK_KD_noIFN	0.981973	0.0332278	Homo sapiens	ACTR2
My_4636_FAK_WT_noIFN / My_4636_FAK_KD_noIFN	0.93786	0.00095334	Homo sapiens	ACTR3
My_4636_FAK_WT_noIFN / My_4636_FAK_KD_noIFN	0.891478	0.0235419	Homo sapiens	ACTR8
My_4636_FAK_WT_noIFN / My_4636_FAK_KD_noIFN	0.848609	0.000995188	Homo sapiens	ACY1
My_4636_FAK_WT_noIFN / My_4636_FAK_KD_noIFN	0.95886	0.0389718	Homo sapiens	ACYP1
My_4636_FAK_WT_noIFN / My_4636_FAK_KD_noIFN	0.835853	0.0154479	Homo sapiens	ADAM17
My_4636_FAK_WT_noIFN / My_4636_FAK_KD_noIFN	1.4133	0.010843	Homo sapiens	ADAM8
My_4636_FAK_WT_noIFN / My_4636_FAK_KD_noIFN	1.0936	0.0136307	Homo sapiens	ADAM9
My_4636_FAK_WT_noIFN / My_4636_FAK_KD_noIFN	0.952587	0.00169846	Homo sapiens	ADAP1
My_4636_FAK_WT_noIFN / My_4636_FAK_KD_noIFN	0.969106	0.00359522	Homo sapiens	ADAR
My_4636_FAK_WT_noIFN / My_4636_FAK_KD_noIFN	1.03996	0.00656701	Homo sapiens	ADCK5
My_4636_FAK_WT_noIFN / My_4636_FAK_KD_noIFN	0.933835	0.0171374	Homo sapiens	ADD1
My_4636_FAK_WT_noIFN / My_4636_FAK_KD_noIFN	0.908676	0.00995381	Homo sapiens	ADD3
My_4636_FAK_WT_noIFN / My_4636_FAK_KD_noIFN	1.0348	0.00843617	Homo sapiens	ADGRG1
My_4636_FAK_WT_noIFN / My_4636_FAK_KD_noIFN	0.556064	0.0062769	Homo sapiens	ADH1C
My_4636_FAK_WT_noIFN / My_4636_FAK_KD_noIFN	0.944258	0.00968003	Homo sapiens	ADH5
My_4636_FAK_WT_noIFN / My_4636_FAK_KD_noIFN	1.23995	0.00105914	Homo sapiens	ADI1
My_4636_FAK_WT_noIFN / My_4636_FAK_KD_noIFN	1.10012	0.0129767	Homo sapiens	ADIPOR2
My_4636_FAK_WT_noIFN / My_4636_FAK_KD_noIFN	1.00864	0.0217696	Homo sapiens	ADPGK
My_4636_FAK_WT_noIFN / My_4636_FAK_KD_noIFN	1.07977	0.0174734	Homo sapiens	ADRM1
My_4636_FAK_WT_noIFN / My_4636_FAK_KD_noIFN	0.940417	0.00135684	Homo sapiens	ADSL
My_4636_FAK_WT_noIFN / My_4636_FAK_KD_noIFN	1.0657	0.00427085	Homo sapiens	ADSS2
My_4636_FAK_WT_noIFN / My_4636_FAK_KD_noIFN	2.10249	0.00729465	Homo sapiens	AEBP2
My_4636_FAK_WT_noIFN / My_4636_FAK_KD_noIFN	1.21391	0.0189549	Homo sapiens	AFAP1L2
My_4636_FAK_WT_noIFN / My_4636_FAK_KD_noIFN	0.924852	0.00352364	Homo sapiens	AFDN
My_4636_FAK_WT_noIFN / My_4636_FAK_KD_noIFN	1.19684	0.0495866	Homo sapiens	AFF4
My_4636_FAK_WT_noIFN / My_4636_FAK_KD_noIFN	0.64951	0.000493855	Homo sapiens	AFG1L
My_4636_FAK_WT_noIFN / My_4636_FAK_KD_noIFN	0.908498	0.00865371	Homo sapiens	AFG3L2
My_4636_FAK_WT_noIFN / My_4636_FAK_KD_noIFN	0.785281	0.00048009	Homo sapiens	AFP
My_4636_FAK_WT_noIFN / My_4636_FAK_KD_noIFN	0.814081	0.0304002	Homo sapiens	AGAP1
My_4636_FAK_WT_noIFN / My_4636_FAK_KD_noIFN	0.791891	0.0163122	Homo sapiens	AGAP3
My_4636_FAK_WT_noIFN / My_4636_FAK_KD_noIFN	0.849061	0.000652683	Homo sapiens	AGFG2
My_4636_FAK_WT_noIFN / My_4636_FAK_KD_noIFN	0.97928	0.0244135	Homo sapiens	AGK
My_4636_FAK_WT_noIFN / My_4636_FAK_KD_noIFN	0.846887	0.0112971	Homo sapiens	AGL
My_4636_FAK_WT_noIFN / My_4636_FAK_KD_noIFN	1.06412	1.76343e-05	Homo sapiens	AGMAT
My_4636_FAK_WT_noIFN / My_4636_FAK_KD_noIFN	0.931798	0.00656631	Homo sapiens	AGO2
My_4636_FAK_WT_noIFN / My_4636_FAK_KD_noIFN	1.04497	0.0255258	Homo sapiens	AGPS
My_4636_FAK_WT_noIFN / My_4636_FAK_KD_noIFN	1.01728	0.00113169	Homo sapiens	AGR2
My_4636_FAK_WT_noIFN / My_4636_FAK_KD_noIFN	1.07984	0.00108782	Homo sapiens	AHCY
My_4636_FAK_WT_noIFN / My_4636_FAK_KD_noIFN	0.899486	0.00789351	Homo sapiens	AHCYL1
My_4636_FAK_WT_noIFN / My_4636_FAK_KD_noIFN	0.932346	0.00698155	Homo sapiens	AHCYL2
My_4636_FAK_WT_noIFN / My_4636_FAK_KD_noIFN	0.955851	0.020876	Homo sapiens	AHNAK2
My_4636_FAK_WT_noIFN / My_4636_FAK_KD_noIFN	0.798231	7.63642e-05	Homo sapiens	AHR
My_4636_FAK_WT_noIFN / My_4636_FAK_KD_noIFN	1.06314	0.00241078	Homo sapiens	AHSA1
My_4636_FAK_WT_noIFN / My_4636_FAK_KD_noIFN	0.948659	0.047652	Homo sapiens	AHSG
My_4636_FAK_WT_noIFN / My_4636_FAK_KD_noIFN	0.861639	0.0102797	Homo sapiens	AIDA
My_4636_FAK_WT_noIFN / My_4636_FAK_KD_noIFN	1.06846	0.00418242	Homo sapiens	AIF1L
My_4636_FAK_WT_noIFN / My_4636_FAK_KD_noIFN	0.932079	0.000461647	Homo sapiens	AIFM1
My_4636_FAK_WT_noIFN / My_4636_FAK_KD_noIFN	1.00533	0.000258129	Homo sapiens	AIFM2
My_4636_FAK_WT_noIFN / My_4636_FAK_KD_noIFN	0.986619	0.00117833	Homo sapiens	AIMP1
My_4636_FAK_WT_noIFN / My_4636_FAK_KD_noIFN	0.956205	0.0221904	Homo sapiens	AIMP2
My_4636_FAK_WT_noIFN / My_4636_FAK_KD_noIFN	0.917998	0.0170569	Homo sapiens	AIP
My_4636_FAK_WT_noIFN / My_4636_FAK_KD_noIFN	0.984069	0.0194186	Homo sapiens	AK1
My_4636_FAK_WT_noIFN / My_4636_FAK_KD_noIFN	0.935231	0.0156625	Homo sapiens	AK3
My_4636_FAK_WT_noIFN / My_4636_FAK_KD_noIFN	1.10785	0.0127734	Homo sapiens	AK4
My_4636_FAK_WT_noIFN / My_4636_FAK_KD_noIFN	1.03013	0.0351155	Homo sapiens	AKAP12
My_4636_FAK_WT_noIFN / My_4636_FAK_KD_noIFN	1.08274	0.00210169	Homo sapiens	AKAP17A
My_4636_FAK_WT_noIFN / My_4636_FAK_KD_noIFN	1.04381	0.007522	Homo sapiens	AKAP2
My_4636_FAK_WT_noIFN / My_4636_FAK_KD_noIFN	0.904853	0.00489859	Homo sapiens	AKR1A1
My_4636_FAK_WT_noIFN / My_4636_FAK_KD_noIFN	1.10876	2.45267e-05	Homo sapiens	AKR1B10
My_4636_FAK_WT_noIFN / My_4636_FAK_KD_noIFN	0.956269	1.62627e-06	Homo sapiens	AKR1C1
My_4636_FAK_WT_noIFN / My_4636_FAK_KD_noIFN	0.877146	9.12253e-07	Homo sapiens	AKR1C2
My_4636_FAK_WT_noIFN / My_4636_FAK_KD_noIFN	1.00905	1.46924e-05	Homo sapiens	AKR1C3
My_4636_FAK_WT_noIFN / My_4636_FAK_KD_noIFN	0.913228	0.0224349	Homo sapiens	AKR7A2
My_4636_FAK_WT_noIFN / My_4636_FAK_KD_noIFN	4.09514	0.00607289	Homo sapiens	AKR7A3
My_4636_FAK_WT_noIFN / My_4636_FAK_KD_noIFN	1.12849	0.0090235	Homo sapiens	AKT1S1
My_4636_FAK_WT_noIFN / My_4636_FAK_KD_noIFN	0.891311	0.0187307	Homo sapiens	AKT2
My_4636_FAK_WT_noIFN / My_4636_FAK_KD_noIFN	0.934056	0.0352168	Homo sapiens	ALB
My_4636_FAK_WT_noIFN / My_4636_FAK_KD_noIFN	1.14057	0.000358659	Homo sapiens	ALCAM
My_4636_FAK_WT_noIFN / My_4636_FAK_KD_noIFN	0.955396	0.00509228	Homo sapiens	ALDH16A1
My_4636_FAK_WT_noIFN / My_4636_FAK_KD_noIFN	0.637679	0.000132763	Homo sapiens	ALDH1A1
My_4636_FAK_WT_noIFN / My_4636_FAK_KD_noIFN	0.938359	0.0150378	Homo sapiens	ALDH1A3
My_4636_FAK_WT_noIFN / My_4636_FAK_KD_noIFN	1.08725	0.00257423	Homo sapiens	ALDH1B1
My_4636_FAK_WT_noIFN / My_4636_FAK_KD_noIFN	0.965332	0.000451501	Homo sapiens	ALDH2
My_4636_FAK_WT_noIFN / My_4636_FAK_KD_noIFN	1.04145	0.000599528	Homo sapiens	ALDH3A1
My_4636_FAK_WT_noIFN / My_4636_FAK_KD_noIFN	0.91456	8.939e-05	Homo sapiens	ALDH3A2
My_4636_FAK_WT_noIFN / My_4636_FAK_KD_noIFN	0.870647	0.00943806	Homo sapiens	ALDH5A1
My_4636_FAK_WT_noIFN / My_4636_FAK_KD_noIFN	0.706411	7.31916e-05	Homo sapiens	ALDH6A1
My_4636_FAK_WT_noIFN / My_4636_FAK_KD_noIFN	0.921025	0.0113256	Homo sapiens	ALDH9A1
My_4636_FAK_WT_noIFN / My_4636_FAK_KD_noIFN	0.948723	0.0138134	Homo sapiens	ALDOB
My_4636_FAK_WT_noIFN / My_4636_FAK_KD_noIFN	0.933307	0.00197246	Homo sapiens	ALG5
My_4636_FAK_WT_noIFN / My_4636_FAK_KD_noIFN	0.78237	0.0243076	Homo sapiens	ALKBH3
My_4636_FAK_WT_noIFN / My_4636_FAK_KD_noIFN	1.03832	0.000108146	Homo sapiens	ALKBH7
My_4636_FAK_WT_noIFN / My_4636_FAK_KD_noIFN	0.98093	0.029279	Homo sapiens	ALKBH8
My_4636_FAK_WT_noIFN / My_4636_FAK_KD_noIFN	1.63724	0.00637754	Homo sapiens	ALPG
My_4636_FAK_WT_noIFN / My_4636_FAK_KD_noIFN	0.836021	0.00038407	Homo sapiens	ALPP
My_4636_FAK_WT_noIFN / My_4636_FAK_KD_noIFN	0.632705	0.0180843	Homo sapiens	ALS2CL
My_4636_FAK_WT_noIFN / My_4636_FAK_KD_noIFN	1.06533	0.000553086	Homo sapiens	ALYREF
My_4636_FAK_WT_noIFN / My_4636_FAK_KD_noIFN	0.900984	0.0127315	Homo sapiens	AMACR
My_4636_FAK_WT_noIFN / My_4636_FAK_KD_noIFN	0.823059	0.00523111	Homo sapiens	AMBP
My_4636_FAK_WT_noIFN / My_4636_FAK_KD_noIFN	0.788521	0.000690833	Homo sapiens	AMDHD2
My_4636_FAK_WT_noIFN / My_4636_FAK_KD_noIFN	1.25415	0.0050584	Homo sapiens	AMFR
My_4636_FAK_WT_noIFN / My_4636_FAK_KD_noIFN	0.984313	0.00194789	Homo sapiens	AMIGO2
My_4636_FAK_WT_noIFN / My_4636_FAK_KD_noIFN	1.53809	0.0243845	Homo sapiens	AMOTL1
My_4636_FAK_WT_noIFN / My_4636_FAK_KD_noIFN	0.581553	0.00402014	Homo sapiens	ANAPC5
My_4636_FAK_WT_noIFN / My_4636_FAK_KD_noIFN	1.04128	0.00437836	Homo sapiens	ANAPC7
My_4636_FAK_WT_noIFN / My_4636_FAK_KD_noIFN	0.922473	0.0336762	Homo sapiens	ANK3
My_4636_FAK_WT_noIFN / My_4636_FAK_KD_noIFN	0.901999	0.011123	Homo sapiens	ANKFY1
My_4636_FAK_WT_noIFN / My_4636_FAK_KD_noIFN	0.921873	0.0422476	Homo sapiens	ANKMY2
My_4636_FAK_WT_noIFN / My_4636_FAK_KD_noIFN	0.687803	0.00188224	Homo sapiens	ANKRD13A
My_4636_FAK_WT_noIFN / My_4636_FAK_KD_noIFN	1.04436	0.042792	Homo sapiens	ANKRD17
My_4636_FAK_WT_noIFN / My_4636_FAK_KD_noIFN	0.94776	0.0432118	Homo sapiens	ANKRD22
My_4636_FAK_WT_noIFN / My_4636_FAK_KD_noIFN	0.909177	0.000523493	Homo sapiens	ANKRD27
My_4636_FAK_WT_noIFN / My_4636_FAK_KD_noIFN	0.956662	0.0327295	Homo sapiens	ANKRD28
My_4636_FAK_WT_noIFN / My_4636_FAK_KD_noIFN	0.824491	0.0179901	Homo sapiens	ANKRD29
My_4636_FAK_WT_noIFN / My_4636_FAK_KD_noIFN	0.967463	0.0133336	Homo sapiens	ANKRD52
My_4636_FAK_WT_noIFN / My_4636_FAK_KD_noIFN	0.866416	0.00652478	Homo sapiens	ANKS1A
My_4636_FAK_WT_noIFN / My_4636_FAK_KD_noIFN	1.12103	0.0102388	Homo sapiens	ANKZF1
My_4636_FAK_WT_noIFN / My_4636_FAK_KD_noIFN	1.19489	0.000663329	Homo sapiens	ANLN
My_4636_FAK_WT_noIFN / My_4636_FAK_KD_noIFN	0.923337	0.00385306	Homo sapiens	ANO1
My_4636_FAK_WT_noIFN / My_4636_FAK_KD_noIFN	0.973108	0.0325569	Homo sapiens	ANO10
My_4636_FAK_WT_noIFN / My_4636_FAK_KD_noIFN	0.87457	0.00116711	Homo sapiens	ANO6
My_4636_FAK_WT_noIFN / My_4636_FAK_KD_noIFN	1.01841	0.0137652	Homo sapiens	ANP32B
My_4636_FAK_WT_noIFN / My_4636_FAK_KD_noIFN	1.06742	0.0136715	Homo sapiens	ANP32E
My_4636_FAK_WT_noIFN / My_4636_FAK_KD_noIFN	0.9244	0.00423405	Homo sapiens	ANXA1
My_4636_FAK_WT_noIFN / My_4636_FAK_KD_noIFN	0.679328	0.00771956	Homo sapiens	ANXA10
My_4636_FAK_WT_noIFN / My_4636_FAK_KD_noIFN	0.867808	0.00129812	Homo sapiens	ANXA11
My_4636_FAK_WT_noIFN / My_4636_FAK_KD_noIFN	1.03695	0.0237928	Homo sapiens	ANXA3
My_4636_FAK_WT_noIFN / My_4636_FAK_KD_noIFN	0.806184	1.54369e-05	Homo sapiens	ANXA4
My_4636_FAK_WT_noIFN / My_4636_FAK_KD_noIFN	0.98797	0.00567434	Homo sapiens	ANXA5
My_4636_FAK_WT_noIFN / My_4636_FAK_KD_noIFN	0.998767	0.0250214	Homo sapiens	ANXA6
My_4636_FAK_WT_noIFN / My_4636_FAK_KD_noIFN	0.948956	0.00817773	Homo sapiens	ANXA7
My_4636_FAK_WT_noIFN / My_4636_FAK_KD_noIFN	0.703824	0.00337137	Homo sapiens	ANXA9
My_4636_FAK_WT_noIFN / My_4636_FAK_KD_noIFN	1.61537	0.000897534	Homo sapiens	AOC1
My_4636_FAK_WT_noIFN / My_4636_FAK_KD_noIFN	0.900143	0.00711	Homo sapiens	AP1B1
My_4636_FAK_WT_noIFN / My_4636_FAK_KD_noIFN	0.847616	0.00017711	Homo sapiens	AP1G1
My_4636_FAK_WT_noIFN / My_4636_FAK_KD_noIFN	0.871284	0.00529107	Homo sapiens	AP1M2
My_4636_FAK_WT_noIFN / My_4636_FAK_KD_noIFN	0.900304	0.000245705	Homo sapiens	AP1S1
My_4636_FAK_WT_noIFN / My_4636_FAK_KD_noIFN	0.963882	0.010951	Homo sapiens	AP2A1
My_4636_FAK_WT_noIFN / My_4636_FAK_KD_noIFN	0.91159	0.00378896	Homo sapiens	AP2A2
My_4636_FAK_WT_noIFN / My_4636_FAK_KD_noIFN	0.94293	7.95701e-05	Homo sapiens	AP2B1
My_4636_FAK_WT_noIFN / My_4636_FAK_KD_noIFN	0.933987	0.00802076	Homo sapiens	AP2M1
My_4636_FAK_WT_noIFN / My_4636_FAK_KD_noIFN	0.889076	0.0203598	Homo sapiens	AP2S1
My_4636_FAK_WT_noIFN / My_4636_FAK_KD_noIFN	0.939622	0.00309263	Homo sapiens	AP3D1
My_4636_FAK_WT_noIFN / My_4636_FAK_KD_noIFN	0.864196	1.90079e-05	Homo sapiens	AP3M1
My_4636_FAK_WT_noIFN / My_4636_FAK_KD_noIFN	0.882482	0.0216007	Homo sapiens	AP3M2
My_4636_FAK_WT_noIFN / My_4636_FAK_KD_noIFN	0.548462	0.0391006	Homo sapiens	AP3S2
My_4636_FAK_WT_noIFN / My_4636_FAK_KD_noIFN	0.850733	0.00730976	Homo sapiens	AP5Z1
My_4636_FAK_WT_noIFN / My_4636_FAK_KD_noIFN	0.927906	9.70394e-05	Homo sapiens	APEH
My_4636_FAK_WT_noIFN / My_4636_FAK_KD_noIFN	0.976898	0.00798847	Homo sapiens	APEX1
My_4636_FAK_WT_noIFN / My_4636_FAK_KD_noIFN	0.951309	0.00873519	Homo sapiens	API5
My_4636_FAK_WT_noIFN / My_4636_FAK_KD_noIFN	1.07295	0.0224069	Homo sapiens	APLP2
My_4636_FAK_WT_noIFN / My_4636_FAK_KD_noIFN	0.928154	0.0116512	Homo sapiens	APMAP
My_4636_FAK_WT_noIFN / My_4636_FAK_KD_noIFN	1.08544	0.0481625	Homo sapiens	APOB
My_4636_FAK_WT_noIFN / My_4636_FAK_KD_noIFN	1.14931	0.0372419	Homo sapiens	APOBEC3C
My_4636_FAK_WT_noIFN / My_4636_FAK_KD_noIFN	0.716701	0.0222253	Homo sapiens	APOBEC3F
My_4636_FAK_WT_noIFN / My_4636_FAK_KD_noIFN	0.857487	0.000307754	Homo sapiens	APOL2
My_4636_FAK_WT_noIFN / My_4636_FAK_KD_noIFN	0.878161	0.00497767	Homo sapiens	APOL6
My_4636_FAK_WT_noIFN / My_4636_FAK_KD_noIFN	0.93289	0.00301811	Homo sapiens	APOO
My_4636_FAK_WT_noIFN / My_4636_FAK_KD_noIFN	0.924351	0.0427824	Homo sapiens	APOOL
My_4636_FAK_WT_noIFN / My_4636_FAK_KD_noIFN	1.03479	0.00265755	Homo sapiens	APP
My_4636_FAK_WT_noIFN / My_4636_FAK_KD_noIFN	0.903251	0.00268513	Homo sapiens	APPL1
My_4636_FAK_WT_noIFN / My_4636_FAK_KD_noIFN	0.952611	0.00496634	Homo sapiens	APPL2
My_4636_FAK_WT_noIFN / My_4636_FAK_KD_noIFN	0.839187	0.0101986	Homo sapiens	APTX
My_4636_FAK_WT_noIFN / My_4636_FAK_KD_noIFN	1.01049	0.006225	Homo sapiens	ARCN1
My_4636_FAK_WT_noIFN / My_4636_FAK_KD_noIFN	1.18662	0.00110798	Homo sapiens	AREG
My_4636_FAK_WT_noIFN / My_4636_FAK_KD_noIFN	0.506202	0.00107675	Homo sapiens	ARF1
My_4636_FAK_WT_noIFN / My_4636_FAK_KD_noIFN	0.873906	0.000166349	Homo sapiens	ARF3
My_4636_FAK_WT_noIFN / My_4636_FAK_KD_noIFN	0.824909	1.87043e-05	Homo sapiens	ARF4
My_4636_FAK_WT_noIFN / My_4636_FAK_KD_noIFN	0.945837	0.000706533	Homo sapiens	ARF5
My_4636_FAK_WT_noIFN / My_4636_FAK_KD_noIFN	0.848224	0.00293381	Homo sapiens	ARF6
My_4636_FAK_WT_noIFN / My_4636_FAK_KD_noIFN	0.935393	0.0181978	Homo sapiens	ARFGAP3
My_4636_FAK_WT_noIFN / My_4636_FAK_KD_noIFN	0.825577	0.00054405	Homo sapiens	ARFGEF1
My_4636_FAK_WT_noIFN / My_4636_FAK_KD_noIFN	0.844591	0.0108112	Homo sapiens	ARFGEF2
My_4636_FAK_WT_noIFN / My_4636_FAK_KD_noIFN	1.0677	0.00925048	Homo sapiens	ARFIP2
My_4636_FAK_WT_noIFN / My_4636_FAK_KD_noIFN	1.0104	0.0390674	Homo sapiens	ARFRP1
My_4636_FAK_WT_noIFN / My_4636_FAK_KD_noIFN	0.885367	0.000931284	Homo sapiens	ARHGAP1
My_4636_FAK_WT_noIFN / My_4636_FAK_KD_noIFN	0.801961	0.0417961	Homo sapiens	ARHGAP10
My_4636_FAK_WT_noIFN / My_4636_FAK_KD_noIFN	0.809242	0.000539826	Homo sapiens	ARHGAP12
My_4636_FAK_WT_noIFN / My_4636_FAK_KD_noIFN	2.31959	0.0461028	Homo sapiens	ARHGAP23
My_4636_FAK_WT_noIFN / My_4636_FAK_KD_noIFN	0.841849	0.00701358	Homo sapiens	ARHGAP26
My_4636_FAK_WT_noIFN / My_4636_FAK_KD_noIFN	0.890174	0.000430285	Homo sapiens	ARHGAP27
My_4636_FAK_WT_noIFN / My_4636_FAK_KD_noIFN	1.15905	2.90765e-05	Homo sapiens	ARHGAP29
My_4636_FAK_WT_noIFN / My_4636_FAK_KD_noIFN	0.989558	0.018806	Homo sapiens	ARHGAP32
My_4636_FAK_WT_noIFN / My_4636_FAK_KD_noIFN	0.947936	0.00366048	Homo sapiens	ARHGAP35
My_4636_FAK_WT_noIFN / My_4636_FAK_KD_noIFN	1.1316	0.000535816	Homo sapiens	ARHGAP8
My_4636_FAK_WT_noIFN / My_4636_FAK_KD_noIFN	1.02295	0.0296665	Homo sapiens	ARHGDIA
My_4636_FAK_WT_noIFN / My_4636_FAK_KD_noIFN	1.29495	0.0228726	Homo sapiens	ARHGEF10L
My_4636_FAK_WT_noIFN / My_4636_FAK_KD_noIFN	0.877771	0.00807174	Homo sapiens	ARHGEF11
My_4636_FAK_WT_noIFN / My_4636_FAK_KD_noIFN	0.975583	0.0466213	Homo sapiens	ARHGEF12
My_4636_FAK_WT_noIFN / My_4636_FAK_KD_noIFN	0.959431	0.0416702	Homo sapiens	ARHGEF16
My_4636_FAK_WT_noIFN / My_4636_FAK_KD_noIFN	0.747469	0.0307582	Homo sapiens	ARHGEF17
My_4636_FAK_WT_noIFN / My_4636_FAK_KD_noIFN	0.98039	0.0344365	Homo sapiens	ARHGEF18
My_4636_FAK_WT_noIFN / My_4636_FAK_KD_noIFN	1.06809	5.0015e-05	Homo sapiens	ARHGEF2
My_4636_FAK_WT_noIFN / My_4636_FAK_KD_noIFN	1.32435	0.022806	Homo sapiens	ARHGEF35
My_4636_FAK_WT_noIFN / My_4636_FAK_KD_noIFN	0.862491	0.000257566	Homo sapiens	ARHGEF40
My_4636_FAK_WT_noIFN / My_4636_FAK_KD_noIFN	0.975873	0.0288273	Homo sapiens	ARHGEF7
My_4636_FAK_WT_noIFN / My_4636_FAK_KD_noIFN	0.983226	0.00802051	Homo sapiens	ARID1B
My_4636_FAK_WT_noIFN / My_4636_FAK_KD_noIFN	0.405081	0.0093899	Homo sapiens	ARID2
My_4636_FAK_WT_noIFN / My_4636_FAK_KD_noIFN	0.914381	0.000580752	Homo sapiens	ARID4A
My_4636_FAK_WT_noIFN / My_4636_FAK_KD_noIFN	0.922037	0.0320397	Homo sapiens	ARIH1
My_4636_FAK_WT_noIFN / My_4636_FAK_KD_noIFN	0.890824	0.000106868	Homo sapiens	ARL1
My_4636_FAK_WT_noIFN / My_4636_FAK_KD_noIFN	0.994234	0.00367436	Homo sapiens	ARL2
My_4636_FAK_WT_noIFN / My_4636_FAK_KD_noIFN	1.02198	0.00447676	Homo sapiens	ARL6IP4
My_4636_FAK_WT_noIFN / My_4636_FAK_KD_noIFN	0.877947	0.00356372	Homo sapiens	ARL6IP5
My_4636_FAK_WT_noIFN / My_4636_FAK_KD_noIFN	0.870891	0.0350128	Homo sapiens	ARL6IP6
My_4636_FAK_WT_noIFN / My_4636_FAK_KD_noIFN	0.892353	0.0481009	Homo sapiens	ARL8A
My_4636_FAK_WT_noIFN / My_4636_FAK_KD_noIFN	0.969774	0.0165177	Homo sapiens	ARL8B
My_4636_FAK_WT_noIFN / My_4636_FAK_KD_noIFN	0.955044	0.0166814	Homo sapiens	ARMC1
My_4636_FAK_WT_noIFN / My_4636_FAK_KD_noIFN	1.09729	0.0043767	Homo sapiens	ARMC6
My_4636_FAK_WT_noIFN / My_4636_FAK_KD_noIFN	0.978683	0.0140984	Homo sapiens	ARMC8
My_4636_FAK_WT_noIFN / My_4636_FAK_KD_noIFN	0.876047	0.000502241	Homo sapiens	ARMCX3
My_4636_FAK_WT_noIFN / My_4636_FAK_KD_noIFN	0.826564	0.00102445	Homo sapiens	ARMT1
My_4636_FAK_WT_noIFN / My_4636_FAK_KD_noIFN	1.00373	0.00472865	Homo sapiens	ARNT
My_4636_FAK_WT_noIFN / My_4636_FAK_KD_noIFN	0.983502	0.00896438	Homo sapiens	ARPC1B
My_4636_FAK_WT_noIFN / My_4636_FAK_KD_noIFN	0.917892	0.00857782	Homo sapiens	ARPC2
My_4636_FAK_WT_noIFN / My_4636_FAK_KD_noIFN	0.977227	0.0453187	Homo sapiens	ARPC3
My_4636_FAK_WT_noIFN / My_4636_FAK_KD_noIFN	0.863906	0.0020769	Homo sapiens	ARPC4-TTLL3
My_4636_FAK_WT_noIFN / My_4636_FAK_KD_noIFN	0.802939	0.00492186	Homo sapiens	ARR3
My_4636_FAK_WT_noIFN / My_4636_FAK_KD_noIFN	0.929758	0.00976686	Homo sapiens	ARRB1
My_4636_FAK_WT_noIFN / My_4636_FAK_KD_noIFN	1.10421	0.043517	Homo sapiens	ARRB2
My_4636_FAK_WT_noIFN / My_4636_FAK_KD_noIFN	0.978993	0.0214836	Homo sapiens	ARRDC1
My_4636_FAK_WT_noIFN / My_4636_FAK_KD_noIFN	0.784394	0.00736809	Homo sapiens	ASAH1
My_4636_FAK_WT_noIFN / My_4636_FAK_KD_noIFN	0.919451	0.02206	Homo sapiens	ASAP2
My_4636_FAK_WT_noIFN / My_4636_FAK_KD_noIFN	0.793736	0.00841945	Homo sapiens	ASB15
My_4636_FAK_WT_noIFN / My_4636_FAK_KD_noIFN	0.912023	0.000798271	Homo sapiens	ASCC1
My_4636_FAK_WT_noIFN / My_4636_FAK_KD_noIFN	1.05013	0.0152789	Homo sapiens	ASCC2
My_4636_FAK_WT_noIFN / My_4636_FAK_KD_noIFN	0.839486	5.57621e-05	Homo sapiens	ASL
My_4636_FAK_WT_noIFN / My_4636_FAK_KD_noIFN	1.01607	0.039467	Homo sapiens	ASMTL
My_4636_FAK_WT_noIFN / My_4636_FAK_KD_noIFN	1.20469	1.95912e-06	Homo sapiens	ASNS
My_4636_FAK_WT_noIFN / My_4636_FAK_KD_noIFN	0.7745	0.00105843	Homo sapiens	ASS1
My_4636_FAK_WT_noIFN / My_4636_FAK_KD_noIFN	0.889199	0.00660078	Homo sapiens	ATAD1
My_4636_FAK_WT_noIFN / My_4636_FAK_KD_noIFN	0.958014	0.00812014	Homo sapiens	ATAD2
My_4636_FAK_WT_noIFN / My_4636_FAK_KD_noIFN	1.78397	0.03807	Homo sapiens	ATAT1
My_4636_FAK_WT_noIFN / My_4636_FAK_KD_noIFN	0.990287	0.0257034	Homo sapiens	ATE1
My_4636_FAK_WT_noIFN / My_4636_FAK_KD_noIFN	1.05597	0.0146312	Homo sapiens	ATF1
My_4636_FAK_WT_noIFN / My_4636_FAK_KD_noIFN	1.89684	0.0181274	Homo sapiens	ATF6B
My_4636_FAK_WT_noIFN / My_4636_FAK_KD_noIFN	1.0636	0.0155756	Homo sapiens	ATG101
My_4636_FAK_WT_noIFN / My_4636_FAK_KD_noIFN	0.829546	0.0120758	Homo sapiens	ATG12
My_4636_FAK_WT_noIFN / My_4636_FAK_KD_noIFN	1.07296	0.00322539	Homo sapiens	ATG3
My_4636_FAK_WT_noIFN / My_4636_FAK_KD_noIFN	1.05269	0.0002625	Homo sapiens	ATG4B
My_4636_FAK_WT_noIFN / My_4636_FAK_KD_noIFN	0.824305	0.000383712	Homo sapiens	ATG7
My_4636_FAK_WT_noIFN / My_4636_FAK_KD_noIFN	1.09413	0.031927	Homo sapiens	ATG9A
My_4636_FAK_WT_noIFN / My_4636_FAK_KD_noIFN	1.03423	0.0344673	Homo sapiens	ATIC
My_4636_FAK_WT_noIFN / My_4636_FAK_KD_noIFN	0.94381	0.02659	Homo sapiens	ATL2
My_4636_FAK_WT_noIFN / My_4636_FAK_KD_noIFN	0.896002	0.00352713	Homo sapiens	ATL3
My_4636_FAK_WT_noIFN / My_4636_FAK_KD_noIFN	0.657854	0.00392214	Homo sapiens	ATN1
My_4636_FAK_WT_noIFN / My_4636_FAK_KD_noIFN	0.870047	0.00959967	Homo sapiens	ATP11A
My_4636_FAK_WT_noIFN / My_4636_FAK_KD_noIFN	0.845836	0.0122901	Homo sapiens	ATP11B
My_4636_FAK_WT_noIFN / My_4636_FAK_KD_noIFN	0.892248	0.00160901	Homo sapiens	ATP13A1
My_4636_FAK_WT_noIFN / My_4636_FAK_KD_noIFN	0.955484	0.000129454	Homo sapiens	ATP1A1
My_4636_FAK_WT_noIFN / My_4636_FAK_KD_noIFN	0.950784	0.00418394	Homo sapiens	ATP1B1
My_4636_FAK_WT_noIFN / My_4636_FAK_KD_noIFN	1.03338	0.000418141	Homo sapiens	ATP1B3
My_4636_FAK_WT_noIFN / My_4636_FAK_KD_noIFN	1.06162	0.00171487	Homo sapiens	ATP2A2
My_4636_FAK_WT_noIFN / My_4636_FAK_KD_noIFN	0.87195	0.00586615	Homo sapiens	ATP2B1
My_4636_FAK_WT_noIFN / My_4636_FAK_KD_noIFN	1.07202	0.0488368	Homo sapiens	ATP2B2
My_4636_FAK_WT_noIFN / My_4636_FAK_KD_noIFN	1.02431	0.00727375	Homo sapiens	ATP2C1
My_4636_FAK_WT_noIFN / My_4636_FAK_KD_noIFN	0.933926	0.00242353	Homo sapiens	ATP5F1A
My_4636_FAK_WT_noIFN / My_4636_FAK_KD_noIFN	0.948455	0.0309782	Homo sapiens	ATP5F1B
My_4636_FAK_WT_noIFN / My_4636_FAK_KD_noIFN	0.935085	0.00832714	Homo sapiens	ATP5F1C
My_4636_FAK_WT_noIFN / My_4636_FAK_KD_noIFN	0.940418	0.0191291	Homo sapiens	ATP5F1D
My_4636_FAK_WT_noIFN / My_4636_FAK_KD_noIFN	0.881698	0.00148957	Homo sapiens	ATP5F1E
My_4636_FAK_WT_noIFN / My_4636_FAK_KD_noIFN	0.615936	0.000537924	Homo sapiens	ATP5MC1
My_4636_FAK_WT_noIFN / My_4636_FAK_KD_noIFN	0.919291	0.0431453	Homo sapiens	ATP5MD
My_4636_FAK_WT_noIFN / My_4636_FAK_KD_noIFN	0.895404	0.000210484	Homo sapiens	ATP5ME
My_4636_FAK_WT_noIFN / My_4636_FAK_KD_noIFN	1.04957	0.0289508	Homo sapiens	ATP5MF-PTCD1
My_4636_FAK_WT_noIFN / My_4636_FAK_KD_noIFN	0.835479	0.00097829	Homo sapiens	ATP5MG
My_4636_FAK_WT_noIFN / My_4636_FAK_KD_noIFN	0.868668	0.000101334	Homo sapiens	ATP5MPL
My_4636_FAK_WT_noIFN / My_4636_FAK_KD_noIFN	0.880899	0.00254561	Homo sapiens	ATP5PB
My_4636_FAK_WT_noIFN / My_4636_FAK_KD_noIFN	0.928585	0.0195252	Homo sapiens	ATP5PD
My_4636_FAK_WT_noIFN / My_4636_FAK_KD_noIFN	0.924041	0.0072644	Homo sapiens	ATP5PF
My_4636_FAK_WT_noIFN / My_4636_FAK_KD_noIFN	0.928616	0.000725726	Homo sapiens	ATP5PO
My_4636_FAK_WT_noIFN / My_4636_FAK_KD_noIFN	1.08655	0.0476365	Homo sapiens	ATP6AP1
My_4636_FAK_WT_noIFN / My_4636_FAK_KD_noIFN	1.07823	0.0012203	Homo sapiens	ATP6AP2
My_4636_FAK_WT_noIFN / My_4636_FAK_KD_noIFN	0.889983	0.00305787	Homo sapiens	ATP6V0A1
My_4636_FAK_WT_noIFN / My_4636_FAK_KD_noIFN	0.918691	0.0394498	Homo sapiens	ATP6V0A2
My_4636_FAK_WT_noIFN / My_4636_FAK_KD_noIFN	0.887163	0.00543212	Homo sapiens	ATP6V0D1
My_4636_FAK_WT_noIFN / My_4636_FAK_KD_noIFN	0.919415	0.00114002	Homo sapiens	ATP6V1A
My_4636_FAK_WT_noIFN / My_4636_FAK_KD_noIFN	8.98714	0.0324577	Homo sapiens	ATP6V1B1
My_4636_FAK_WT_noIFN / My_4636_FAK_KD_noIFN	0.955733	0.00172695	Homo sapiens	ATP6V1B2
My_4636_FAK_WT_noIFN / My_4636_FAK_KD_noIFN	0.898503	0.0323119	Homo sapiens	ATP6V1C1
My_4636_FAK_WT_noIFN / My_4636_FAK_KD_noIFN	0.934631	0.00231724	Homo sapiens	ATP6V1D
My_4636_FAK_WT_noIFN / My_4636_FAK_KD_noIFN	0.914689	0.0162376	Homo sapiens	ATP6V1E1
My_4636_FAK_WT_noIFN / My_4636_FAK_KD_noIFN	0.828034	0.00242005	Homo sapiens	ATP6V1F
My_4636_FAK_WT_noIFN / My_4636_FAK_KD_noIFN	0.938842	0.0267286	Homo sapiens	ATP6V1H
My_4636_FAK_WT_noIFN / My_4636_FAK_KD_noIFN	0.92821	0.00075325	Homo sapiens	ATPAF1
My_4636_FAK_WT_noIFN / My_4636_FAK_KD_noIFN	0.924517	0.00529121	Homo sapiens	ATXN10
My_4636_FAK_WT_noIFN / My_4636_FAK_KD_noIFN	1.08089	0.00249876	Homo sapiens	ATXN2L
My_4636_FAK_WT_noIFN / My_4636_FAK_KD_noIFN	0.994145	0.0370345	Homo sapiens	ATXN7L3B
My_4636_FAK_WT_noIFN / My_4636_FAK_KD_noIFN	0.815028	0.00389148	Homo sapiens	AUH
My_4636_FAK_WT_noIFN / My_4636_FAK_KD_noIFN	1.24331	0.000299053	Homo sapiens	AURKA
My_4636_FAK_WT_noIFN / My_4636_FAK_KD_noIFN	1.2025	0.0129383	Homo sapiens	AURKB
My_4636_FAK_WT_noIFN / My_4636_FAK_KD_noIFN	1.12297	0.0194693	Homo sapiens	AVEN
My_4636_FAK_WT_noIFN / My_4636_FAK_KD_noIFN	1.23159	0.0453274	Homo sapiens	AXL
My_4636_FAK_WT_noIFN / My_4636_FAK_KD_noIFN	0.877327	5.64951e-05	Homo sapiens	B2M
My_4636_FAK_WT_noIFN / My_4636_FAK_KD_noIFN	0.772163	0.000570093	Homo sapiens	B3GALT5
My_4636_FAK_WT_noIFN / My_4636_FAK_KD_noIFN	0.679821	3.87029e-06	Homo sapiens	B3GNT3
My_4636_FAK_WT_noIFN / My_4636_FAK_KD_noIFN	0.942017	0.0229599	Homo sapiens	B4GALT1
My_4636_FAK_WT_noIFN / My_4636_FAK_KD_noIFN	1.41918	0.0108643	Homo sapiens	B4GALT3
My_4636_FAK_WT_noIFN / My_4636_FAK_KD_noIFN	1.88703	0.00418337	Homo sapiens	B4GALT4
My_4636_FAK_WT_noIFN / My_4636_FAK_KD_noIFN	1.40671	0.00344903	Homo sapiens	B4GAT1
My_4636_FAK_WT_noIFN / My_4636_FAK_KD_noIFN	0.939613	0.0229055	Homo sapiens	BABAM1
My_4636_FAK_WT_noIFN / My_4636_FAK_KD_noIFN	0.897488	0.0261284	Homo sapiens	BABAM2
My_4636_FAK_WT_noIFN / My_4636_FAK_KD_noIFN	1.15073	0.000301077	Homo sapiens	BAG2
My_4636_FAK_WT_noIFN / My_4636_FAK_KD_noIFN	1.04423	0.0344368	Homo sapiens	BAG3
My_4636_FAK_WT_noIFN / My_4636_FAK_KD_noIFN	1.03194	0.00456494	Homo sapiens	BAIAP2L1
My_4636_FAK_WT_noIFN / My_4636_FAK_KD_noIFN	0.863115	0.00448228	Homo sapiens	BAP18
My_4636_FAK_WT_noIFN / My_4636_FAK_KD_noIFN	1.1258	0.0429435	Homo sapiens	BAZ1A
My_4636_FAK_WT_noIFN / My_4636_FAK_KD_noIFN	1.57352	0.00200078	Homo sapiens	BBX
My_4636_FAK_WT_noIFN / My_4636_FAK_KD_noIFN	0.912478	0.0187153	Homo sapiens	BCAR1
My_4636_FAK_WT_noIFN / My_4636_FAK_KD_noIFN	0.810578	3.5403e-06	Homo sapiens	BCAS1
My_4636_FAK_WT_noIFN / My_4636_FAK_KD_noIFN	1.04873	0.00619905	Homo sapiens	BCAS2
My_4636_FAK_WT_noIFN / My_4636_FAK_KD_noIFN	0.713716	0.00080091	Homo sapiens	BCAT2
My_4636_FAK_WT_noIFN / My_4636_FAK_KD_noIFN	1.11162	0.000591449	Homo sapiens	BCCIP
My_4636_FAK_WT_noIFN / My_4636_FAK_KD_noIFN	0.883823	0.0199163	Homo sapiens	BCKDHA
My_4636_FAK_WT_noIFN / My_4636_FAK_KD_noIFN	0.820635	0.0111955	Homo sapiens	BCKDHB
My_4636_FAK_WT_noIFN / My_4636_FAK_KD_noIFN	1.00993	0.0177386	Homo sapiens	BCL2L1
My_4636_FAK_WT_noIFN / My_4636_FAK_KD_noIFN	2.03684	0.00240282	Homo sapiens	BCL2L12
My_4636_FAK_WT_noIFN / My_4636_FAK_KD_noIFN	0.518743	0.00100042	Homo sapiens	BCL2L15
My_4636_FAK_WT_noIFN / My_4636_FAK_KD_noIFN	0.991431	0.0200341	Homo sapiens	BCL7B
My_4636_FAK_WT_noIFN / My_4636_FAK_KD_noIFN	1.04485	0.0035232	Homo sapiens	BCLAF1
My_4636_FAK_WT_noIFN / My_4636_FAK_KD_noIFN	0.952415	0.00289993	Homo sapiens	BCR
My_4636_FAK_WT_noIFN / My_4636_FAK_KD_noIFN	0.83752	0.0164715	Homo sapiens	BCS1L
My_4636_FAK_WT_noIFN / My_4636_FAK_KD_noIFN	0.834518	0.000130291	Homo sapiens	BDH1
My_4636_FAK_WT_noIFN / My_4636_FAK_KD_noIFN	0.783517	0.00615175	Homo sapiens	BDH2
My_4636_FAK_WT_noIFN / My_4636_FAK_KD_noIFN	0.739799	0.0285283	Homo sapiens	BECN1
My_4636_FAK_WT_noIFN / My_4636_FAK_KD_noIFN	0.892142	0.00533332	Homo sapiens	BET1
My_4636_FAK_WT_noIFN / My_4636_FAK_KD_noIFN	0.975098	0.0296736	Homo sapiens	BHLHE41
My_4636_FAK_WT_noIFN / My_4636_FAK_KD_noIFN	1.47618	0.000462092	Homo sapiens	BICC1
My_4636_FAK_WT_noIFN / My_4636_FAK_KD_noIFN	1.12837	0.000676121	Homo sapiens	BIN1
My_4636_FAK_WT_noIFN / My_4636_FAK_KD_noIFN	1.30288	0.008798	Homo sapiens	BIRC2
My_4636_FAK_WT_noIFN / My_4636_FAK_KD_noIFN	0.881598	0.000483878	Homo sapiens	BIVM-ERCC5
My_4636_FAK_WT_noIFN / My_4636_FAK_KD_noIFN	0.851002	0.0205716	Homo sapiens	BLNK
My_4636_FAK_WT_noIFN / My_4636_FAK_KD_noIFN	0.974701	0.0183002	Homo sapiens	BLOC1S1
My_4636_FAK_WT_noIFN / My_4636_FAK_KD_noIFN	0.996012	0.00492298	Homo sapiens	BLOC1S4
My_4636_FAK_WT_noIFN / My_4636_FAK_KD_noIFN	0.876247	0.0218401	Homo sapiens	BLVRA
My_4636_FAK_WT_noIFN / My_4636_FAK_KD_noIFN	0.90735	0.0369104	Homo sapiens	BLVRB
My_4636_FAK_WT_noIFN / My_4636_FAK_KD_noIFN	0.58003	0.00201963	Homo sapiens	BMPR2
My_4636_FAK_WT_noIFN / My_4636_FAK_KD_noIFN	1.08119	0.00127356	Homo sapiens	BMS1
My_4636_FAK_WT_noIFN / My_4636_FAK_KD_noIFN	1.03958	0.0155021	Homo sapiens	BNIP1
My_4636_FAK_WT_noIFN / My_4636_FAK_KD_noIFN	0.84834	4.11374e-05	Homo sapiens	BNIP2
My_4636_FAK_WT_noIFN / My_4636_FAK_KD_noIFN	1.1817	0.000461542	Homo sapiens	BOD1L1
My_4636_FAK_WT_noIFN / My_4636_FAK_KD_noIFN	1.11181	0.00226853	Homo sapiens	BOP1
My_4636_FAK_WT_noIFN / My_4636_FAK_KD_noIFN	0.953526	0.032918	Homo sapiens	BORCS5
My_4636_FAK_WT_noIFN / My_4636_FAK_KD_noIFN	0.54587	0.0218463	Homo sapiens	BPGM
My_4636_FAK_WT_noIFN / My_4636_FAK_KD_noIFN	0.8748	0.00563228	Homo sapiens	BPNT1
My_4636_FAK_WT_noIFN / My_4636_FAK_KD_noIFN	1.09975	0.0298113	Homo sapiens	BPNT2
My_4636_FAK_WT_noIFN / My_4636_FAK_KD_noIFN	1.10919	0.0254278	Homo sapiens	BPTF
My_4636_FAK_WT_noIFN / My_4636_FAK_KD_noIFN	0.905479	0.00427782	Homo sapiens	BRAF
My_4636_FAK_WT_noIFN / My_4636_FAK_KD_noIFN	1.04641	0.000694535	Homo sapiens	BRAT1
My_4636_FAK_WT_noIFN / My_4636_FAK_KD_noIFN	0.884285	0.000242222	Homo sapiens	BRCC3
My_4636_FAK_WT_noIFN / My_4636_FAK_KD_noIFN	1.02534	0.0243266	Homo sapiens	BRI3
My_4636_FAK_WT_noIFN / My_4636_FAK_KD_noIFN	0.997778	0.036079	Homo sapiens	BRK1
My_4636_FAK_WT_noIFN / My_4636_FAK_KD_noIFN	0.826295	0.000273373	Homo sapiens	BROX
My_4636_FAK_WT_noIFN / My_4636_FAK_KD_noIFN	0.769815	0.00252685	Homo sapiens	BSPRY
My_4636_FAK_WT_noIFN / My_4636_FAK_KD_noIFN	0.761551	0.0110716	Homo sapiens	BST2
My_4636_FAK_WT_noIFN / My_4636_FAK_KD_noIFN	0.98708	0.00429138	Homo sapiens	BTAF1
My_4636_FAK_WT_noIFN / My_4636_FAK_KD_noIFN	0.687495	0.0202017	Homo sapiens	BTBD2
My_4636_FAK_WT_noIFN / My_4636_FAK_KD_noIFN	1.16707	0.00247761	Homo sapiens	BTF3
My_4636_FAK_WT_noIFN / My_4636_FAK_KD_noIFN	0.782762	0.0117203	Homo sapiens	BTN2A1
My_4636_FAK_WT_noIFN / My_4636_FAK_KD_noIFN	1.16158	0.027252	Homo sapiens	BUB1B
My_4636_FAK_WT_noIFN / My_4636_FAK_KD_noIFN	1.05464	0.00707841	Homo sapiens	BUB3
My_4636_FAK_WT_noIFN / My_4636_FAK_KD_noIFN	1.03861	0.00291525	Homo sapiens	BUD23
My_4636_FAK_WT_noIFN / My_4636_FAK_KD_noIFN	1.08638	0.0116752	Homo sapiens	BYSL
My_4636_FAK_WT_noIFN / My_4636_FAK_KD_noIFN	1.03584	0.0473084	Homo sapiens	BZW1
My_4636_FAK_WT_noIFN / My_4636_FAK_KD_noIFN	0.927138	0.0037142	Homo sapiens	BZW2
My_4636_FAK_WT_noIFN / My_4636_FAK_KD_noIFN	0.993983	0.00359158	Homo sapiens	C11orf52
My_4636_FAK_WT_noIFN / My_4636_FAK_KD_noIFN	0.867157	0.00174962	Homo sapiens	C11orf54
My_4636_FAK_WT_noIFN / My_4636_FAK_KD_noIFN	1.12502	0.0013509	Homo sapiens	C11orf98
My_4636_FAK_WT_noIFN / My_4636_FAK_KD_noIFN	1.05113	0.0192508	Homo sapiens	C12orf29
My_4636_FAK_WT_noIFN / My_4636_FAK_KD_noIFN	1.1566	0.001973	Homo sapiens	C12orf43
My_4636_FAK_WT_noIFN / My_4636_FAK_KD_noIFN	1.13765	0.0461598	Homo sapiens	C15orf39
My_4636_FAK_WT_noIFN / My_4636_FAK_KD_noIFN	0.888316	0.00236659	Homo sapiens	C17orf75
My_4636_FAK_WT_noIFN / My_4636_FAK_KD_noIFN	0.831248	0.00439054	Homo sapiens	C19orf53
My_4636_FAK_WT_noIFN / My_4636_FAK_KD_noIFN	0.77261	0.0172665	Homo sapiens	C19orf54
My_4636_FAK_WT_noIFN / My_4636_FAK_KD_noIFN	0.673367	0.0243905	Homo sapiens	C1D
My_4636_FAK_WT_noIFN / My_4636_FAK_KD_noIFN	1.04498	0.0429354	Homo sapiens	C1orf122
My_4636_FAK_WT_noIFN / My_4636_FAK_KD_noIFN	1.03911	0.0311872	Homo sapiens	C1orf174
My_4636_FAK_WT_noIFN / My_4636_FAK_KD_noIFN	1.10329	0.0444479	Homo sapiens	C1orf198
My_4636_FAK_WT_noIFN / My_4636_FAK_KD_noIFN	1.64281	0.0019161	Homo sapiens	C1R
My_4636_FAK_WT_noIFN / My_4636_FAK_KD_noIFN	0.859591	0.00144367	Homo sapiens	C2CD5
My_4636_FAK_WT_noIFN / My_4636_FAK_KD_noIFN	12.6822	0.00470049	Homo sapiens	C2orf72
My_4636_FAK_WT_noIFN / My_4636_FAK_KD_noIFN	1.09485	0.0148669	Homo sapiens	C2orf76
My_4636_FAK_WT_noIFN / My_4636_FAK_KD_noIFN	0.968711	0.000427623	Homo sapiens	C3
My_4636_FAK_WT_noIFN / My_4636_FAK_KD_noIFN	0.777218	0.0373208	Homo sapiens	C4B_2
My_4636_FAK_WT_noIFN / My_4636_FAK_KD_noIFN	0.878262	0.00619567	Homo sapiens	C5orf51
My_4636_FAK_WT_noIFN / My_4636_FAK_KD_noIFN	0.898839	0.00653847	Homo sapiens	C6orf132
My_4636_FAK_WT_noIFN / My_4636_FAK_KD_noIFN	1.11387	0.01863	Homo sapiens	C8orf33
My_4636_FAK_WT_noIFN / My_4636_FAK_KD_noIFN	0.918961	0.0202001	Homo sapiens	C9orf16
My_4636_FAK_WT_noIFN / My_4636_FAK_KD_noIFN	0.863569	0.00258607	Homo sapiens	C9orf64
My_4636_FAK_WT_noIFN / My_4636_FAK_KD_noIFN	0.862711	0.00735809	Homo sapiens	CA13
My_4636_FAK_WT_noIFN / My_4636_FAK_KD_noIFN	0.798714	0.000101143	Homo sapiens	CAB39
My_4636_FAK_WT_noIFN / My_4636_FAK_KD_noIFN	0.725995	0.00175601	Homo sapiens	CAB39L
My_4636_FAK_WT_noIFN / My_4636_FAK_KD_noIFN	0.770786	0.00366453	Homo sapiens	CACUL1
My_4636_FAK_WT_noIFN / My_4636_FAK_KD_noIFN	1.10793	9.00132e-05	Homo sapiens	CACYBP
My_4636_FAK_WT_noIFN / My_4636_FAK_KD_noIFN	0.963269	0.0114622	Homo sapiens	CAD
My_4636_FAK_WT_noIFN / My_4636_FAK_KD_noIFN	0.886808	0.0035187	Homo sapiens	CADM4
My_4636_FAK_WT_noIFN / My_4636_FAK_KD_noIFN	1.27301	0.00155044	Homo sapiens	CALB1
My_4636_FAK_WT_noIFN / My_4636_FAK_KD_noIFN	0.977667	0.00212292	Homo sapiens	CALCOCO2
My_4636_FAK_WT_noIFN / My_4636_FAK_KD_noIFN	1.03223	0.0142799	Homo sapiens	CALR
My_4636_FAK_WT_noIFN / My_4636_FAK_KD_noIFN	1.09165	0.0431719	Homo sapiens	CALU
My_4636_FAK_WT_noIFN / My_4636_FAK_KD_noIFN	0.897802	0.000330784	Homo sapiens	CAMK2D
My_4636_FAK_WT_noIFN / My_4636_FAK_KD_noIFN	0.928738	0.000956104	Homo sapiens	CAMK2G
My_4636_FAK_WT_noIFN / My_4636_FAK_KD_noIFN	0.835022	0.0263785	Homo sapiens	CAMKK2
My_4636_FAK_WT_noIFN / My_4636_FAK_KD_noIFN	0.989931	0.0360395	Homo sapiens	CAMKMT
My_4636_FAK_WT_noIFN / My_4636_FAK_KD_noIFN	0.930403	0.04919	Homo sapiens	CAMLG
My_4636_FAK_WT_noIFN / My_4636_FAK_KD_noIFN	0.951464	0.000105901	Homo sapiens	CAMSAP1
My_4636_FAK_WT_noIFN / My_4636_FAK_KD_noIFN	0.866074	3.14418e-06	Homo sapiens	CAND1
My_4636_FAK_WT_noIFN / My_4636_FAK_KD_noIFN	0.94422	0.000284664	Homo sapiens	CANT1
My_4636_FAK_WT_noIFN / My_4636_FAK_KD_noIFN	1.03292	0.00169351	Homo sapiens	CANX
My_4636_FAK_WT_noIFN / My_4636_FAK_KD_noIFN	0.963861	0.00530796	Homo sapiens	CAP1
My_4636_FAK_WT_noIFN / My_4636_FAK_KD_noIFN	1.07768	0.0482981	Homo sapiens	CAP2
My_4636_FAK_WT_noIFN / My_4636_FAK_KD_noIFN	0.863756	0.0017003	Homo sapiens	CAPN1
My_4636_FAK_WT_noIFN / My_4636_FAK_KD_noIFN	0.952012	0.00707816	Homo sapiens	CAPN2
My_4636_FAK_WT_noIFN / My_4636_FAK_KD_noIFN	0.702149	0.0208649	Homo sapiens	CAPN5
My_4636_FAK_WT_noIFN / My_4636_FAK_KD_noIFN	0.86951	0.0161967	Homo sapiens	CAPN7
My_4636_FAK_WT_noIFN / My_4636_FAK_KD_noIFN	1.10151	0.00211544	Homo sapiens	CAPRIN1
My_4636_FAK_WT_noIFN / My_4636_FAK_KD_noIFN	0.86197	0.00118269	Homo sapiens	CAPS
My_4636_FAK_WT_noIFN / My_4636_FAK_KD_noIFN	0.964856	0.0279089	Homo sapiens	CARD10
My_4636_FAK_WT_noIFN / My_4636_FAK_KD_noIFN	0.966873	0.0104761	Homo sapiens	CARM1
My_4636_FAK_WT_noIFN / My_4636_FAK_KD_noIFN	0.937498	6.15293e-05	Homo sapiens	CARMIL1
My_4636_FAK_WT_noIFN / My_4636_FAK_KD_noIFN	0.859763	1.11355e-05	Homo sapiens	CARS2
My_4636_FAK_WT_noIFN / My_4636_FAK_KD_noIFN	0.899458	0.0408325	Homo sapiens	CASK
My_4636_FAK_WT_noIFN / My_4636_FAK_KD_noIFN	0.910666	0.00441684	Homo sapiens	CASP10
My_4636_FAK_WT_noIFN / My_4636_FAK_KD_noIFN	1.00742	0.0185488	Homo sapiens	CASP3
My_4636_FAK_WT_noIFN / My_4636_FAK_KD_noIFN	0.990935	0.00364065	Homo sapiens	CASP8
My_4636_FAK_WT_noIFN / My_4636_FAK_KD_noIFN	0.845662	0.00721753	Homo sapiens	CAST
My_4636_FAK_WT_noIFN / My_4636_FAK_KD_noIFN	1.02293	0.00187096	Homo sapiens	CAT
My_4636_FAK_WT_noIFN / My_4636_FAK_KD_noIFN	3.49382	0.00353579	Homo sapiens	CAV1
My_4636_FAK_WT_noIFN / My_4636_FAK_KD_noIFN	1.04164	0.0160199	Homo sapiens	CBFB
My_4636_FAK_WT_noIFN / My_4636_FAK_KD_noIFN	0.957922	7.63939e-05	Homo sapiens	CBR1
My_4636_FAK_WT_noIFN / My_4636_FAK_KD_noIFN	0.731709	0.0272064	Homo sapiens	CBR3
My_4636_FAK_WT_noIFN / My_4636_FAK_KD_noIFN	0.830273	0.0130416	Homo sapiens	CBR4
My_4636_FAK_WT_noIFN / My_4636_FAK_KD_noIFN	1.35229	0.000845375	Homo sapiens	CBSL
My_4636_FAK_WT_noIFN / My_4636_FAK_KD_noIFN	1.09807	0.00686033	Homo sapiens	CBX1
My_4636_FAK_WT_noIFN / My_4636_FAK_KD_noIFN	1.08993	0.0149013	Homo sapiens	CBX3
My_4636_FAK_WT_noIFN / My_4636_FAK_KD_noIFN	1.05196	0.00182461	Homo sapiens	CBX5
My_4636_FAK_WT_noIFN / My_4636_FAK_KD_noIFN	0.958521	0.00521374	Homo sapiens	CC2D1A
My_4636_FAK_WT_noIFN / My_4636_FAK_KD_noIFN	1.01318	0.0499745	Homo sapiens	CC2D1B
My_4636_FAK_WT_noIFN / My_4636_FAK_KD_noIFN	0.0477613	0.0053977	Homo sapiens	CCDC102B
My_4636_FAK_WT_noIFN / My_4636_FAK_KD_noIFN	1.14444	0.0174885	Homo sapiens	CCDC12
My_4636_FAK_WT_noIFN / My_4636_FAK_KD_noIFN	1.16849	0.000280035	Homo sapiens	CCDC124
My_4636_FAK_WT_noIFN / My_4636_FAK_KD_noIFN	0.864996	0.0220889	Homo sapiens	CCDC127
My_4636_FAK_WT_noIFN / My_4636_FAK_KD_noIFN	1.03907	0.00248079	Homo sapiens	CCDC137
My_4636_FAK_WT_noIFN / My_4636_FAK_KD_noIFN	0.906	0.0414744	Homo sapiens	CCDC22
My_4636_FAK_WT_noIFN / My_4636_FAK_KD_noIFN	0.633133	0.0230301	Homo sapiens	CCDC28A
My_4636_FAK_WT_noIFN / My_4636_FAK_KD_noIFN	1.00539	0.033219	Homo sapiens	CCDC32
My_4636_FAK_WT_noIFN / My_4636_FAK_KD_noIFN	1.0375	0.0054694	Homo sapiens	CCDC51
My_4636_FAK_WT_noIFN / My_4636_FAK_KD_noIFN	0.956865	0.0303286	Homo sapiens	CCDC58
My_4636_FAK_WT_noIFN / My_4636_FAK_KD_noIFN	0.938347	0.0131939	Homo sapiens	CCDC6
My_4636_FAK_WT_noIFN / My_4636_FAK_KD_noIFN	0.861323	0.000430207	Homo sapiens	CCDC83
My_4636_FAK_WT_noIFN / My_4636_FAK_KD_noIFN	0.930004	0.0471029	Homo sapiens	CCDC85C
My_4636_FAK_WT_noIFN / My_4636_FAK_KD_noIFN	1.24049	0.00243842	Homo sapiens	CCDC86
My_4636_FAK_WT_noIFN / My_4636_FAK_KD_noIFN	0.881932	0.00249391	Homo sapiens	CCDC9
My_4636_FAK_WT_noIFN / My_4636_FAK_KD_noIFN	0.899878	0.0404084	Homo sapiens	CCDC93
My_4636_FAK_WT_noIFN / My_4636_FAK_KD_noIFN	1.05534	0.0342523	Homo sapiens	CCDC9B
My_4636_FAK_WT_noIFN / My_4636_FAK_KD_noIFN	0.94675	0.0473068	Homo sapiens	CCM2
My_4636_FAK_WT_noIFN / My_4636_FAK_KD_noIFN	1.2188	0.0219023	Homo sapiens	CCNA2
My_4636_FAK_WT_noIFN / My_4636_FAK_KD_noIFN	1.23501	0.00328467	Homo sapiens	CCNB1
My_4636_FAK_WT_noIFN / My_4636_FAK_KD_noIFN	1.055	0.000286565	Homo sapiens	CCND1
My_4636_FAK_WT_noIFN / My_4636_FAK_KD_noIFN	0.838586	0.0100586	Homo sapiens	CCNH
My_4636_FAK_WT_noIFN / My_4636_FAK_KD_noIFN	0.896038	0.0232378	Homo sapiens	CCNT1
My_4636_FAK_WT_noIFN / My_4636_FAK_KD_noIFN	1.05251	0.00878231	Homo sapiens	CCT2
My_4636_FAK_WT_noIFN / My_4636_FAK_KD_noIFN	1.0284	0.0280357	Homo sapiens	CCT3
My_4636_FAK_WT_noIFN / My_4636_FAK_KD_noIFN	1.04647	0.00580941	Homo sapiens	CCT4
My_4636_FAK_WT_noIFN / My_4636_FAK_KD_noIFN	1.00829	0.0393983	Homo sapiens	CCT5
My_4636_FAK_WT_noIFN / My_4636_FAK_KD_noIFN	1.03573	0.016852	Homo sapiens	CCT6A
My_4636_FAK_WT_noIFN / My_4636_FAK_KD_noIFN	1.0478	0.00469129	Homo sapiens	CCT6B
My_4636_FAK_WT_noIFN / My_4636_FAK_KD_noIFN	1.03131	0.0393821	Homo sapiens	CCT7
My_4636_FAK_WT_noIFN / My_4636_FAK_KD_noIFN	0.957895	0.0257185	Homo sapiens	CD109
My_4636_FAK_WT_noIFN / My_4636_FAK_KD_noIFN	0.910447	0.00694881	Homo sapiens	CD151
My_4636_FAK_WT_noIFN / My_4636_FAK_KD_noIFN	0.92298	0.000148574	Homo sapiens	CD2AP
My_4636_FAK_WT_noIFN / My_4636_FAK_KD_noIFN	1.1853	0.00242556	Homo sapiens	CD44
My_4636_FAK_WT_noIFN / My_4636_FAK_KD_noIFN	0.932104	0.0267587	Homo sapiens	CD46
My_4636_FAK_WT_noIFN / My_4636_FAK_KD_noIFN	0.954433	0.00131718	Homo sapiens	CD47
My_4636_FAK_WT_noIFN / My_4636_FAK_KD_noIFN	0.951715	0.032172	Homo sapiens	CD55
My_4636_FAK_WT_noIFN / My_4636_FAK_KD_noIFN	1.24396	0.00351117	Homo sapiens	CD59
My_4636_FAK_WT_noIFN / My_4636_FAK_KD_noIFN	1.10165	0.000578525	Homo sapiens	CD9
My_4636_FAK_WT_noIFN / My_4636_FAK_KD_noIFN	1.00285	0.000131825	Homo sapiens	CDC123
My_4636_FAK_WT_noIFN / My_4636_FAK_KD_noIFN	1.19979	0.0442631	Homo sapiens	CDC20
My_4636_FAK_WT_noIFN / My_4636_FAK_KD_noIFN	0.898833	0.00427142	Homo sapiens	CDC23
My_4636_FAK_WT_noIFN / My_4636_FAK_KD_noIFN	1.13386	0.00508851	Homo sapiens	CDC26
My_4636_FAK_WT_noIFN / My_4636_FAK_KD_noIFN	0.784182	0.00664512	Homo sapiens	CDC27
My_4636_FAK_WT_noIFN / My_4636_FAK_KD_noIFN	0.910444	0.00434652	Homo sapiens	CDC34
My_4636_FAK_WT_noIFN / My_4636_FAK_KD_noIFN	1.05256	0.0213848	Homo sapiens	CDC37
My_4636_FAK_WT_noIFN / My_4636_FAK_KD_noIFN	0.920419	0.00207685	Homo sapiens	CDC42
My_4636_FAK_WT_noIFN / My_4636_FAK_KD_noIFN	0.841699	9.99876e-06	Homo sapiens	CDC42BPB
My_4636_FAK_WT_noIFN / My_4636_FAK_KD_noIFN	0.868249	0.00197016	Homo sapiens	CDC42EP1
My_4636_FAK_WT_noIFN / My_4636_FAK_KD_noIFN	0.750151	0.000333419	Homo sapiens	CDC42SE1
My_4636_FAK_WT_noIFN / My_4636_FAK_KD_noIFN	1.14525	0.0148593	Homo sapiens	CDC7
My_4636_FAK_WT_noIFN / My_4636_FAK_KD_noIFN	1.04458	0.00211907	Homo sapiens	CDC73
My_4636_FAK_WT_noIFN / My_4636_FAK_KD_noIFN	1.16349	0.0323847	Homo sapiens	CDCA3
My_4636_FAK_WT_noIFN / My_4636_FAK_KD_noIFN	1.15157	0.0195464	Homo sapiens	CDCA8
My_4636_FAK_WT_noIFN / My_4636_FAK_KD_noIFN	1.10329	0.00502243	Homo sapiens	CDCP1
My_4636_FAK_WT_noIFN / My_4636_FAK_KD_noIFN	0.93793	0.0182899	Homo sapiens	CDH1
My_4636_FAK_WT_noIFN / My_4636_FAK_KD_noIFN	0.956932	0.00755733	Homo sapiens	CDK13
My_4636_FAK_WT_noIFN / My_4636_FAK_KD_noIFN	1.03763	0.0066378	Homo sapiens	CDK2
My_4636_FAK_WT_noIFN / My_4636_FAK_KD_noIFN	0.94151	0.0282972	Homo sapiens	CDK2AP1
My_4636_FAK_WT_noIFN / My_4636_FAK_KD_noIFN	0.867987	0.0130069	Homo sapiens	CDK5RAP3
My_4636_FAK_WT_noIFN / My_4636_FAK_KD_noIFN	0.858493	0.0353598	Homo sapiens	CDK7
My_4636_FAK_WT_noIFN / My_4636_FAK_KD_noIFN	0.992853	0.00245912	Homo sapiens	CDK9
My_4636_FAK_WT_noIFN / My_4636_FAK_KD_noIFN	0.923991	0.00309719	Homo sapiens	CDS1
My_4636_FAK_WT_noIFN / My_4636_FAK_KD_noIFN	1.05962	0.00358994	Homo sapiens	CDV3
My_4636_FAK_WT_noIFN / My_4636_FAK_KD_noIFN	1.94603	0.0179163	Homo sapiens	CEACAM1
My_4636_FAK_WT_noIFN / My_4636_FAK_KD_noIFN	0.679152	4.62579e-07	Homo sapiens	CEACAM5
My_4636_FAK_WT_noIFN / My_4636_FAK_KD_noIFN	1.0601	0.00296754	Homo sapiens	CELF1
My_4636_FAK_WT_noIFN / My_4636_FAK_KD_noIFN	1.72527	0.00430412	Homo sapiens	CEMIP
My_4636_FAK_WT_noIFN / My_4636_FAK_KD_noIFN	0.952015	0.0211412	Homo sapiens	CEMIP2
My_4636_FAK_WT_noIFN / My_4636_FAK_KD_noIFN	1.16525	0.0050321	Homo sapiens	CENPF
My_4636_FAK_WT_noIFN / My_4636_FAK_KD_noIFN	0.992587	0.00343283	Homo sapiens	CENPH
My_4636_FAK_WT_noIFN / My_4636_FAK_KD_noIFN	0.829631	0.00643062	Homo sapiens	CENPM
My_4636_FAK_WT_noIFN / My_4636_FAK_KD_noIFN	1.13261	0.0182572	Homo sapiens	CENPV
My_4636_FAK_WT_noIFN / My_4636_FAK_KD_noIFN	1.93602	0.0077599	Homo sapiens	CEP135
My_4636_FAK_WT_noIFN / My_4636_FAK_KD_noIFN	1.12571	0.0174021	Homo sapiens	CEP170
My_4636_FAK_WT_noIFN / My_4636_FAK_KD_noIFN	1.01622	0.0148686	Homo sapiens	CEP170B
My_4636_FAK_WT_noIFN / My_4636_FAK_KD_noIFN	0.888917	0.0162774	Homo sapiens	CEP290
My_4636_FAK_WT_noIFN / My_4636_FAK_KD_noIFN	1.13943	0.00760245	Homo sapiens	CEP41
My_4636_FAK_WT_noIFN / My_4636_FAK_KD_noIFN	0.0617194	0.00897997	Homo sapiens	CEP85L
My_4636_FAK_WT_noIFN / My_4636_FAK_KD_noIFN	1.058	0.0415547	Homo sapiens	CERS2
My_4636_FAK_WT_noIFN / My_4636_FAK_KD_noIFN	1.21863	0.00545971	Homo sapiens	CERS6
My_4636_FAK_WT_noIFN / My_4636_FAK_KD_noIFN	0.990882	0.0493245	Homo sapiens	CERT1
My_4636_FAK_WT_noIFN / My_4636_FAK_KD_noIFN	0.884985	0.00017527	Homo sapiens	CES1
My_4636_FAK_WT_noIFN / My_4636_FAK_KD_noIFN	0.745393	0.00312658	Homo sapiens	CFAP100
My_4636_FAK_WT_noIFN / My_4636_FAK_KD_noIFN	0.872406	0.0229681	Homo sapiens	CFAP20
My_4636_FAK_WT_noIFN / My_4636_FAK_KD_noIFN	0.631356	0.0495318	Homo sapiens	CFI
My_4636_FAK_WT_noIFN / My_4636_FAK_KD_noIFN	1.08343	0.0122628	Homo sapiens	CFL1
My_4636_FAK_WT_noIFN / My_4636_FAK_KD_noIFN	1.13259	0.028069	Homo sapiens	CFL2
My_4636_FAK_WT_noIFN / My_4636_FAK_KD_noIFN	1.02777	0.0105673	Homo sapiens	CGGBP1
My_4636_FAK_WT_noIFN / My_4636_FAK_KD_noIFN	0.835373	3.22102e-05	Homo sapiens	CGN
My_4636_FAK_WT_noIFN / My_4636_FAK_KD_noIFN	1.30909	0.000959897	Homo sapiens	CHAF1B
My_4636_FAK_WT_noIFN / My_4636_FAK_KD_noIFN	1.01723	0.0441073	Homo sapiens	CHAMP1
My_4636_FAK_WT_noIFN / My_4636_FAK_KD_noIFN	0.94006	0.0118502	Homo sapiens	CHCHD3
My_4636_FAK_WT_noIFN / My_4636_FAK_KD_noIFN	0.714498	0.005097	Homo sapiens	CHCHD4
My_4636_FAK_WT_noIFN / My_4636_FAK_KD_noIFN	1.01779	0.0445344	Homo sapiens	CHCHD5
My_4636_FAK_WT_noIFN / My_4636_FAK_KD_noIFN	1.08634	0.0208876	Homo sapiens	CHD1
My_4636_FAK_WT_noIFN / My_4636_FAK_KD_noIFN	1.18662	0.0158752	Homo sapiens	CHD1L
My_4636_FAK_WT_noIFN / My_4636_FAK_KD_noIFN	1.03416	0.00072948	Homo sapiens	CHD4
My_4636_FAK_WT_noIFN / My_4636_FAK_KD_noIFN	0.944471	0.000211546	Homo sapiens	CHID1
My_4636_FAK_WT_noIFN / My_4636_FAK_KD_noIFN	0.857248	0.000690394	Homo sapiens	CHM
My_4636_FAK_WT_noIFN / My_4636_FAK_KD_noIFN	0.847303	0.000933957	Homo sapiens	CHMP1B
My_4636_FAK_WT_noIFN / My_4636_FAK_KD_noIFN	0.879186	0.000984857	Homo sapiens	CHMP2B
My_4636_FAK_WT_noIFN / My_4636_FAK_KD_noIFN	0.919541	0.000689541	Homo sapiens	CHMP4B
My_4636_FAK_WT_noIFN / My_4636_FAK_KD_noIFN	0.918764	0.00208967	Homo sapiens	CHMP4C
My_4636_FAK_WT_noIFN / My_4636_FAK_KD_noIFN	0.923824	0.0110377	Homo sapiens	CHMP5
My_4636_FAK_WT_noIFN / My_4636_FAK_KD_noIFN	1.06163	0.0135755	Homo sapiens	CHORDC1
My_4636_FAK_WT_noIFN / My_4636_FAK_KD_noIFN	1.13484	0.000295905	Homo sapiens	CHP1
My_4636_FAK_WT_noIFN / My_4636_FAK_KD_noIFN	1.14727	0.00335072	Homo sapiens	CHPF
My_4636_FAK_WT_noIFN / My_4636_FAK_KD_noIFN	1.42708	0.0390738	Homo sapiens	CHPF2
My_4636_FAK_WT_noIFN / My_4636_FAK_KD_noIFN	1.19051	0.0235636	Homo sapiens	CHRAC1
My_4636_FAK_WT_noIFN / My_4636_FAK_KD_noIFN	1.16345	0.0104063	Homo sapiens	CHTF18
My_4636_FAK_WT_noIFN / My_4636_FAK_KD_noIFN	1.10856	0.0145619	Homo sapiens	CIAO2B
My_4636_FAK_WT_noIFN / My_4636_FAK_KD_noIFN	0.887545	0.0157576	Homo sapiens	CIB1
My_4636_FAK_WT_noIFN / My_4636_FAK_KD_noIFN	1.2203	0.00360424	Homo sapiens	CIP2A
My_4636_FAK_WT_noIFN / My_4636_FAK_KD_noIFN	0.725634	0.0407524	Homo sapiens	CIR1
My_4636_FAK_WT_noIFN / My_4636_FAK_KD_noIFN	1.27832	6.31868e-05	Homo sapiens	CIT
My_4636_FAK_WT_noIFN / My_4636_FAK_KD_noIFN	1.19311	0.00395615	Homo sapiens	CKAP2
My_4636_FAK_WT_noIFN / My_4636_FAK_KD_noIFN	1.0511	0.00032806	Homo sapiens	CKAP4
My_4636_FAK_WT_noIFN / My_4636_FAK_KD_noIFN	1.06624	0.0289425	Homo sapiens	CKAP5
My_4636_FAK_WT_noIFN / My_4636_FAK_KD_noIFN	3.2852	0.0214304	Homo sapiens	CKB
My_4636_FAK_WT_noIFN / My_4636_FAK_KD_noIFN	1.16079	0.0128563	Homo sapiens	CKS1B
My_4636_FAK_WT_noIFN / My_4636_FAK_KD_noIFN	1.35788	0.000377181	Homo sapiens	CKS2
My_4636_FAK_WT_noIFN / My_4636_FAK_KD_noIFN	1.09423	0.042441	Homo sapiens	CLASP1
My_4636_FAK_WT_noIFN / My_4636_FAK_KD_noIFN	1.15621	0.0438126	Homo sapiens	CLASRP
My_4636_FAK_WT_noIFN / My_4636_FAK_KD_noIFN	0.792723	0.00533297	Homo sapiens	CLCN3
My_4636_FAK_WT_noIFN / My_4636_FAK_KD_noIFN	0.691078	0.000541302	Homo sapiens	CLDN12
My_4636_FAK_WT_noIFN / My_4636_FAK_KD_noIFN	1.11257	0.0152913	Homo sapiens	CLEC3B
My_4636_FAK_WT_noIFN / My_4636_FAK_KD_noIFN	0.95536	0.0111566	Homo sapiens	CLIC1
My_4636_FAK_WT_noIFN / My_4636_FAK_KD_noIFN	0.796043	0.0446066	Homo sapiens	CLIC3
My_4636_FAK_WT_noIFN / My_4636_FAK_KD_noIFN	1.07812	0.0164731	Homo sapiens	CLIC4
My_4636_FAK_WT_noIFN / My_4636_FAK_KD_noIFN	1.00431	0.0302201	Homo sapiens	CLIP1
My_4636_FAK_WT_noIFN / My_4636_FAK_KD_noIFN	0.933814	0.0115133	Homo sapiens	CLIP2
My_4636_FAK_WT_noIFN / My_4636_FAK_KD_noIFN	0.951624	0.0047742	Homo sapiens	CLK4
My_4636_FAK_WT_noIFN / My_4636_FAK_KD_noIFN	1.07831	0.00862253	Homo sapiens	CLNS1A
My_4636_FAK_WT_noIFN / My_4636_FAK_KD_noIFN	0.89168	0.000383127	Homo sapiens	CLTC
My_4636_FAK_WT_noIFN / My_4636_FAK_KD_noIFN	0.717424	0.00187355	Homo sapiens	CLU
My_4636_FAK_WT_noIFN / My_4636_FAK_KD_noIFN	0.924063	0.00548366	Homo sapiens	CMAS
My_4636_FAK_WT_noIFN / My_4636_FAK_KD_noIFN	0.884033	0.0135537	Homo sapiens	CMC1
My_4636_FAK_WT_noIFN / My_4636_FAK_KD_noIFN	0.8465	0.00458762	Homo sapiens	CMC2
My_4636_FAK_WT_noIFN / My_4636_FAK_KD_noIFN	0.668125	0.0404881	Homo sapiens	CMIP
My_4636_FAK_WT_noIFN / My_4636_FAK_KD_noIFN	0.831748	0.00694059	Homo sapiens	CMPK2
My_4636_FAK_WT_noIFN / My_4636_FAK_KD_noIFN	0.701125	0.0491935	Homo sapiens	CMTM4
My_4636_FAK_WT_noIFN / My_4636_FAK_KD_noIFN	1.02862	0.0248991	Homo sapiens	CMTM6
My_4636_FAK_WT_noIFN / My_4636_FAK_KD_noIFN	1.00048	0.0413162	Homo sapiens	CNBP
My_4636_FAK_WT_noIFN / My_4636_FAK_KD_noIFN	0.947769	0.00108242	Homo sapiens	CNDP2
My_4636_FAK_WT_noIFN / My_4636_FAK_KD_noIFN	0.847772	0.0481301	Homo sapiens	CNKSR1
My_4636_FAK_WT_noIFN / My_4636_FAK_KD_noIFN	1.1222	0.00457801	Homo sapiens	CNN2
My_4636_FAK_WT_noIFN / My_4636_FAK_KD_noIFN	1.13023	2.70887e-06	Homo sapiens	CNN3
My_4636_FAK_WT_noIFN / My_4636_FAK_KD_noIFN	0.865657	0.00187319	Homo sapiens	CNNM3
My_4636_FAK_WT_noIFN / My_4636_FAK_KD_noIFN	0.940504	0.000923004	Homo sapiens	CNOT1
My_4636_FAK_WT_noIFN / My_4636_FAK_KD_noIFN	0.915452	0.00441505	Homo sapiens	CNOT2
My_4636_FAK_WT_noIFN / My_4636_FAK_KD_noIFN	0.961933	0.00224276	Homo sapiens	CNOT3
My_4636_FAK_WT_noIFN / My_4636_FAK_KD_noIFN	0.931518	0.0486585	Homo sapiens	CNOT4
My_4636_FAK_WT_noIFN / My_4636_FAK_KD_noIFN	0.949779	0.0012251	Homo sapiens	CNP
My_4636_FAK_WT_noIFN / My_4636_FAK_KD_noIFN	1.09475	0.000150766	Homo sapiens	CNPY2
My_4636_FAK_WT_noIFN / My_4636_FAK_KD_noIFN	0.903079	0.0270495	Homo sapiens	CNTNAP3
My_4636_FAK_WT_noIFN / My_4636_FAK_KD_noIFN	0.946545	0.0236441	Homo sapiens	COA6
My_4636_FAK_WT_noIFN / My_4636_FAK_KD_noIFN	1.07121	0.0240583	Homo sapiens	COA7
My_4636_FAK_WT_noIFN / My_4636_FAK_KD_noIFN	0.924479	0.0401006	Homo sapiens	COASY
My_4636_FAK_WT_noIFN / My_4636_FAK_KD_noIFN	1.27861	0.0013547	Homo sapiens	COCH
My_4636_FAK_WT_noIFN / My_4636_FAK_KD_noIFN	0.895717	0.0333347	Homo sapiens	COG1
My_4636_FAK_WT_noIFN / My_4636_FAK_KD_noIFN	0.970722	0.0184156	Homo sapiens	COG3
My_4636_FAK_WT_noIFN / My_4636_FAK_KD_noIFN	0.914089	0.00223722	Homo sapiens	COG4
My_4636_FAK_WT_noIFN / My_4636_FAK_KD_noIFN	0.915813	8.5681e-06	Homo sapiens	COG5
My_4636_FAK_WT_noIFN / My_4636_FAK_KD_noIFN	0.898155	0.0096246	Homo sapiens	COG6
My_4636_FAK_WT_noIFN / My_4636_FAK_KD_noIFN	0.81676	0.00300849	Homo sapiens	COG7
My_4636_FAK_WT_noIFN / My_4636_FAK_KD_noIFN	0.965625	0.0422807	Homo sapiens	COG8
My_4636_FAK_WT_noIFN / My_4636_FAK_KD_noIFN	1.00501	0.0110723	Homo sapiens	COIL
My_4636_FAK_WT_noIFN / My_4636_FAK_KD_noIFN	1.27278	0.00558333	Homo sapiens	COL18A1
My_4636_FAK_WT_noIFN / My_4636_FAK_KD_noIFN	0.950563	0.0110101	Homo sapiens	COL1A1
My_4636_FAK_WT_noIFN / My_4636_FAK_KD_noIFN	1.21146	0.00628324	Homo sapiens	COL6A1
My_4636_FAK_WT_noIFN / My_4636_FAK_KD_noIFN	0.514945	0.00918652	Homo sapiens	COL6A2
My_4636_FAK_WT_noIFN / My_4636_FAK_KD_noIFN	1.17301	3.19746e-05	Homo sapiens	COLGALT1
My_4636_FAK_WT_noIFN / My_4636_FAK_KD_noIFN	1.04077	0.0188037	Homo sapiens	COMMD10
My_4636_FAK_WT_noIFN / My_4636_FAK_KD_noIFN	0.781631	0.0110893	Homo sapiens	COMMD7
My_4636_FAK_WT_noIFN / My_4636_FAK_KD_noIFN	0.959554	0.0392162	Homo sapiens	COMMD9
My_4636_FAK_WT_noIFN / My_4636_FAK_KD_noIFN	0.931393	0.00457281	Homo sapiens	COMT
My_4636_FAK_WT_noIFN / My_4636_FAK_KD_noIFN	0.928124	0.000510494	Homo sapiens	COPA
My_4636_FAK_WT_noIFN / My_4636_FAK_KD_noIFN	0.942997	0.00958474	Homo sapiens	COPB1
My_4636_FAK_WT_noIFN / My_4636_FAK_KD_noIFN	0.920284	0.00235505	Homo sapiens	COPB2
My_4636_FAK_WT_noIFN / My_4636_FAK_KD_noIFN	0.947382	0.00778407	Homo sapiens	COPG1
My_4636_FAK_WT_noIFN / My_4636_FAK_KD_noIFN	0.891169	0.00427196	Homo sapiens	COPG2
My_4636_FAK_WT_noIFN / My_4636_FAK_KD_noIFN	0.957879	0.00777973	Homo sapiens	COPS3
My_4636_FAK_WT_noIFN / My_4636_FAK_KD_noIFN	0.916275	0.0275604	Homo sapiens	COPS5
My_4636_FAK_WT_noIFN / My_4636_FAK_KD_noIFN	0.904586	0.00315021	Homo sapiens	COPS6
My_4636_FAK_WT_noIFN / My_4636_FAK_KD_noIFN	0.896822	0.0198382	Homo sapiens	COPS7A
My_4636_FAK_WT_noIFN / My_4636_FAK_KD_noIFN	1.19072	0.000606887	Homo sapiens	COQ10B
My_4636_FAK_WT_noIFN / My_4636_FAK_KD_noIFN	0.944169	0.0438393	Homo sapiens	COQ3
My_4636_FAK_WT_noIFN / My_4636_FAK_KD_noIFN	0.965603	0.014337	Homo sapiens	COQ5
My_4636_FAK_WT_noIFN / My_4636_FAK_KD_noIFN	0.949879	0.0199372	Homo sapiens	COQ6
My_4636_FAK_WT_noIFN / My_4636_FAK_KD_noIFN	1.07668	0.0093488	Homo sapiens	COQ7
My_4636_FAK_WT_noIFN / My_4636_FAK_KD_noIFN	0.849015	0.00120051	Homo sapiens	COQ8A
My_4636_FAK_WT_noIFN / My_4636_FAK_KD_noIFN	0.848129	0.0452627	Homo sapiens	COQ9
My_4636_FAK_WT_noIFN / My_4636_FAK_KD_noIFN	0.883656	0.00141508	Homo sapiens	CORO1B
My_4636_FAK_WT_noIFN / My_4636_FAK_KD_noIFN	1.08461	0.00397502	Homo sapiens	CORO1C
My_4636_FAK_WT_noIFN / My_4636_FAK_KD_noIFN	0.813609	0.000230097	Homo sapiens	CORO2A
My_4636_FAK_WT_noIFN / My_4636_FAK_KD_noIFN	1.01444	0.00167016	Homo sapiens	CORO7-PAM16
My_4636_FAK_WT_noIFN / My_4636_FAK_KD_noIFN	1.14245	0.0380246	Homo sapiens	COX17
My_4636_FAK_WT_noIFN / My_4636_FAK_KD_noIFN	0.864717	0.0215486	Homo sapiens	COX19
My_4636_FAK_WT_noIFN / My_4636_FAK_KD_noIFN	0.949867	0.0174773	Homo sapiens	COX20
My_4636_FAK_WT_noIFN / My_4636_FAK_KD_noIFN	0.932171	0.000648969	Homo sapiens	COX4I1
My_4636_FAK_WT_noIFN / My_4636_FAK_KD_noIFN	0.913278	0.00404061	Homo sapiens	COX5B
My_4636_FAK_WT_noIFN / My_4636_FAK_KD_noIFN	0.903916	0.00102291	Homo sapiens	COX6B1
My_4636_FAK_WT_noIFN / My_4636_FAK_KD_noIFN	0.902205	0.00142976	Homo sapiens	COX6C
My_4636_FAK_WT_noIFN / My_4636_FAK_KD_noIFN	0.84128	0.00841211	Homo sapiens	COX7A2
My_4636_FAK_WT_noIFN / My_4636_FAK_KD_noIFN	0.870108	0.0445086	Homo sapiens	COX7C
My_4636_FAK_WT_noIFN / My_4636_FAK_KD_noIFN	1.08568	4.23316e-05	Homo sapiens	CPD
My_4636_FAK_WT_noIFN / My_4636_FAK_KD_noIFN	0.913134	0.00246092	Homo sapiens	CPM
My_4636_FAK_WT_noIFN / My_4636_FAK_KD_noIFN	0.934481	0.00133986	Homo sapiens	CPNE1
My_4636_FAK_WT_noIFN / My_4636_FAK_KD_noIFN	0.946744	0.008363	Homo sapiens	CPNE3
My_4636_FAK_WT_noIFN / My_4636_FAK_KD_noIFN	0.997676	0.0487151	Homo sapiens	CPOX
My_4636_FAK_WT_noIFN / My_4636_FAK_KD_noIFN	0.843949	0.00489819	Homo sapiens	CPPED1
My_4636_FAK_WT_noIFN / My_4636_FAK_KD_noIFN	0.907232	0.0298299	Homo sapiens	CPSF1
My_4636_FAK_WT_noIFN / My_4636_FAK_KD_noIFN	1.03405	0.0091964	Homo sapiens	CPSF2
My_4636_FAK_WT_noIFN / My_4636_FAK_KD_noIFN	0.977443	0.0174856	Homo sapiens	CPSF3
My_4636_FAK_WT_noIFN / My_4636_FAK_KD_noIFN	0.837081	6.28892e-05	Homo sapiens	CPT1A
My_4636_FAK_WT_noIFN / My_4636_FAK_KD_noIFN	0.895516	0.0262319	Homo sapiens	CPT2
My_4636_FAK_WT_noIFN / My_4636_FAK_KD_noIFN	0.873823	0.0205778	Homo sapiens	CRADD
My_4636_FAK_WT_noIFN / My_4636_FAK_KD_noIFN	0.780753	0.00356282	Homo sapiens	CRAT
My_4636_FAK_WT_noIFN / My_4636_FAK_KD_noIFN	1.08811	0.0121204	Homo sapiens	CREB1
My_4636_FAK_WT_noIFN / My_4636_FAK_KD_noIFN	1.03622	0.00328026	Homo sapiens	CREB5
My_4636_FAK_WT_noIFN / My_4636_FAK_KD_noIFN	1.24778	0.0104853	Homo sapiens	CREG1
My_4636_FAK_WT_noIFN / My_4636_FAK_KD_noIFN	1.97064	0.00471339	Homo sapiens	CREG2
My_4636_FAK_WT_noIFN / My_4636_FAK_KD_noIFN	1.17153	0.00232157	Homo sapiens	CRELD2
My_4636_FAK_WT_noIFN / My_4636_FAK_KD_noIFN	1.68511	0.00107413	Homo sapiens	CRIP1
My_4636_FAK_WT_noIFN / My_4636_FAK_KD_noIFN	2.07481	0.00632556	Homo sapiens	CRIP2
My_4636_FAK_WT_noIFN / My_4636_FAK_KD_noIFN	0.934452	0.0245847	Homo sapiens	CRIPT
My_4636_FAK_WT_noIFN / My_4636_FAK_KD_noIFN	0.933684	0.00202088	Homo sapiens	CRK
My_4636_FAK_WT_noIFN / My_4636_FAK_KD_noIFN	0.923087	0.0105824	Homo sapiens	CRLF3
My_4636_FAK_WT_noIFN / My_4636_FAK_KD_noIFN	0.995278	0.049631	Homo sapiens	CRNKL1
My_4636_FAK_WT_noIFN / My_4636_FAK_KD_noIFN	0.79814	0.043788	Homo sapiens	CRPPA
My_4636_FAK_WT_noIFN / My_4636_FAK_KD_noIFN	1.14007	0.0245036	Homo sapiens	CRTAP
My_4636_FAK_WT_noIFN / My_4636_FAK_KD_noIFN	0.972662	0.0326791	Homo sapiens	CRTC1
My_4636_FAK_WT_noIFN / My_4636_FAK_KD_noIFN	0.866446	0.00480918	Homo sapiens	CRTC2
My_4636_FAK_WT_noIFN / My_4636_FAK_KD_noIFN	1.08056	0.000361085	Homo sapiens	CRYBG1
My_4636_FAK_WT_noIFN / My_4636_FAK_KD_noIFN	0.78534	0.000102181	Homo sapiens	CRYBG2
My_4636_FAK_WT_noIFN / My_4636_FAK_KD_noIFN	0.63664	0.0129609	Homo sapiens	CRYBG3
My_4636_FAK_WT_noIFN / My_4636_FAK_KD_noIFN	0.738472	0.0121515	Homo sapiens	CRYL1
My_4636_FAK_WT_noIFN / My_4636_FAK_KD_noIFN	0.88118	0.0038767	Homo sapiens	CRYZ
My_4636_FAK_WT_noIFN / My_4636_FAK_KD_noIFN	0.828541	0.00011256	Homo sapiens	CS
My_4636_FAK_WT_noIFN / My_4636_FAK_KD_noIFN	1.12573	0.000323417	Homo sapiens	CSDE1
My_4636_FAK_WT_noIFN / My_4636_FAK_KD_noIFN	0.468551	0.0433235	Homo sapiens	CSNK1A1
My_4636_FAK_WT_noIFN / My_4636_FAK_KD_noIFN	0.969264	0.0332387	Homo sapiens	CSNK2A1
My_4636_FAK_WT_noIFN / My_4636_FAK_KD_noIFN	0.95244	0.000259854	Homo sapiens	CST3
My_4636_FAK_WT_noIFN / My_4636_FAK_KD_noIFN	0.801173	0.00350307	Homo sapiens	CST4
My_4636_FAK_WT_noIFN / My_4636_FAK_KD_noIFN	0.914652	1.50071e-05	Homo sapiens	CST6
My_4636_FAK_WT_noIFN / My_4636_FAK_KD_noIFN	1.04456	0.00755859	Homo sapiens	CSTB
My_4636_FAK_WT_noIFN / My_4636_FAK_KD_noIFN	1.06179	0.00444372	Homo sapiens	CSTF1
My_4636_FAK_WT_noIFN / My_4636_FAK_KD_noIFN	0.981757	0.00615342	Homo sapiens	CTBP1
My_4636_FAK_WT_noIFN / My_4636_FAK_KD_noIFN	0.705442	0.0132932	Homo sapiens	CTBS
My_4636_FAK_WT_noIFN / My_4636_FAK_KD_noIFN	1.03375	0.0076807	Homo sapiens	CTCF
My_4636_FAK_WT_noIFN / My_4636_FAK_KD_noIFN	1.12794	0.009706	Homo sapiens	CTDSPL2
My_4636_FAK_WT_noIFN / My_4636_FAK_KD_noIFN	0.933467	0.000329995	Homo sapiens	CTNNA1
My_4636_FAK_WT_noIFN / My_4636_FAK_KD_noIFN	0.680873	0.0336496	Homo sapiens	CTNNAL1
My_4636_FAK_WT_noIFN / My_4636_FAK_KD_noIFN	0.919352	2.31675e-05	Homo sapiens	CTNNB1
My_4636_FAK_WT_noIFN / My_4636_FAK_KD_noIFN	0.983964	0.00510745	Homo sapiens	CTNNBIP1
My_4636_FAK_WT_noIFN / My_4636_FAK_KD_noIFN	1.0599	0.00366203	Homo sapiens	CTNNBL1
My_4636_FAK_WT_noIFN / My_4636_FAK_KD_noIFN	0.948993	0.000471747	Homo sapiens	CTNND1
My_4636_FAK_WT_noIFN / My_4636_FAK_KD_noIFN	1.14335	0.000581143	Homo sapiens	CTPS1
My_4636_FAK_WT_noIFN / My_4636_FAK_KD_noIFN	0.947357	0.0248902	Homo sapiens	CTPS2
My_4636_FAK_WT_noIFN / My_4636_FAK_KD_noIFN	1.04938	0.00149084	Homo sapiens	CTR9
My_4636_FAK_WT_noIFN / My_4636_FAK_KD_noIFN	0.892441	0.000311445	Homo sapiens	CTSA
My_4636_FAK_WT_noIFN / My_4636_FAK_KD_noIFN	0.826991	0.0109889	Homo sapiens	CTSC
My_4636_FAK_WT_noIFN / My_4636_FAK_KD_noIFN	0.854186	0.0163259	Homo sapiens	CTSD
My_4636_FAK_WT_noIFN / My_4636_FAK_KD_noIFN	0.445107	0.00300138	Homo sapiens	CTSE
My_4636_FAK_WT_noIFN / My_4636_FAK_KD_noIFN	0.884697	0.015124	Homo sapiens	CTSL
My_4636_FAK_WT_noIFN / My_4636_FAK_KD_noIFN	1.19726	0.000159771	Homo sapiens	CTSV
My_4636_FAK_WT_noIFN / My_4636_FAK_KD_noIFN	1.14664	0.0133532	Homo sapiens	CTSZ
My_4636_FAK_WT_noIFN / My_4636_FAK_KD_noIFN	0.851676	0.0278797	Homo sapiens	CTU2
My_4636_FAK_WT_noIFN / My_4636_FAK_KD_noIFN	0.945217	0.00117428	Homo sapiens	CUL1
My_4636_FAK_WT_noIFN / My_4636_FAK_KD_noIFN	0.914817	0.0131208	Homo sapiens	CUL2
My_4636_FAK_WT_noIFN / My_4636_FAK_KD_noIFN	0.932569	0.00578022	Homo sapiens	CUL3
My_4636_FAK_WT_noIFN / My_4636_FAK_KD_noIFN	0.930924	0.0453199	Homo sapiens	CUL4B
My_4636_FAK_WT_noIFN / My_4636_FAK_KD_noIFN	0.889547	0.00136497	Homo sapiens	CUL5
My_4636_FAK_WT_noIFN / My_4636_FAK_KD_noIFN	1.07898	0.0119138	Homo sapiens	CUTA
My_4636_FAK_WT_noIFN / My_4636_FAK_KD_noIFN	1.02183	0.00669948	Homo sapiens	CUX1
My_4636_FAK_WT_noIFN / My_4636_FAK_KD_noIFN	1.04155	0.0150519	Homo sapiens	CXADR
My_4636_FAK_WT_noIFN / My_4636_FAK_KD_noIFN	1.08846	0.0491594	Homo sapiens	CXorf38
My_4636_FAK_WT_noIFN / My_4636_FAK_KD_noIFN	8.39282e-05	0.000311306	Homo sapiens	CXXC1
My_4636_FAK_WT_noIFN / My_4636_FAK_KD_noIFN	0.914912	0.00245393	Homo sapiens	CYB5A
My_4636_FAK_WT_noIFN / My_4636_FAK_KD_noIFN	0.954037	0.00304205	Homo sapiens	CYB5B
My_4636_FAK_WT_noIFN / My_4636_FAK_KD_noIFN	0.872111	0.000636846	Homo sapiens	CYB5R1
My_4636_FAK_WT_noIFN / My_4636_FAK_KD_noIFN	0.421105	0.00883622	Homo sapiens	CYB5R2
My_4636_FAK_WT_noIFN / My_4636_FAK_KD_noIFN	1.31421	0.00272409	Homo sapiens	CYBA
My_4636_FAK_WT_noIFN / My_4636_FAK_KD_noIFN	1.02965	0.0268981	Homo sapiens	CYBC1
My_4636_FAK_WT_noIFN / My_4636_FAK_KD_noIFN	0.745742	4.5862e-05	Homo sapiens	CYBRD1
My_4636_FAK_WT_noIFN / My_4636_FAK_KD_noIFN	0.906803	0.0400233	Homo sapiens	CYC1
My_4636_FAK_WT_noIFN / My_4636_FAK_KD_noIFN	0.941521	0.00467738	Homo sapiens	CYCS
My_4636_FAK_WT_noIFN / My_4636_FAK_KD_noIFN	0.898836	0.00118026	Homo sapiens	CYFIP1
My_4636_FAK_WT_noIFN / My_4636_FAK_KD_noIFN	0.900378	0.00898198	Homo sapiens	CYHR1
My_4636_FAK_WT_noIFN / My_4636_FAK_KD_noIFN	0.915128	0.045404	Homo sapiens	CYP4F2
My_4636_FAK_WT_noIFN / My_4636_FAK_KD_noIFN	0.977592	0.0120994	Homo sapiens	CYP51A1
My_4636_FAK_WT_noIFN / My_4636_FAK_KD_noIFN	1.214	0.0358605	Homo sapiens	CYSRT1
My_4636_FAK_WT_noIFN / My_4636_FAK_KD_noIFN	0.754568	0.00469657	Homo sapiens	D2HGDH
My_4636_FAK_WT_noIFN / My_4636_FAK_KD_noIFN	0.969946	0.00874329	Homo sapiens	DAAM1
My_4636_FAK_WT_noIFN / My_4636_FAK_KD_noIFN	1.273	0.0474177	Homo sapiens	DAAM2
My_4636_FAK_WT_noIFN / My_4636_FAK_KD_noIFN	0.7678	0.00933321	Homo sapiens	DAB2IP
My_4636_FAK_WT_noIFN / My_4636_FAK_KD_noIFN	1.00947	0.0142792	Homo sapiens	DAG1
My_4636_FAK_WT_noIFN / My_4636_FAK_KD_noIFN	0.898396	0.013574	Homo sapiens	DAP
My_4636_FAK_WT_noIFN / My_4636_FAK_KD_noIFN	0.857934	0.0135516	Homo sapiens	DAPK1
My_4636_FAK_WT_noIFN / My_4636_FAK_KD_noIFN	0.981142	0.0260209	Homo sapiens	DARS1
My_4636_FAK_WT_noIFN / My_4636_FAK_KD_noIFN	0.943351	4.20499e-05	Homo sapiens	DARS2
My_4636_FAK_WT_noIFN / My_4636_FAK_KD_noIFN	1.07453	0.000897892	Homo sapiens	DAZAP1
My_4636_FAK_WT_noIFN / My_4636_FAK_KD_noIFN	1.00196	0.0119895	Homo sapiens	DBI
My_4636_FAK_WT_noIFN / My_4636_FAK_KD_noIFN	1.04285	0.000932607	Homo sapiens	DBNL
My_4636_FAK_WT_noIFN / My_4636_FAK_KD_noIFN	0.905694	0.0283712	Homo sapiens	DBR1
My_4636_FAK_WT_noIFN / My_4636_FAK_KD_noIFN	0.895158	0.0189256	Homo sapiens	DBT
My_4636_FAK_WT_noIFN / My_4636_FAK_KD_noIFN	0.985571	0.00293624	Homo sapiens	DCAF1
My_4636_FAK_WT_noIFN / My_4636_FAK_KD_noIFN	1.06401	0.00815319	Homo sapiens	DCAF13
My_4636_FAK_WT_noIFN / My_4636_FAK_KD_noIFN	1.06628	0.0295589	Homo sapiens	DCAF5
My_4636_FAK_WT_noIFN / My_4636_FAK_KD_noIFN	1.97105	0.0471229	Homo sapiens	DCAF6
My_4636_FAK_WT_noIFN / My_4636_FAK_KD_noIFN	0.936143	0.0157493	Homo sapiens	DCAF7
My_4636_FAK_WT_noIFN / My_4636_FAK_KD_noIFN	0.896011	0.000559503	Homo sapiens	DCAF8
My_4636_FAK_WT_noIFN / My_4636_FAK_KD_noIFN	1.18507	0.000121965	Homo sapiens	DCBLD2
My_4636_FAK_WT_noIFN / My_4636_FAK_KD_noIFN	1.02012	0.0120606	Homo sapiens	DCP1A
My_4636_FAK_WT_noIFN / My_4636_FAK_KD_noIFN	0.969735	0.00181357	Homo sapiens	DCP2
My_4636_FAK_WT_noIFN / My_4636_FAK_KD_noIFN	0.826945	0.00225626	Homo sapiens	DCPS
My_4636_FAK_WT_noIFN / My_4636_FAK_KD_noIFN	0.947433	0.0334044	Homo sapiens	DCTN1
My_4636_FAK_WT_noIFN / My_4636_FAK_KD_noIFN	0.984093	0.0473223	Homo sapiens	DCTN2
My_4636_FAK_WT_noIFN / My_4636_FAK_KD_noIFN	0.975791	0.0445528	Homo sapiens	DCTN3
My_4636_FAK_WT_noIFN / My_4636_FAK_KD_noIFN	0.980417	0.0465526	Homo sapiens	DCTN5
My_4636_FAK_WT_noIFN / My_4636_FAK_KD_noIFN	1.09044	0.0471509	Homo sapiens	DCTPP1
My_4636_FAK_WT_noIFN / My_4636_FAK_KD_noIFN	0.892346	0.031537	Homo sapiens	DCUN1D1
My_4636_FAK_WT_noIFN / My_4636_FAK_KD_noIFN	0.939585	0.0109753	Homo sapiens	DCUN1D5
My_4636_FAK_WT_noIFN / My_4636_FAK_KD_noIFN	0.921294	0.00162815	Homo sapiens	DCXR
My_4636_FAK_WT_noIFN / My_4636_FAK_KD_noIFN	0.960275	0.0116289	Homo sapiens	DDAH1
My_4636_FAK_WT_noIFN / My_4636_FAK_KD_noIFN	0.918702	0.00558078	Homo sapiens	DDAH2
My_4636_FAK_WT_noIFN / My_4636_FAK_KD_noIFN	0.840953	0.000982204	Homo sapiens	DDB1
My_4636_FAK_WT_noIFN / My_4636_FAK_KD_noIFN	0.912876	0.0222829	Homo sapiens	DDB2
My_4636_FAK_WT_noIFN / My_4636_FAK_KD_noIFN	0.857281	5.69185e-05	Homo sapiens	DDOST
My_4636_FAK_WT_noIFN / My_4636_FAK_KD_noIFN	0.865438	0.00288207	Homo sapiens	DDR1
My_4636_FAK_WT_noIFN / My_4636_FAK_KD_noIFN	0.954505	0.022674	Homo sapiens	DDT
My_4636_FAK_WT_noIFN / My_4636_FAK_KD_noIFN	0.954321	0.0061565	Homo sapiens	DDX1
My_4636_FAK_WT_noIFN / My_4636_FAK_KD_noIFN	1.1996	0.00303045	Homo sapiens	DDX10
My_4636_FAK_WT_noIFN / My_4636_FAK_KD_noIFN	0.99228	0.0163587	Homo sapiens	DDX17
My_4636_FAK_WT_noIFN / My_4636_FAK_KD_noIFN	1.06571	0.000267025	Homo sapiens	DDX18
My_4636_FAK_WT_noIFN / My_4636_FAK_KD_noIFN	1.12437	0.024034	Homo sapiens	DDX20
My_4636_FAK_WT_noIFN / My_4636_FAK_KD_noIFN	1.25961	9.8338e-05	Homo sapiens	DDX21
My_4636_FAK_WT_noIFN / My_4636_FAK_KD_noIFN	1.03199	0.0074712	Homo sapiens	DDX27
My_4636_FAK_WT_noIFN / My_4636_FAK_KD_noIFN	1.08002	0.00100702	Homo sapiens	DDX28
My_4636_FAK_WT_noIFN / My_4636_FAK_KD_noIFN	0.920104	0.000353995	Homo sapiens	DDX31
My_4636_FAK_WT_noIFN / My_4636_FAK_KD_noIFN	1.08814	0.0040449	Homo sapiens	DDX39A
My_4636_FAK_WT_noIFN / My_4636_FAK_KD_noIFN	1.05757	0.00838847	Homo sapiens	DDX3X
My_4636_FAK_WT_noIFN / My_4636_FAK_KD_noIFN	1.09953	0.0189613	Homo sapiens	DDX41
My_4636_FAK_WT_noIFN / My_4636_FAK_KD_noIFN	1.0683	0.00879136	Homo sapiens	DDX42
My_4636_FAK_WT_noIFN / My_4636_FAK_KD_noIFN	1.04225	0.00509367	Homo sapiens	DDX46
My_4636_FAK_WT_noIFN / My_4636_FAK_KD_noIFN	1.09398	0.0150987	Homo sapiens	DDX47
My_4636_FAK_WT_noIFN / My_4636_FAK_KD_noIFN	1.08795	0.00359793	Homo sapiens	DDX5
My_4636_FAK_WT_noIFN / My_4636_FAK_KD_noIFN	1.14027	0.00274975	Homo sapiens	DDX50
My_4636_FAK_WT_noIFN / My_4636_FAK_KD_noIFN	1.13668	0.0489339	Homo sapiens	DDX51
My_4636_FAK_WT_noIFN / My_4636_FAK_KD_noIFN	0.965521	0.00669913	Homo sapiens	DDX52
My_4636_FAK_WT_noIFN / My_4636_FAK_KD_noIFN	1.0432	0.00629653	Homo sapiens	DDX55
My_4636_FAK_WT_noIFN / My_4636_FAK_KD_noIFN	0.560887	9.74139e-05	Homo sapiens	DDX58
My_4636_FAK_WT_noIFN / My_4636_FAK_KD_noIFN	0.918989	0.01686	Homo sapiens	DDX6
My_4636_FAK_WT_noIFN / My_4636_FAK_KD_noIFN	0.49824	0.000512262	Homo sapiens	DDX60
My_4636_FAK_WT_noIFN / My_4636_FAK_KD_noIFN	0.767751	0.00134674	Homo sapiens	DDX60L
My_4636_FAK_WT_noIFN / My_4636_FAK_KD_noIFN	0.861472	0.00464895	Homo sapiens	DECR1
My_4636_FAK_WT_noIFN / My_4636_FAK_KD_noIFN	1.05171	0.0358075	Homo sapiens	DEGS1
My_4636_FAK_WT_noIFN / My_4636_FAK_KD_noIFN	1.03019	0.0274849	Homo sapiens	DEK
My_4636_FAK_WT_noIFN / My_4636_FAK_KD_noIFN	0.855355	0.00582931	Homo sapiens	DENND4C
My_4636_FAK_WT_noIFN / My_4636_FAK_KD_noIFN	0.990806	0.00605115	Homo sapiens	DENR
My_4636_FAK_WT_noIFN / My_4636_FAK_KD_noIFN	0.908058	0.00495216	Homo sapiens	DERA
My_4636_FAK_WT_noIFN / My_4636_FAK_KD_noIFN	0.784039	0.0369071	Homo sapiens	DERL2
My_4636_FAK_WT_noIFN / My_4636_FAK_KD_noIFN	1.11384	0.0321751	Homo sapiens	DERPC
My_4636_FAK_WT_noIFN / My_4636_FAK_KD_noIFN	1.25588	0.0233761	Homo sapiens	DESI1
My_4636_FAK_WT_noIFN / My_4636_FAK_KD_noIFN	1.05551	0.0193958	Homo sapiens	DFFA
My_4636_FAK_WT_noIFN / My_4636_FAK_KD_noIFN	0.851998	0.00209376	Homo sapiens	DGKA
My_4636_FAK_WT_noIFN / My_4636_FAK_KD_noIFN	0.51694	0.00449354	Homo sapiens	DGKQ
My_4636_FAK_WT_noIFN / My_4636_FAK_KD_noIFN	0.889528	0.00699895	Homo sapiens	DHCR24
My_4636_FAK_WT_noIFN / My_4636_FAK_KD_noIFN	1.06847	0.00866934	Homo sapiens	DHFR
My_4636_FAK_WT_noIFN / My_4636_FAK_KD_noIFN	1.04187	0.0168632	Homo sapiens	DHODH
My_4636_FAK_WT_noIFN / My_4636_FAK_KD_noIFN	1.17649	0.00282573	Homo sapiens	DHPS
My_4636_FAK_WT_noIFN / My_4636_FAK_KD_noIFN	0.93408	0.000302428	Homo sapiens	DHRS1
My_4636_FAK_WT_noIFN / My_4636_FAK_KD_noIFN	0.923036	0.000285245	Homo sapiens	DHRS13
My_4636_FAK_WT_noIFN / My_4636_FAK_KD_noIFN	0.914895	0.0414105	Homo sapiens	DHRS2
My_4636_FAK_WT_noIFN / My_4636_FAK_KD_noIFN	0.808861	0.000342699	Homo sapiens	DHRS3
My_4636_FAK_WT_noIFN / My_4636_FAK_KD_noIFN	0.918559	0.0227609	Homo sapiens	DHRS4
My_4636_FAK_WT_noIFN / My_4636_FAK_KD_noIFN	0.90122	0.000464881	Homo sapiens	DHRS7
My_4636_FAK_WT_noIFN / My_4636_FAK_KD_noIFN	0.785544	0.00226586	Homo sapiens	DHRS7B
My_4636_FAK_WT_noIFN / My_4636_FAK_KD_noIFN	0.834335	0.024411	Homo sapiens	DHRSX
My_4636_FAK_WT_noIFN / My_4636_FAK_KD_noIFN	1.11304	0.00223741	Homo sapiens	DHX29
My_4636_FAK_WT_noIFN / My_4636_FAK_KD_noIFN	1.03894	0.041249	Homo sapiens	DHX30
My_4636_FAK_WT_noIFN / My_4636_FAK_KD_noIFN	0.62354	0.0151025	Homo sapiens	DHX32
My_4636_FAK_WT_noIFN / My_4636_FAK_KD_noIFN	0.977258	0.0153654	Homo sapiens	DHX33
My_4636_FAK_WT_noIFN / My_4636_FAK_KD_noIFN	0.91988	0.000692239	Homo sapiens	DHX37
My_4636_FAK_WT_noIFN / My_4636_FAK_KD_noIFN	0.981007	0.0336001	Homo sapiens	DHX38
My_4636_FAK_WT_noIFN / My_4636_FAK_KD_noIFN	1.15463	0.0198615	Homo sapiens	DHX40
My_4636_FAK_WT_noIFN / My_4636_FAK_KD_noIFN	0.891465	0.00510791	Homo sapiens	DIABLO
My_4636_FAK_WT_noIFN / My_4636_FAK_KD_noIFN	0.792182	0.00675505	Homo sapiens	DIAPH3
My_4636_FAK_WT_noIFN / My_4636_FAK_KD_noIFN	1.01009	0.00389071	Homo sapiens	DICER1
My_4636_FAK_WT_noIFN / My_4636_FAK_KD_noIFN	0.907226	0.00310171	Homo sapiens	DIEXF
My_4636_FAK_WT_noIFN / My_4636_FAK_KD_noIFN	0.908644	5.83358e-05	Homo sapiens	DIMT1
My_4636_FAK_WT_noIFN / My_4636_FAK_KD_noIFN	0.915277	0.00214715	Homo sapiens	DIP2A
My_4636_FAK_WT_noIFN / My_4636_FAK_KD_noIFN	0.951852	1.05412e-05	Homo sapiens	DIP2B
My_4636_FAK_WT_noIFN / My_4636_FAK_KD_noIFN	0.97421	0.00112161	Homo sapiens	DIS3
My_4636_FAK_WT_noIFN / My_4636_FAK_KD_noIFN	1.19922	0.000381248	Homo sapiens	DKK1
My_4636_FAK_WT_noIFN / My_4636_FAK_KD_noIFN	0.930814	0.0178177	Homo sapiens	DLAT
My_4636_FAK_WT_noIFN / My_4636_FAK_KD_noIFN	0.965874	0.0198817	Homo sapiens	DLD
My_4636_FAK_WT_noIFN / My_4636_FAK_KD_noIFN	0.948103	0.00209189	Homo sapiens	DLG1
My_4636_FAK_WT_noIFN / My_4636_FAK_KD_noIFN	0.89246	0.000477655	Homo sapiens	DLGAP4
My_4636_FAK_WT_noIFN / My_4636_FAK_KD_noIFN	1.23038	0.0184383	Homo sapiens	DLGAP5
My_4636_FAK_WT_noIFN / My_4636_FAK_KD_noIFN	0.911322	0.000625938	Homo sapiens	DLST
My_4636_FAK_WT_noIFN / My_4636_FAK_KD_noIFN	0.791652	0.00849556	Homo sapiens	DMAC2L
My_4636_FAK_WT_noIFN / My_4636_FAK_KD_noIFN	1.01106	0.011156	Homo sapiens	DMAP1
My_4636_FAK_WT_noIFN / My_4636_FAK_KD_noIFN	0.981044	0.0141726	Homo sapiens	DNAAF2
My_4636_FAK_WT_noIFN / My_4636_FAK_KD_noIFN	0.943338	0.0445929	Homo sapiens	DNAAF5
My_4636_FAK_WT_noIFN / My_4636_FAK_KD_noIFN	0.779788	0.0214808	Homo sapiens	DNAH8
My_4636_FAK_WT_noIFN / My_4636_FAK_KD_noIFN	1.1273	1.54722e-05	Homo sapiens	DNAJA1
My_4636_FAK_WT_noIFN / My_4636_FAK_KD_noIFN	1.04605	0.00281714	Homo sapiens	DNAJB1
My_4636_FAK_WT_noIFN / My_4636_FAK_KD_noIFN	1.09087	0.00134006	Homo sapiens	DNAJB11
My_4636_FAK_WT_noIFN / My_4636_FAK_KD_noIFN	1.02505	0.0225103	Homo sapiens	DNAJB12
My_4636_FAK_WT_noIFN / My_4636_FAK_KD_noIFN	1.09859	0.00817492	Homo sapiens	DNAJB14
My_4636_FAK_WT_noIFN / My_4636_FAK_KD_noIFN	0.996342	0.00162189	Homo sapiens	DNAJB4
My_4636_FAK_WT_noIFN / My_4636_FAK_KD_noIFN	1.03012	0.0256484	Homo sapiens	DNAJB6
My_4636_FAK_WT_noIFN / My_4636_FAK_KD_noIFN	0.900154	0.00995076	Homo sapiens	DNAJC1
My_4636_FAK_WT_noIFN / My_4636_FAK_KD_noIFN	1.11688	0.000816613	Homo sapiens	DNAJC10
My_4636_FAK_WT_noIFN / My_4636_FAK_KD_noIFN	0.912256	0.0117107	Homo sapiens	DNAJC11
My_4636_FAK_WT_noIFN / My_4636_FAK_KD_noIFN	0.924541	0.00149242	Homo sapiens	DNAJC13
My_4636_FAK_WT_noIFN / My_4636_FAK_KD_noIFN	4.25884	0.0350666	Homo sapiens	DNAJC15
My_4636_FAK_WT_noIFN / My_4636_FAK_KD_noIFN	0.938809	0.0440173	Homo sapiens	DNAJC17
My_4636_FAK_WT_noIFN / My_4636_FAK_KD_noIFN	0.962802	0.00853973	Homo sapiens	DNAJC2
My_4636_FAK_WT_noIFN / My_4636_FAK_KD_noIFN	1.00913	0.00526805	Homo sapiens	DNAJC3
My_4636_FAK_WT_noIFN / My_4636_FAK_KD_noIFN	1.06258	0.00180235	Homo sapiens	DNAJC7
My_4636_FAK_WT_noIFN / My_4636_FAK_KD_noIFN	0.987199	0.0223984	Homo sapiens	DNAJC8
My_4636_FAK_WT_noIFN / My_4636_FAK_KD_noIFN	1.11875	0.00729445	Homo sapiens	DNAJC9
My_4636_FAK_WT_noIFN / My_4636_FAK_KD_noIFN	1.05674	0.0304559	Homo sapiens	DNAL1
My_4636_FAK_WT_noIFN / My_4636_FAK_KD_noIFN	0.82731	0.000392357	Homo sapiens	DNASE2
My_4636_FAK_WT_noIFN / My_4636_FAK_KD_noIFN	2.3314	0.0406479	Homo sapiens	DNM1
My_4636_FAK_WT_noIFN / My_4636_FAK_KD_noIFN	0.980058	0.015436	Homo sapiens	DNM1L
My_4636_FAK_WT_noIFN / My_4636_FAK_KD_noIFN	0.91944	0.000503665	Homo sapiens	DNM2
My_4636_FAK_WT_noIFN / My_4636_FAK_KD_noIFN	1.22628	0.000233344	Homo sapiens	DNMT1
My_4636_FAK_WT_noIFN / My_4636_FAK_KD_noIFN	0.933711	0.00303003	Homo sapiens	DNPEP
My_4636_FAK_WT_noIFN / My_4636_FAK_KD_noIFN	0.918574	0.0167016	Homo sapiens	DNPH1
My_4636_FAK_WT_noIFN / My_4636_FAK_KD_noIFN	0.963009	0.016965	Homo sapiens	DNTTIP1
My_4636_FAK_WT_noIFN / My_4636_FAK_KD_noIFN	1.09524	0.0116823	Homo sapiens	DNTTIP2
My_4636_FAK_WT_noIFN / My_4636_FAK_KD_noIFN	0.944241	0.000447719	Homo sapiens	DOCK5
My_4636_FAK_WT_noIFN / My_4636_FAK_KD_noIFN	1.04063	0.0259099	Homo sapiens	DOCK6
My_4636_FAK_WT_noIFN / My_4636_FAK_KD_noIFN	0.946996	0.022903	Homo sapiens	DOCK7
My_4636_FAK_WT_noIFN / My_4636_FAK_KD_noIFN	0.821494	0.00383059	Homo sapiens	DOCK9
My_4636_FAK_WT_noIFN / My_4636_FAK_KD_noIFN	1.20459	0.00438019	Homo sapiens	DOHH
My_4636_FAK_WT_noIFN / My_4636_FAK_KD_noIFN	1.23091	0.031187	Homo sapiens	DOP1B
My_4636_FAK_WT_noIFN / My_4636_FAK_KD_noIFN	0.982664	0.0112198	Homo sapiens	DPCD
My_4636_FAK_WT_noIFN / My_4636_FAK_KD_noIFN	0.893726	0.00709403	Homo sapiens	DPM1
My_4636_FAK_WT_noIFN / My_4636_FAK_KD_noIFN	0.940766	0.00217855	Homo sapiens	DPP3
My_4636_FAK_WT_noIFN / My_4636_FAK_KD_noIFN	0.805729	0.00727384	Homo sapiens	DPP4
My_4636_FAK_WT_noIFN / My_4636_FAK_KD_noIFN	0.876036	5.86131e-05	Homo sapiens	DPP9
My_4636_FAK_WT_noIFN / My_4636_FAK_KD_noIFN	1.11912	0.000392565	Homo sapiens	DPYSL3
My_4636_FAK_WT_noIFN / My_4636_FAK_KD_noIFN	0.990768	0.00381533	Homo sapiens	DRG1
My_4636_FAK_WT_noIFN / My_4636_FAK_KD_noIFN	0.874448	0.0068971	Homo sapiens	DRG2
My_4636_FAK_WT_noIFN / My_4636_FAK_KD_noIFN	1.04332	0.0210797	Homo sapiens	DSC2
My_4636_FAK_WT_noIFN / My_4636_FAK_KD_noIFN	1.09402	0.000811325	Homo sapiens	DSG2
My_4636_FAK_WT_noIFN / My_4636_FAK_KD_noIFN	1.39454	0.0135872	Homo sapiens	DSG3
My_4636_FAK_WT_noIFN / My_4636_FAK_KD_noIFN	1.08056	0.000324163	Homo sapiens	DSP
My_4636_FAK_WT_noIFN / My_4636_FAK_KD_noIFN	1.1141	0.00247764	Homo sapiens	DST
My_4636_FAK_WT_noIFN / My_4636_FAK_KD_noIFN	1.04569	0.0238709	Homo sapiens	DSTN
My_4636_FAK_WT_noIFN / My_4636_FAK_KD_noIFN	1.02186	0.04037	Homo sapiens	DTD1
My_4636_FAK_WT_noIFN / My_4636_FAK_KD_noIFN	1.05636	0.0471629	Homo sapiens	DTNBP1
My_4636_FAK_WT_noIFN / My_4636_FAK_KD_noIFN	0.802066	0.0111521	Homo sapiens	DTX3L
My_4636_FAK_WT_noIFN / My_4636_FAK_KD_noIFN	0.712474	0.00495105	Homo sapiens	DTX4
My_4636_FAK_WT_noIFN / My_4636_FAK_KD_noIFN	1.01774	0.0243936	Homo sapiens	DTYMK
My_4636_FAK_WT_noIFN / My_4636_FAK_KD_noIFN	1.05151	0.0367564	Homo sapiens	DUS3L
My_4636_FAK_WT_noIFN / My_4636_FAK_KD_noIFN	1.01533	0.00420975	Homo sapiens	DUSP12
My_4636_FAK_WT_noIFN / My_4636_FAK_KD_noIFN	1.0415	0.00520994	Homo sapiens	DUSP23
My_4636_FAK_WT_noIFN / My_4636_FAK_KD_noIFN	1.1955	0.00474938	Homo sapiens	DUT
My_4636_FAK_WT_noIFN / My_4636_FAK_KD_noIFN	0.926496	0.00155807	Homo sapiens	DYNC1H1
My_4636_FAK_WT_noIFN / My_4636_FAK_KD_noIFN	0.934953	0.00100825	Homo sapiens	DYNC1I2
My_4636_FAK_WT_noIFN / My_4636_FAK_KD_noIFN	0.979137	0.0110475	Homo sapiens	DYNC1LI1
My_4636_FAK_WT_noIFN / My_4636_FAK_KD_noIFN	0.922535	0.0390521	Homo sapiens	DYNLL2
My_4636_FAK_WT_noIFN / My_4636_FAK_KD_noIFN	0.907666	0.0015033	Homo sapiens	DYNLT1
My_4636_FAK_WT_noIFN / My_4636_FAK_KD_noIFN	0.857527	0.00694406	Homo sapiens	DYNLT3
My_4636_FAK_WT_noIFN / My_4636_FAK_KD_noIFN	1.04479	0.0389057	Homo sapiens	DYRK1A
My_4636_FAK_WT_noIFN / My_4636_FAK_KD_noIFN	0.962377	0.0242821	Homo sapiens	DYSF
My_4636_FAK_WT_noIFN / My_4636_FAK_KD_noIFN	0.588105	0.00104413	Homo sapiens	E2F4
My_4636_FAK_WT_noIFN / My_4636_FAK_KD_noIFN	1.04784	0.0499965	Homo sapiens	EAPP
My_4636_FAK_WT_noIFN / My_4636_FAK_KD_noIFN	1.07788	0.0482453	Homo sapiens	EARS2
My_4636_FAK_WT_noIFN / My_4636_FAK_KD_noIFN	0.977935	0.0110228	Homo sapiens	EBAG9
My_4636_FAK_WT_noIFN / My_4636_FAK_KD_noIFN	1.06158	0.00288216	Homo sapiens	EBNA1BP2
My_4636_FAK_WT_noIFN / My_4636_FAK_KD_noIFN	0.898294	0.0156963	Homo sapiens	ECD
My_4636_FAK_WT_noIFN / My_4636_FAK_KD_noIFN	0.896481	0.00490775	Homo sapiens	ECH1
My_4636_FAK_WT_noIFN / My_4636_FAK_KD_noIFN	0.952246	0.0214628	Homo sapiens	ECHDC1
My_4636_FAK_WT_noIFN / My_4636_FAK_KD_noIFN	0.982758	0.0434115	Homo sapiens	ECHS1
My_4636_FAK_WT_noIFN / My_4636_FAK_KD_noIFN	0.829883	0.00131661	Homo sapiens	ECI1
My_4636_FAK_WT_noIFN / My_4636_FAK_KD_noIFN	0.977844	0.0122157	Homo sapiens	ECI2
My_4636_FAK_WT_noIFN / My_4636_FAK_KD_noIFN	0.935057	0.00260998	Homo sapiens	ECPAS
My_4636_FAK_WT_noIFN / My_4636_FAK_KD_noIFN	1.11278	0.00170376	Homo sapiens	ECT2
My_4636_FAK_WT_noIFN / My_4636_FAK_KD_noIFN	0.972823	0.0157893	Homo sapiens	EDEM3
My_4636_FAK_WT_noIFN / My_4636_FAK_KD_noIFN	1.0338	0.0351533	Homo sapiens	EDF1
My_4636_FAK_WT_noIFN / My_4636_FAK_KD_noIFN	0.970383	0.00879893	Homo sapiens	EEA1
My_4636_FAK_WT_noIFN / My_4636_FAK_KD_noIFN	1.02813	0.00416611	Homo sapiens	EED
My_4636_FAK_WT_noIFN / My_4636_FAK_KD_noIFN	1.04483	0.031752	Homo sapiens	EEF1A1
My_4636_FAK_WT_noIFN / My_4636_FAK_KD_noIFN	0.954549	0.0384915	Homo sapiens	EEF1A2
My_4636_FAK_WT_noIFN / My_4636_FAK_KD_noIFN	0.964334	0.0222107	Homo sapiens	EEF1AKMT4
My_4636_FAK_WT_noIFN / My_4636_FAK_KD_noIFN	1.08968	0.0250302	Homo sapiens	EEF1AKNMT
My_4636_FAK_WT_noIFN / My_4636_FAK_KD_noIFN	1.06305	0.0378527	Homo sapiens	EEF1B2
My_4636_FAK_WT_noIFN / My_4636_FAK_KD_noIFN	1.08657	0.00655414	Homo sapiens	EEF1D
My_4636_FAK_WT_noIFN / My_4636_FAK_KD_noIFN	0.904545	0.00158697	Homo sapiens	EEF1E1
My_4636_FAK_WT_noIFN / My_4636_FAK_KD_noIFN	1.05094	0.00129011	Homo sapiens	EEF2
My_4636_FAK_WT_noIFN / My_4636_FAK_KD_noIFN	0.930138	0.00456182	Homo sapiens	EEFSEC
My_4636_FAK_WT_noIFN / My_4636_FAK_KD_noIFN	0.435424	0.000757308	Homo sapiens	EFCAB14
My_4636_FAK_WT_noIFN / My_4636_FAK_KD_noIFN	1.30777	0.0114008	Homo sapiens	EFEMP1
My_4636_FAK_WT_noIFN / My_4636_FAK_KD_noIFN	1.08771	0.0299282	Homo sapiens	EFHD2
My_4636_FAK_WT_noIFN / My_4636_FAK_KD_noIFN	0.918259	0.015066	Homo sapiens	EFL1
My_4636_FAK_WT_noIFN / My_4636_FAK_KD_noIFN	0.93955	0.0388375	Homo sapiens	EGFR
My_4636_FAK_WT_noIFN / My_4636_FAK_KD_noIFN	1.08858	0.00422577	Homo sapiens	EGLN1
My_4636_FAK_WT_noIFN / My_4636_FAK_KD_noIFN	0.837328	0.00808357	Homo sapiens	EHF
My_4636_FAK_WT_noIFN / My_4636_FAK_KD_noIFN	0.912325	0.0057087	Homo sapiens	EHHADH
My_4636_FAK_WT_noIFN / My_4636_FAK_KD_noIFN	1.11758	0.0380751	Homo sapiens	EHMT1
My_4636_FAK_WT_noIFN / My_4636_FAK_KD_noIFN	1.13444	0.00473954	Homo sapiens	EI24
My_4636_FAK_WT_noIFN / My_4636_FAK_KD_noIFN	1.13634	0.00251414	Homo sapiens	EIF1
My_4636_FAK_WT_noIFN / My_4636_FAK_KD_noIFN	1.0772	0.0253799	Homo sapiens	EIF1AX
My_4636_FAK_WT_noIFN / My_4636_FAK_KD_noIFN	0.836145	0.0406584	Homo sapiens	EIF1B
My_4636_FAK_WT_noIFN / My_4636_FAK_KD_noIFN	1.03568	0.00679559	Homo sapiens	EIF2A
My_4636_FAK_WT_noIFN / My_4636_FAK_KD_noIFN	0.885189	7.94552e-05	Homo sapiens	EIF2AK2
My_4636_FAK_WT_noIFN / My_4636_FAK_KD_noIFN	0.982889	0.0306985	Homo sapiens	EIF2AK4
My_4636_FAK_WT_noIFN / My_4636_FAK_KD_noIFN	0.868094	0.000846579	Homo sapiens	EIF2B1
My_4636_FAK_WT_noIFN / My_4636_FAK_KD_noIFN	0.948677	0.00486583	Homo sapiens	EIF2B2
My_4636_FAK_WT_noIFN / My_4636_FAK_KD_noIFN	0.929989	0.0222662	Homo sapiens	EIF2B4
My_4636_FAK_WT_noIFN / My_4636_FAK_KD_noIFN	0.917529	0.00817702	Homo sapiens	EIF2B5
My_4636_FAK_WT_noIFN / My_4636_FAK_KD_noIFN	0.973929	0.0381395	Homo sapiens	EIF2D
My_4636_FAK_WT_noIFN / My_4636_FAK_KD_noIFN	1.02721	0.0319048	Homo sapiens	EIF2S1
My_4636_FAK_WT_noIFN / My_4636_FAK_KD_noIFN	1.01144	0.0318713	Homo sapiens	EIF3A
My_4636_FAK_WT_noIFN / My_4636_FAK_KD_noIFN	1.02786	0.0151715	Homo sapiens	EIF3B
My_4636_FAK_WT_noIFN / My_4636_FAK_KD_noIFN	1.03627	0.00961718	Homo sapiens	EIF3D
My_4636_FAK_WT_noIFN / My_4636_FAK_KD_noIFN	1.0128	0.0219955	Homo sapiens	EIF3E
My_4636_FAK_WT_noIFN / My_4636_FAK_KD_noIFN	1.04284	0.000868045	Homo sapiens	EIF3G
My_4636_FAK_WT_noIFN / My_4636_FAK_KD_noIFN	1.01602	0.0152525	Homo sapiens	EIF3H
My_4636_FAK_WT_noIFN / My_4636_FAK_KD_noIFN	1.10218	0.0119069	Homo sapiens	EIF3I
My_4636_FAK_WT_noIFN / My_4636_FAK_KD_noIFN	0.872218	0.00541118	Homo sapiens	EIF3K
My_4636_FAK_WT_noIFN / My_4636_FAK_KD_noIFN	0.87921	0.00164606	Homo sapiens	EIF3M
My_4636_FAK_WT_noIFN / My_4636_FAK_KD_noIFN	0.791912	0.0123857	Homo sapiens	EIF4A2
My_4636_FAK_WT_noIFN / My_4636_FAK_KD_noIFN	1.12465	3.78733e-05	Homo sapiens	EIF4B
My_4636_FAK_WT_noIFN / My_4636_FAK_KD_noIFN	1.08221	0.0196079	Homo sapiens	EIF4EBP1
My_4636_FAK_WT_noIFN / My_4636_FAK_KD_noIFN	0.971643	0.00490447	Homo sapiens	EIF4EBP2
My_4636_FAK_WT_noIFN / My_4636_FAK_KD_noIFN	1.02661	0.0247166	Homo sapiens	EIF4ENIF1
My_4636_FAK_WT_noIFN / My_4636_FAK_KD_noIFN	1.02388	0.0163491	Homo sapiens	EIF4G1
My_4636_FAK_WT_noIFN / My_4636_FAK_KD_noIFN	1.04421	0.00827759	Homo sapiens	EIF4G2
My_4636_FAK_WT_noIFN / My_4636_FAK_KD_noIFN	1.01341	0.038912	Homo sapiens	EIF4H
My_4636_FAK_WT_noIFN / My_4636_FAK_KD_noIFN	1.09562	0.000569251	Homo sapiens	EIF5
My_4636_FAK_WT_noIFN / My_4636_FAK_KD_noIFN	1.1296	0.00107589	Homo sapiens	EIF5A
My_4636_FAK_WT_noIFN / My_4636_FAK_KD_noIFN	1.02056	0.00282179	Homo sapiens	EIF5B
My_4636_FAK_WT_noIFN / My_4636_FAK_KD_noIFN	0.841765	0.0228282	Homo sapiens	EIPR1
My_4636_FAK_WT_noIFN / My_4636_FAK_KD_noIFN	1.16066	0.000295691	Homo sapiens	ELAC2
My_4636_FAK_WT_noIFN / My_4636_FAK_KD_noIFN	1.04103	0.00375998	Homo sapiens	ELAVL1
My_4636_FAK_WT_noIFN / My_4636_FAK_KD_noIFN	0.927041	0.00140339	Homo sapiens	ELF1
My_4636_FAK_WT_noIFN / My_4636_FAK_KD_noIFN	1.29429	0.00332178	Homo sapiens	ELL
My_4636_FAK_WT_noIFN / My_4636_FAK_KD_noIFN	1.03878	0.0051924	Homo sapiens	ELMO2
My_4636_FAK_WT_noIFN / My_4636_FAK_KD_noIFN	0.870013	0.0169165	Homo sapiens	ELMO3
My_4636_FAK_WT_noIFN / My_4636_FAK_KD_noIFN	0.760532	0.00250844	Homo sapiens	ELOF1
My_4636_FAK_WT_noIFN / My_4636_FAK_KD_noIFN	1.07454	0.0152546	Homo sapiens	ELOVL1
My_4636_FAK_WT_noIFN / My_4636_FAK_KD_noIFN	0.997562	0.0301165	Homo sapiens	ELOVL7
My_4636_FAK_WT_noIFN / My_4636_FAK_KD_noIFN	0.90434	0.0433714	Homo sapiens	ELP1
My_4636_FAK_WT_noIFN / My_4636_FAK_KD_noIFN	0.712874	0.004095	Homo sapiens	ELP2
My_4636_FAK_WT_noIFN / My_4636_FAK_KD_noIFN	1.08262	0.00667274	Homo sapiens	EMB
My_4636_FAK_WT_noIFN / My_4636_FAK_KD_noIFN	0.947941	0.0449901	Homo sapiens	EMC1
My_4636_FAK_WT_noIFN / My_4636_FAK_KD_noIFN	0.922673	0.00688935	Homo sapiens	EMC10
My_4636_FAK_WT_noIFN / My_4636_FAK_KD_noIFN	0.970071	0.00570055	Homo sapiens	EMC3
My_4636_FAK_WT_noIFN / My_4636_FAK_KD_noIFN	0.979721	0.00183954	Homo sapiens	EMC7
My_4636_FAK_WT_noIFN / My_4636_FAK_KD_noIFN	0.998176	0.0192518	Homo sapiens	EMC8
My_4636_FAK_WT_noIFN / My_4636_FAK_KD_noIFN	1.22931	0.0218711	Homo sapiens	EMC9
My_4636_FAK_WT_noIFN / My_4636_FAK_KD_noIFN	1.06958	0.0202932	Homo sapiens	EMD
My_4636_FAK_WT_noIFN / My_4636_FAK_KD_noIFN	1.09882	0.00280258	Homo sapiens	EMG1
My_4636_FAK_WT_noIFN / My_4636_FAK_KD_noIFN	0.787688	0.0141431	Homo sapiens	EML2
My_4636_FAK_WT_noIFN / My_4636_FAK_KD_noIFN	0.906497	0.00167481	Homo sapiens	EML4
My_4636_FAK_WT_noIFN / My_4636_FAK_KD_noIFN	0.958273	0.0346989	Homo sapiens	ENDOD1
My_4636_FAK_WT_noIFN / My_4636_FAK_KD_noIFN	0.847472	0.0426576	Homo sapiens	ENDOG
My_4636_FAK_WT_noIFN / My_4636_FAK_KD_noIFN	1.06282	0.0412898	Homo sapiens	ENO1
My_4636_FAK_WT_noIFN / My_4636_FAK_KD_noIFN	1.02423	0.0255867	Homo sapiens	ENOPH1
My_4636_FAK_WT_noIFN / My_4636_FAK_KD_noIFN	0.891414	0.0485003	Homo sapiens	ENOSF1
My_4636_FAK_WT_noIFN / My_4636_FAK_KD_noIFN	0.852315	0.0235737	Homo sapiens	ENPP4
My_4636_FAK_WT_noIFN / My_4636_FAK_KD_noIFN	1.05191	0.033823	Homo sapiens	ENSA
My_4636_FAK_WT_noIFN / My_4636_FAK_KD_noIFN	0.54661	0.0151336	Homo sapiens	ENTPD6
My_4636_FAK_WT_noIFN / My_4636_FAK_KD_noIFN	0.736689	0.0143541	Homo sapiens	EOGT
My_4636_FAK_WT_noIFN / My_4636_FAK_KD_noIFN	1.16454	0.0259259	Homo sapiens	EP300
My_4636_FAK_WT_noIFN / My_4636_FAK_KD_noIFN	1.1217	0.0104937	Homo sapiens	EPB41
My_4636_FAK_WT_noIFN / My_4636_FAK_KD_noIFN	0.900007	0.0378045	Homo sapiens	EPB41L1
My_4636_FAK_WT_noIFN / My_4636_FAK_KD_noIFN	1.16369	1.6638e-06	Homo sapiens	EPB41L2
My_4636_FAK_WT_noIFN / My_4636_FAK_KD_noIFN	0.982689	0.0372246	Homo sapiens	EPB41L5
My_4636_FAK_WT_noIFN / My_4636_FAK_KD_noIFN	1.21067	0.000121703	Homo sapiens	EPCAM
My_4636_FAK_WT_noIFN / My_4636_FAK_KD_noIFN	1.10602	0.0132507	Homo sapiens	EPHA1
My_4636_FAK_WT_noIFN / My_4636_FAK_KD_noIFN	0.767254	0.00841094	Homo sapiens	EPHA4
My_4636_FAK_WT_noIFN / My_4636_FAK_KD_noIFN	1.02897	0.0189804	Homo sapiens	EPHB4
My_4636_FAK_WT_noIFN / My_4636_FAK_KD_noIFN	0.743989	0.000908363	Homo sapiens	EPHX1
My_4636_FAK_WT_noIFN / My_4636_FAK_KD_noIFN	0.902398	0.00961167	Homo sapiens	EPHX2
My_4636_FAK_WT_noIFN / My_4636_FAK_KD_noIFN	1.14279	0.0431838	Homo sapiens	EPM2AIP1
My_4636_FAK_WT_noIFN / My_4636_FAK_KD_noIFN	0.925772	0.00205553	Homo sapiens	EPPK1
My_4636_FAK_WT_noIFN / My_4636_FAK_KD_noIFN	0.980623	0.00278267	Homo sapiens	EPRS1
My_4636_FAK_WT_noIFN / My_4636_FAK_KD_noIFN	0.912671	0.00321808	Homo sapiens	EPS15L1
My_4636_FAK_WT_noIFN / My_4636_FAK_KD_noIFN	0.923884	0.0302254	Homo sapiens	EPS8L1
My_4636_FAK_WT_noIFN / My_4636_FAK_KD_noIFN	0.9652	0.0041454	Homo sapiens	EPS8L2
My_4636_FAK_WT_noIFN / My_4636_FAK_KD_noIFN	0.69184	0.000722645	Homo sapiens	EPS8L3
My_4636_FAK_WT_noIFN / My_4636_FAK_KD_noIFN	0.76801	2.20783e-06	Homo sapiens	ERAP1
My_4636_FAK_WT_noIFN / My_4636_FAK_KD_noIFN	0.8479	0.0187239	Homo sapiens	ERBB2
My_4636_FAK_WT_noIFN / My_4636_FAK_KD_noIFN	0.690767	0.000206793	Homo sapiens	ERBB3
My_4636_FAK_WT_noIFN / My_4636_FAK_KD_noIFN	0.881727	0.00195923	Homo sapiens	ERBIN
My_4636_FAK_WT_noIFN / My_4636_FAK_KD_noIFN	1.16475	0.0080999	Homo sapiens	EREG
My_4636_FAK_WT_noIFN / My_4636_FAK_KD_noIFN	0.851924	0.00550647	Homo sapiens	ERGIC1
My_4636_FAK_WT_noIFN / My_4636_FAK_KD_noIFN	0.841581	0.00784967	Homo sapiens	ERGIC2
My_4636_FAK_WT_noIFN / My_4636_FAK_KD_noIFN	0.892719	0.0201757	Homo sapiens	ERGIC3
My_4636_FAK_WT_noIFN / My_4636_FAK_KD_noIFN	1.06924	0.0391408	Homo sapiens	ERH
My_4636_FAK_WT_noIFN / My_4636_FAK_KD_noIFN	0.929581	0.00789324	Homo sapiens	ERI3
My_4636_FAK_WT_noIFN / My_4636_FAK_KD_noIFN	0.911951	0.0432114	Homo sapiens	ERLIN2
My_4636_FAK_WT_noIFN / My_4636_FAK_KD_noIFN	0.851537	0.000234554	Homo sapiens	ERMP1
My_4636_FAK_WT_noIFN / My_4636_FAK_KD_noIFN	0.934888	0.00945786	Homo sapiens	ERO1A
My_4636_FAK_WT_noIFN / My_4636_FAK_KD_noIFN	1.70603	0.000126631	Homo sapiens	ERO1B
My_4636_FAK_WT_noIFN / My_4636_FAK_KD_noIFN	1.07895	0.000705482	Homo sapiens	ERP29
My_4636_FAK_WT_noIFN / My_4636_FAK_KD_noIFN	0.95333	0.00667198	Homo sapiens	ERP44
My_4636_FAK_WT_noIFN / My_4636_FAK_KD_noIFN	1.40224	0.0284537	Homo sapiens	ERVK3-1
My_4636_FAK_WT_noIFN / My_4636_FAK_KD_noIFN	0.926202	0.0118253	Homo sapiens	ESD
My_4636_FAK_WT_noIFN / My_4636_FAK_KD_noIFN	1.22752	0.00234587	Homo sapiens	ESF1
My_4636_FAK_WT_noIFN / My_4636_FAK_KD_noIFN	1.05652	0.00619606	Homo sapiens	ESRP1
My_4636_FAK_WT_noIFN / My_4636_FAK_KD_noIFN	0.752034	2.53174e-05	Homo sapiens	ESRP2
My_4636_FAK_WT_noIFN / My_4636_FAK_KD_noIFN	0.801568	0.0096897	Homo sapiens	ESRRB
My_4636_FAK_WT_noIFN / My_4636_FAK_KD_noIFN	0.957969	0.0180481	Homo sapiens	ETFA
My_4636_FAK_WT_noIFN / My_4636_FAK_KD_noIFN	0.930574	0.00163058	Homo sapiens	ETFB
My_4636_FAK_WT_noIFN / My_4636_FAK_KD_noIFN	0.831964	0.000171127	Homo sapiens	ETFDH
My_4636_FAK_WT_noIFN / My_4636_FAK_KD_noIFN	0.926753	0.000755198	Homo sapiens	ETHE1
My_4636_FAK_WT_noIFN / My_4636_FAK_KD_noIFN	0.837328	0.015554	Homo sapiens	ETNK1
My_4636_FAK_WT_noIFN / My_4636_FAK_KD_noIFN	0.768612	0.000786104	Homo sapiens	ETV6
My_4636_FAK_WT_noIFN / My_4636_FAK_KD_noIFN	0.916479	0.0191698	Homo sapiens	EVPL
My_4636_FAK_WT_noIFN / My_4636_FAK_KD_noIFN	0.952589	0.0270923	Homo sapiens	EWSR1
My_4636_FAK_WT_noIFN / My_4636_FAK_KD_noIFN	0.924142	0.00196037	Homo sapiens	EXOC1
My_4636_FAK_WT_noIFN / My_4636_FAK_KD_noIFN	0.919412	0.0229169	Homo sapiens	EXOC2
My_4636_FAK_WT_noIFN / My_4636_FAK_KD_noIFN	0.826845	0.00156245	Homo sapiens	EXOC3
My_4636_FAK_WT_noIFN / My_4636_FAK_KD_noIFN	0.825543	0.000285886	Homo sapiens	EXOC4
My_4636_FAK_WT_noIFN / My_4636_FAK_KD_noIFN	0.880432	0.0152794	Homo sapiens	EXOC5
My_4636_FAK_WT_noIFN / My_4636_FAK_KD_noIFN	0.857144	0.0319965	Homo sapiens	EXOC6B
My_4636_FAK_WT_noIFN / My_4636_FAK_KD_noIFN	0.872744	0.0324041	Homo sapiens	EXOC8
My_4636_FAK_WT_noIFN / My_4636_FAK_KD_noIFN	1.09878	0.00582178	Homo sapiens	EXOSC1
My_4636_FAK_WT_noIFN / My_4636_FAK_KD_noIFN	1.04687	0.0102472	Homo sapiens	EXOSC10
My_4636_FAK_WT_noIFN / My_4636_FAK_KD_noIFN	1.0119	0.0170217	Homo sapiens	EXOSC2
My_4636_FAK_WT_noIFN / My_4636_FAK_KD_noIFN	1.04988	0.0211063	Homo sapiens	EXOSC5
My_4636_FAK_WT_noIFN / My_4636_FAK_KD_noIFN	1.08494	0.0376583	Homo sapiens	EXOSC6
My_4636_FAK_WT_noIFN / My_4636_FAK_KD_noIFN	1.00844	0.00337813	Homo sapiens	EXOSC8
My_4636_FAK_WT_noIFN / My_4636_FAK_KD_noIFN	0.998464	0.0192597	Homo sapiens	EXPH5
My_4636_FAK_WT_noIFN / My_4636_FAK_KD_noIFN	0.958046	0.0042555	Homo sapiens	EXT2
My_4636_FAK_WT_noIFN / My_4636_FAK_KD_noIFN	1.12507	0.0209722	Homo sapiens	EZH2
My_4636_FAK_WT_noIFN / My_4636_FAK_KD_noIFN	1.02402	0.00915957	Homo sapiens	EZR
My_4636_FAK_WT_noIFN / My_4636_FAK_KD_noIFN	1.19848	0.0032942	Homo sapiens	F10
My_4636_FAK_WT_noIFN / My_4636_FAK_KD_noIFN	1.02062	0.0426031	Homo sapiens	F11R
My_4636_FAK_WT_noIFN / My_4636_FAK_KD_noIFN	0.877312	0.0110854	Homo sapiens	F13A1
My_4636_FAK_WT_noIFN / My_4636_FAK_KD_noIFN	1.02095	0.0127681	Homo sapiens	F2
My_4636_FAK_WT_noIFN / My_4636_FAK_KD_noIFN	1.05891	4.24321e-05	Homo sapiens	F5
My_4636_FAK_WT_noIFN / My_4636_FAK_KD_noIFN	0.72451	0.00151904	Homo sapiens	FABP1
My_4636_FAK_WT_noIFN / My_4636_FAK_KD_noIFN	1.22206	0.00173855	Homo sapiens	FADS2
My_4636_FAK_WT_noIFN / My_4636_FAK_KD_noIFN	0.92114	0.019171	Homo sapiens	FAF1
My_4636_FAK_WT_noIFN / My_4636_FAK_KD_noIFN	0.88027	0.00315035	Homo sapiens	FAH
My_4636_FAK_WT_noIFN / My_4636_FAK_KD_noIFN	0.926783	0.00410466	Homo sapiens	FAHD1
My_4636_FAK_WT_noIFN / My_4636_FAK_KD_noIFN	0.808276	0.0106393	Homo sapiens	FAM107B
My_4636_FAK_WT_noIFN / My_4636_FAK_KD_noIFN	1.13325	0.0420503	Homo sapiens	FAM111A
My_4636_FAK_WT_noIFN / My_4636_FAK_KD_noIFN	1.11296	0.00827894	Homo sapiens	FAM111B
My_4636_FAK_WT_noIFN / My_4636_FAK_KD_noIFN	0.871485	0.000729366	Homo sapiens	FAM114A1
My_4636_FAK_WT_noIFN / My_4636_FAK_KD_noIFN	3.29073	0.0410978	Homo sapiens	FAM118B
My_4636_FAK_WT_noIFN / My_4636_FAK_KD_noIFN	1.06402	0.0329169	Homo sapiens	FAM120A
My_4636_FAK_WT_noIFN / My_4636_FAK_KD_noIFN	1.13689	0.0262235	Homo sapiens	FAM120B
My_4636_FAK_WT_noIFN / My_4636_FAK_KD_noIFN	1.40758	0.00188429	Homo sapiens	FAM120C
My_4636_FAK_WT_noIFN / My_4636_FAK_KD_noIFN	0.768047	0.0447884	Homo sapiens	FAM126B
My_4636_FAK_WT_noIFN / My_4636_FAK_KD_noIFN	0.961625	0.0482029	Homo sapiens	FAM133B
My_4636_FAK_WT_noIFN / My_4636_FAK_KD_noIFN	0.851751	0.0221506	Homo sapiens	FAM135B
My_4636_FAK_WT_noIFN / My_4636_FAK_KD_noIFN	0.327608	0.023334	Homo sapiens	FAM160A2
My_4636_FAK_WT_noIFN / My_4636_FAK_KD_noIFN	1.04893	0.031058	Homo sapiens	FAM168B
My_4636_FAK_WT_noIFN / My_4636_FAK_KD_noIFN	0.991174	0.0126063	Homo sapiens	FAM169A
My_4636_FAK_WT_noIFN / My_4636_FAK_KD_noIFN	1.06354	0.000181679	Homo sapiens	FAM174B
My_4636_FAK_WT_noIFN / My_4636_FAK_KD_noIFN	1.04062	0.0129409	Homo sapiens	FAM177A1
My_4636_FAK_WT_noIFN / My_4636_FAK_KD_noIFN	1.95765	0.00263671	Homo sapiens	FAM207A
My_4636_FAK_WT_noIFN / My_4636_FAK_KD_noIFN	0.936834	0.00326565	Homo sapiens	FAM20B
My_4636_FAK_WT_noIFN / My_4636_FAK_KD_noIFN	0.875795	0.0125228	Homo sapiens	FAM32A
My_4636_FAK_WT_noIFN / My_4636_FAK_KD_noIFN	1.08793	0.00919565	Homo sapiens	FAM50A
My_4636_FAK_WT_noIFN / My_4636_FAK_KD_noIFN	0.894821	0.01354	Homo sapiens	FAM76B
My_4636_FAK_WT_noIFN / My_4636_FAK_KD_noIFN	1.03933	0.00335443	Homo sapiens	FAM83B
My_4636_FAK_WT_noIFN / My_4636_FAK_KD_noIFN	1.10543	0.0453861	Homo sapiens	FAM83D
My_4636_FAK_WT_noIFN / My_4636_FAK_KD_noIFN	1.12791	0.0349247	Homo sapiens	FAM89A
My_4636_FAK_WT_noIFN / My_4636_FAK_KD_noIFN	0.663327	0.0016066	Homo sapiens	FAM98C
My_4636_FAK_WT_noIFN / My_4636_FAK_KD_noIFN	1.07084	0.0412169	Homo sapiens	FANCI
My_4636_FAK_WT_noIFN / My_4636_FAK_KD_noIFN	0.853536	0.000604401	Homo sapiens	FARP1
My_4636_FAK_WT_noIFN / My_4636_FAK_KD_noIFN	1.10369	0.000240846	Homo sapiens	FARP2
My_4636_FAK_WT_noIFN / My_4636_FAK_KD_noIFN	0.973095	0.0242599	Homo sapiens	FARSA
My_4636_FAK_WT_noIFN / My_4636_FAK_KD_noIFN	1.0951	0.0349989	Homo sapiens	FAT1
My_4636_FAK_WT_noIFN / My_4636_FAK_KD_noIFN	1.03005	0.0467633	Homo sapiens	FBL
My_4636_FAK_WT_noIFN / My_4636_FAK_KD_noIFN	1.02312	0.00148992	Homo sapiens	FBLIM1
My_4636_FAK_WT_noIFN / My_4636_FAK_KD_noIFN	0.703746	5.37594e-06	Homo sapiens	FBP1
My_4636_FAK_WT_noIFN / My_4636_FAK_KD_noIFN	0.466312	2.06656e-05	Homo sapiens	FBP2
My_4636_FAK_WT_noIFN / My_4636_FAK_KD_noIFN	0.782632	0.0488336	Homo sapiens	FBRSL1
My_4636_FAK_WT_noIFN / My_4636_FAK_KD_noIFN	0.4945	0.0102028	Homo sapiens	FBXL12
My_4636_FAK_WT_noIFN / My_4636_FAK_KD_noIFN	0.71141	0.0152431	Homo sapiens	FBXL15
My_4636_FAK_WT_noIFN / My_4636_FAK_KD_noIFN	0.801133	0.0307817	Homo sapiens	FBXL20
My_4636_FAK_WT_noIFN / My_4636_FAK_KD_noIFN	0.92484	0.0424297	Homo sapiens	FBXO22
My_4636_FAK_WT_noIFN / My_4636_FAK_KD_noIFN	1.12535	0.0403701	Homo sapiens	FBXO28
My_4636_FAK_WT_noIFN / My_4636_FAK_KD_noIFN	1.06812	0.00702602	Homo sapiens	FBXO30
My_4636_FAK_WT_noIFN / My_4636_FAK_KD_noIFN	0.805694	0.0253674	Homo sapiens	FBXO4
My_4636_FAK_WT_noIFN / My_4636_FAK_KD_noIFN	0.927709	0.030354	Homo sapiens	FBXO45
My_4636_FAK_WT_noIFN / My_4636_FAK_KD_noIFN	0.803434	0.00591359	Homo sapiens	FBXW11
My_4636_FAK_WT_noIFN / My_4636_FAK_KD_noIFN	1.01921	0.00115912	Homo sapiens	FCF1
My_4636_FAK_WT_noIFN / My_4636_FAK_KD_noIFN	0.902201	0.0229936	Homo sapiens	FCHO2
My_4636_FAK_WT_noIFN / My_4636_FAK_KD_noIFN	0.800285	0.0226971	Homo sapiens	FCSK
My_4636_FAK_WT_noIFN / My_4636_FAK_KD_noIFN	0.94965	0.0340689	Homo sapiens	FDPS
My_4636_FAK_WT_noIFN / My_4636_FAK_KD_noIFN	0.941097	0.0199581	Homo sapiens	FDXR
My_4636_FAK_WT_noIFN / My_4636_FAK_KD_noIFN	1.11073	0.0019432	Homo sapiens	FECH
My_4636_FAK_WT_noIFN / My_4636_FAK_KD_noIFN	1.10006	0.000862844	Homo sapiens	FEN1
My_4636_FAK_WT_noIFN / My_4636_FAK_KD_noIFN	0.723441	0.0378663	Homo sapiens	FER
My_4636_FAK_WT_noIFN / My_4636_FAK_KD_noIFN	0.989442	0.0201442	Homo sapiens	FERMT1
My_4636_FAK_WT_noIFN / My_4636_FAK_KD_noIFN	0.930648	0.00576176	Homo sapiens	FERMT2
My_4636_FAK_WT_noIFN / My_4636_FAK_KD_noIFN	1.07153	0.0138415	Homo sapiens	FGB
My_4636_FAK_WT_noIFN / My_4636_FAK_KD_noIFN	1.07615	0.0207939	Homo sapiens	FGD3
My_4636_FAK_WT_noIFN / My_4636_FAK_KD_noIFN	0.96915	0.0476121	Homo sapiens	FH
My_4636_FAK_WT_noIFN / My_4636_FAK_KD_noIFN	0.949957	0.00452511	Homo sapiens	FHL2
My_4636_FAK_WT_noIFN / My_4636_FAK_KD_noIFN	1.04248	0.00125455	Homo sapiens	FHL3
My_4636_FAK_WT_noIFN / My_4636_FAK_KD_noIFN	1.18965	0.0412449	Homo sapiens	FHOD1
My_4636_FAK_WT_noIFN / My_4636_FAK_KD_noIFN	0.922974	0.00499166	Homo sapiens	FIBP
My_4636_FAK_WT_noIFN / My_4636_FAK_KD_noIFN	1.18492	0.00164219	Homo sapiens	FIGNL1
My_4636_FAK_WT_noIFN / My_4636_FAK_KD_noIFN	0.91555	0.0370725	Homo sapiens	FILIP1L
My_4636_FAK_WT_noIFN / My_4636_FAK_KD_noIFN	1.08453	0.0381521	Homo sapiens	FIP1L1
My_4636_FAK_WT_noIFN / My_4636_FAK_KD_noIFN	1.10603	4.97543e-05	Homo sapiens	FKBP10
My_4636_FAK_WT_noIFN / My_4636_FAK_KD_noIFN	0.876324	0.00213735	Homo sapiens	FKBP15
My_4636_FAK_WT_noIFN / My_4636_FAK_KD_noIFN	1.09633	8.19253e-06	Homo sapiens	FKBP4
My_4636_FAK_WT_noIFN / My_4636_FAK_KD_noIFN	1.04346	0.0439242	Homo sapiens	FKBP5
My_4636_FAK_WT_noIFN / My_4636_FAK_KD_noIFN	1.08524	0.000649084	Homo sapiens	FKBP8
My_4636_FAK_WT_noIFN / My_4636_FAK_KD_noIFN	1.10081	0.0190811	Homo sapiens	FKBP9
My_4636_FAK_WT_noIFN / My_4636_FAK_KD_noIFN	1.02499	0.0165246	Homo sapiens	FKRP
My_4636_FAK_WT_noIFN / My_4636_FAK_KD_noIFN	0.965924	0.00697336	Homo sapiens	FLAD1
My_4636_FAK_WT_noIFN / My_4636_FAK_KD_noIFN	1.01247	0.00126527	Homo sapiens	FLG
My_4636_FAK_WT_noIFN / My_4636_FAK_KD_noIFN	1.00943	0.0243798	Homo sapiens	FLII
My_4636_FAK_WT_noIFN / My_4636_FAK_KD_noIFN	3.06907	0.0223143	Homo sapiens	FLNA
My_4636_FAK_WT_noIFN / My_4636_FAK_KD_noIFN	0.937234	0.0231341	Homo sapiens	FLOT1
My_4636_FAK_WT_noIFN / My_4636_FAK_KD_noIFN	0.865817	0.000732502	Homo sapiens	FLOT2
My_4636_FAK_WT_noIFN / My_4636_FAK_KD_noIFN	1.0756	0.0369163	Homo sapiens	FLVCR1
My_4636_FAK_WT_noIFN / My_4636_FAK_KD_noIFN	0.982126	0.00635529	Homo sapiens	FMR1
My_4636_FAK_WT_noIFN / My_4636_FAK_KD_noIFN	0.891127	0.0367774	Homo sapiens	FN1
My_4636_FAK_WT_noIFN / My_4636_FAK_KD_noIFN	0.86239	0.00285874	Homo sapiens	FN3K
My_4636_FAK_WT_noIFN / My_4636_FAK_KD_noIFN	0.822182	0.00075325	Homo sapiens	FN3KRP
My_4636_FAK_WT_noIFN / My_4636_FAK_KD_noIFN	0.929534	0.0140816	Homo sapiens	FNBP1
My_4636_FAK_WT_noIFN / My_4636_FAK_KD_noIFN	1.07656	0.0130434	Homo sapiens	FNBP4
My_4636_FAK_WT_noIFN / My_4636_FAK_KD_noIFN	0.963752	0.0158307	Homo sapiens	FNDC3A
My_4636_FAK_WT_noIFN / My_4636_FAK_KD_noIFN	0.854075	0.0149469	Homo sapiens	FNTA
My_4636_FAK_WT_noIFN / My_4636_FAK_KD_noIFN	0.754291	0.0102617	Homo sapiens	FNTB
My_4636_FAK_WT_noIFN / My_4636_FAK_KD_noIFN	1.16546	0.00914967	Homo sapiens	FOXC1
My_4636_FAK_WT_noIFN / My_4636_FAK_KD_noIFN	1.00281	0.0359787	Homo sapiens	FOXK1
My_4636_FAK_WT_noIFN / My_4636_FAK_KD_noIFN	0.652726	0.0104766	Homo sapiens	FOXP1
My_4636_FAK_WT_noIFN / My_4636_FAK_KD_noIFN	0.965055	0.00743043	Homo sapiens	FOXRED1
My_4636_FAK_WT_noIFN / My_4636_FAK_KD_noIFN	0.832627	0.0219764	Homo sapiens	FPGT
My_4636_FAK_WT_noIFN / My_4636_FAK_KD_noIFN	1.58859	0.00862192	Homo sapiens	FRAS1
My_4636_FAK_WT_noIFN / My_4636_FAK_KD_noIFN	1.0517	0.000895326	Homo sapiens	FRG1
My_4636_FAK_WT_noIFN / My_4636_FAK_KD_noIFN	0.989425	0.0258278	Homo sapiens	FRK
My_4636_FAK_WT_noIFN / My_4636_FAK_KD_noIFN	1.75267	0.00179433	Homo sapiens	FRRS1
My_4636_FAK_WT_noIFN / My_4636_FAK_KD_noIFN	1.05433	0.0174056	Homo sapiens	FSCN1
My_4636_FAK_WT_noIFN / My_4636_FAK_KD_noIFN	0.891971	0.0185136	Homo sapiens	FSTL1
My_4636_FAK_WT_noIFN / My_4636_FAK_KD_noIFN	1.13081	7.97205e-07	Homo sapiens	FTH1
My_4636_FAK_WT_noIFN / My_4636_FAK_KD_noIFN	0.675582	3.47512e-05	Homo sapiens	FTL
My_4636_FAK_WT_noIFN / My_4636_FAK_KD_noIFN	0.998587	0.0238136	Homo sapiens	FTO
My_4636_FAK_WT_noIFN / My_4636_FAK_KD_noIFN	1.10536	0.0374787	Homo sapiens	FTSJ1
My_4636_FAK_WT_noIFN / My_4636_FAK_KD_noIFN	1.06902	0.00405682	Homo sapiens	FTSJ3
My_4636_FAK_WT_noIFN / My_4636_FAK_KD_noIFN	1.05941	0.0163561	Homo sapiens	FUBP1
My_4636_FAK_WT_noIFN / My_4636_FAK_KD_noIFN	1.04047	0.0347386	Homo sapiens	FUBP3
My_4636_FAK_WT_noIFN / My_4636_FAK_KD_noIFN	0.788791	0.0413281	Homo sapiens	FUCA1
My_4636_FAK_WT_noIFN / My_4636_FAK_KD_noIFN	0.809649	0.00148958	Homo sapiens	FUNDC2
My_4636_FAK_WT_noIFN / My_4636_FAK_KD_noIFN	1.1327	0.00148677	Homo sapiens	FUS
My_4636_FAK_WT_noIFN / My_4636_FAK_KD_noIFN	0.808828	0.00846856	Homo sapiens	FUT11
My_4636_FAK_WT_noIFN / My_4636_FAK_KD_noIFN	1.88949	0.0219612	Homo sapiens	FUT3
My_4636_FAK_WT_noIFN / My_4636_FAK_KD_noIFN	1.08613	0.00446466	Homo sapiens	FXR1
My_4636_FAK_WT_noIFN / My_4636_FAK_KD_noIFN	0.828032	5.24212e-05	Homo sapiens	FYCO1
My_4636_FAK_WT_noIFN / My_4636_FAK_KD_noIFN	0.905866	0.0306179	Homo sapiens	FYTTD1
My_4636_FAK_WT_noIFN / My_4636_FAK_KD_noIFN	1.0477	0.00863052	Homo sapiens	FZD2
My_4636_FAK_WT_noIFN / My_4636_FAK_KD_noIFN	2.85692	0.0152609	Homo sapiens	FZD5
My_4636_FAK_WT_noIFN / My_4636_FAK_KD_noIFN	1.11379	0.00477499	Homo sapiens	G3BP1
My_4636_FAK_WT_noIFN / My_4636_FAK_KD_noIFN	1.10993	7.88412e-06	Homo sapiens	G3BP2
My_4636_FAK_WT_noIFN / My_4636_FAK_KD_noIFN	0.569712	0.00311532	Homo sapiens	G6PD
My_4636_FAK_WT_noIFN / My_4636_FAK_KD_noIFN	0.752219	0.0144881	Homo sapiens	GAA
My_4636_FAK_WT_noIFN / My_4636_FAK_KD_noIFN	1.34528	0.00858987	Homo sapiens	GABARAPL1
My_4636_FAK_WT_noIFN / My_4636_FAK_KD_noIFN	1.11668	0.00432261	Homo sapiens	GABARAPL2
My_4636_FAK_WT_noIFN / My_4636_FAK_KD_noIFN	1.01424	0.0220487	Homo sapiens	GADD45GIP1
My_4636_FAK_WT_noIFN / My_4636_FAK_KD_noIFN	0.865294	0.00109507	Homo sapiens	GAK
My_4636_FAK_WT_noIFN / My_4636_FAK_KD_noIFN	1.73107	0.0107347	Homo sapiens	GAL3ST4
My_4636_FAK_WT_noIFN / My_4636_FAK_KD_noIFN	0.887296	0.00138964	Homo sapiens	GALE
My_4636_FAK_WT_noIFN / My_4636_FAK_KD_noIFN	0.905993	0.00242245	Homo sapiens	GALK1
My_4636_FAK_WT_noIFN / My_4636_FAK_KD_noIFN	0.862747	0.000156021	Homo sapiens	GALK2
My_4636_FAK_WT_noIFN / My_4636_FAK_KD_noIFN	0.831073	0.00203957	Homo sapiens	GALM
My_4636_FAK_WT_noIFN / My_4636_FAK_KD_noIFN	0.656832	7.30715e-05	Homo sapiens	GALNS
My_4636_FAK_WT_noIFN / My_4636_FAK_KD_noIFN	1.00884	0.0214444	Homo sapiens	GALNT10
My_4636_FAK_WT_noIFN / My_4636_FAK_KD_noIFN	0.83611	0.0040986	Homo sapiens	GALNT12
My_4636_FAK_WT_noIFN / My_4636_FAK_KD_noIFN	0.924975	0.0178119	Homo sapiens	GALNT3
My_4636_FAK_WT_noIFN / My_4636_FAK_KD_noIFN	0.756448	0.0328522	Homo sapiens	GALNT5
My_4636_FAK_WT_noIFN / My_4636_FAK_KD_noIFN	1.96516	0.0173384	Homo sapiens	GALNT6
My_4636_FAK_WT_noIFN / My_4636_FAK_KD_noIFN	0.964685	0.0285416	Homo sapiens	GALNT7
My_4636_FAK_WT_noIFN / My_4636_FAK_KD_noIFN	0.800048	0.00139987	Homo sapiens	GALT
My_4636_FAK_WT_noIFN / My_4636_FAK_KD_noIFN	0.80012	0.0215643	Homo sapiens	GAN
My_4636_FAK_WT_noIFN / My_4636_FAK_KD_noIFN	0.908987	0.00242241	Homo sapiens	GANAB
My_4636_FAK_WT_noIFN / My_4636_FAK_KD_noIFN	1.08759	0.0269675	Homo sapiens	GAPDH
My_4636_FAK_WT_noIFN / My_4636_FAK_KD_noIFN	1.00464	0.00177827	Homo sapiens	GAPVD1
My_4636_FAK_WT_noIFN / My_4636_FAK_KD_noIFN	1.06162	5.37396e-06	Homo sapiens	GARS1
My_4636_FAK_WT_noIFN / My_4636_FAK_KD_noIFN	1.07238	0.00061976	Homo sapiens	GART
My_4636_FAK_WT_noIFN / My_4636_FAK_KD_noIFN	1.26704	0.0138557	Homo sapiens	GAS2L3
My_4636_FAK_WT_noIFN / My_4636_FAK_KD_noIFN	0.719044	0.0397655	Homo sapiens	GATA3
My_4636_FAK_WT_noIFN / My_4636_FAK_KD_noIFN	0.817777	0.000241406	Homo sapiens	GATA6
My_4636_FAK_WT_noIFN / My_4636_FAK_KD_noIFN	1.17141	0.000614865	Homo sapiens	GATAD2A
My_4636_FAK_WT_noIFN / My_4636_FAK_KD_noIFN	1.09102	0.019523	Homo sapiens	GATAD2B
My_4636_FAK_WT_noIFN / My_4636_FAK_KD_noIFN	1.14331	0.00526293	Homo sapiens	GATM
My_4636_FAK_WT_noIFN / My_4636_FAK_KD_noIFN	0.814785	0.000491496	Homo sapiens	GBA
My_4636_FAK_WT_noIFN / My_4636_FAK_KD_noIFN	2.11432	0.0223246	Homo sapiens	GBA2
My_4636_FAK_WT_noIFN / My_4636_FAK_KD_noIFN	0.947431	0.0316527	Homo sapiens	GBE1
My_4636_FAK_WT_noIFN / My_4636_FAK_KD_noIFN	0.961616	0.00422373	Homo sapiens	GBF1
My_4636_FAK_WT_noIFN / My_4636_FAK_KD_noIFN	1.14633	0.00101498	Homo sapiens	GBP1
My_4636_FAK_WT_noIFN / My_4636_FAK_KD_noIFN	0.728964	3.3359e-05	Homo sapiens	GBP2
My_4636_FAK_WT_noIFN / My_4636_FAK_KD_noIFN	0.977939	0.0155531	Homo sapiens	GBP3
My_4636_FAK_WT_noIFN / My_4636_FAK_KD_noIFN	0.588423	0.000400042	Homo sapiens	GBP5
My_4636_FAK_WT_noIFN / My_4636_FAK_KD_noIFN	1.00051	0.0203136	Homo sapiens	GCC2
My_4636_FAK_WT_noIFN / My_4636_FAK_KD_noIFN	0.882183	0.0193542	Homo sapiens	GCDH
My_4636_FAK_WT_noIFN / My_4636_FAK_KD_noIFN	0.757164	0.000292472	Homo sapiens	GCHFR
My_4636_FAK_WT_noIFN / My_4636_FAK_KD_noIFN	0.883138	0.000596939	Homo sapiens	GCLC
My_4636_FAK_WT_noIFN / My_4636_FAK_KD_noIFN	1.23844	5.16323e-05	Homo sapiens	GCLM
My_4636_FAK_WT_noIFN / My_4636_FAK_KD_noIFN	0.948574	5.68131e-05	Homo sapiens	GCN1
My_4636_FAK_WT_noIFN / My_4636_FAK_KD_noIFN	0.815585	0.0216692	Homo sapiens	GDA
My_4636_FAK_WT_noIFN / My_4636_FAK_KD_noIFN	1.25192	0.0411677	Homo sapiens	GDAP1
My_4636_FAK_WT_noIFN / My_4636_FAK_KD_noIFN	1.03891	0.025263	Homo sapiens	GDAP2
My_4636_FAK_WT_noIFN / My_4636_FAK_KD_noIFN	0.91132	0.0173363	Homo sapiens	GDI1
My_4636_FAK_WT_noIFN / My_4636_FAK_KD_noIFN	0.587059	0.000919268	Homo sapiens	GDPD3
My_4636_FAK_WT_noIFN / My_4636_FAK_KD_noIFN	0.95265	0.0164164	Homo sapiens	GEMIN2
My_4636_FAK_WT_noIFN / My_4636_FAK_KD_noIFN	1.04019	0.00376346	Homo sapiens	GEMIN6
My_4636_FAK_WT_noIFN / My_4636_FAK_KD_noIFN	0.908618	0.00234758	Homo sapiens	GET3
My_4636_FAK_WT_noIFN / My_4636_FAK_KD_noIFN	0.849518	0.00132296	Homo sapiens	GET4
My_4636_FAK_WT_noIFN / My_4636_FAK_KD_noIFN	1.03762	0.0246831	Homo sapiens	GFM1
My_4636_FAK_WT_noIFN / My_4636_FAK_KD_noIFN	0.901741	0.00161141	Homo sapiens	GFPT1
My_4636_FAK_WT_noIFN / My_4636_FAK_KD_noIFN	0.92833	0.00152972	Homo sapiens	GGCT
My_4636_FAK_WT_noIFN / My_4636_FAK_KD_noIFN	0.765039	0.0074184	Homo sapiens	GGPS1
My_4636_FAK_WT_noIFN / My_4636_FAK_KD_noIFN	1.37571	0.00188045	Homo sapiens	GGT1
My_4636_FAK_WT_noIFN / My_4636_FAK_KD_noIFN	0.913847	0.0212625	Homo sapiens	GHDC
My_4636_FAK_WT_noIFN / My_4636_FAK_KD_noIFN	0.547376	0.000447544	Homo sapiens	GHITM
My_4636_FAK_WT_noIFN / My_4636_FAK_KD_noIFN	1.19551	0.00206983	Homo sapiens	GINS2
My_4636_FAK_WT_noIFN / My_4636_FAK_KD_noIFN	1.18602	0.0386259	Homo sapiens	GINS3
My_4636_FAK_WT_noIFN / My_4636_FAK_KD_noIFN	1.27876	0.0115487	Homo sapiens	GINS4
My_4636_FAK_WT_noIFN / My_4636_FAK_KD_noIFN	0.874327	0.00623728	Homo sapiens	GIPC2
My_4636_FAK_WT_noIFN / My_4636_FAK_KD_noIFN	0.96068	0.0128812	Homo sapiens	GIT2
My_4636_FAK_WT_noIFN / My_4636_FAK_KD_noIFN	0.855145	0.00010105	Homo sapiens	GLB1
My_4636_FAK_WT_noIFN / My_4636_FAK_KD_noIFN	0.811855	0.0255418	Homo sapiens	GLCE
My_4636_FAK_WT_noIFN / My_4636_FAK_KD_noIFN	1.06362	0.00733219	Homo sapiens	GLG1
My_4636_FAK_WT_noIFN / My_4636_FAK_KD_noIFN	0.930468	0.00687704	Homo sapiens	GLOD4
My_4636_FAK_WT_noIFN / My_4636_FAK_KD_noIFN	0.845496	0.000601395	Homo sapiens	GLRX
My_4636_FAK_WT_noIFN / My_4636_FAK_KD_noIFN	0.900511	0.0294304	Homo sapiens	GLRX2
My_4636_FAK_WT_noIFN / My_4636_FAK_KD_noIFN	1.09072	0.00643718	Homo sapiens	GLRX3
My_4636_FAK_WT_noIFN / My_4636_FAK_KD_noIFN	1.0379	0.0248166	Homo sapiens	GLRX5
My_4636_FAK_WT_noIFN / My_4636_FAK_KD_noIFN	1.08462	0.0126977	Homo sapiens	GLS
My_4636_FAK_WT_noIFN / My_4636_FAK_KD_noIFN	0.874366	0.0126684	Homo sapiens	GLTP
My_4636_FAK_WT_noIFN / My_4636_FAK_KD_noIFN	0.920682	0.000261664	Homo sapiens	GLUD1
My_4636_FAK_WT_noIFN / My_4636_FAK_KD_noIFN	0.774282	0.0483709	Homo sapiens	GLUL
My_4636_FAK_WT_noIFN / My_4636_FAK_KD_noIFN	0.887397	0.000238369	Homo sapiens	GMDS
My_4636_FAK_WT_noIFN / My_4636_FAK_KD_noIFN	1.03435	0.0198803	Homo sapiens	GMEB2
My_4636_FAK_WT_noIFN / My_4636_FAK_KD_noIFN	0.964048	0.00230002	Homo sapiens	GMFB
My_4636_FAK_WT_noIFN / My_4636_FAK_KD_noIFN	1.06421	0.0277967	Homo sapiens	GMIP
My_4636_FAK_WT_noIFN / My_4636_FAK_KD_noIFN	0.944618	0.00628229	Homo sapiens	GMPPA
My_4636_FAK_WT_noIFN / My_4636_FAK_KD_noIFN	0.876673	0.00456746	Homo sapiens	GMPR2
My_4636_FAK_WT_noIFN / My_4636_FAK_KD_noIFN	1.08259	0.00544882	Homo sapiens	GMPS
My_4636_FAK_WT_noIFN / My_4636_FAK_KD_noIFN	0.850073	0.00247205	Homo sapiens	GNA11
My_4636_FAK_WT_noIFN / My_4636_FAK_KD_noIFN	1.16607	0.00839626	Homo sapiens	GNA12
My_4636_FAK_WT_noIFN / My_4636_FAK_KD_noIFN	0.838243	0.00588655	Homo sapiens	GNA13
My_4636_FAK_WT_noIFN / My_4636_FAK_KD_noIFN	0.870313	0.000144207	Homo sapiens	GNAI1
My_4636_FAK_WT_noIFN / My_4636_FAK_KD_noIFN	0.953915	0.00225499	Homo sapiens	GNAI2
My_4636_FAK_WT_noIFN / My_4636_FAK_KD_noIFN	0.945752	0.0293986	Homo sapiens	GNAQ
My_4636_FAK_WT_noIFN / My_4636_FAK_KD_noIFN	0.918664	0.000527631	Homo sapiens	GNAS
My_4636_FAK_WT_noIFN / My_4636_FAK_KD_noIFN	0.969753	0.0272972	Homo sapiens	GNB1
My_4636_FAK_WT_noIFN / My_4636_FAK_KD_noIFN	0.847583	0.00657187	Homo sapiens	GNB1L
My_4636_FAK_WT_noIFN / My_4636_FAK_KD_noIFN	0.954473	0.0255704	Homo sapiens	GNB2
My_4636_FAK_WT_noIFN / My_4636_FAK_KD_noIFN	0.963173	0.000713297	Homo sapiens	GNG12
My_4636_FAK_WT_noIFN / My_4636_FAK_KD_noIFN	0.983184	0.0354023	Homo sapiens	GNG5
My_4636_FAK_WT_noIFN / My_4636_FAK_KD_noIFN	0.915276	0.00292756	Homo sapiens	GNL1
My_4636_FAK_WT_noIFN / My_4636_FAK_KD_noIFN	1.03842	0.0427401	Homo sapiens	GNL2
My_4636_FAK_WT_noIFN / My_4636_FAK_KD_noIFN	1.09158	0.00563725	Homo sapiens	GNL3
My_4636_FAK_WT_noIFN / My_4636_FAK_KD_noIFN	1.25116	0.000308391	Homo sapiens	GNL3L
My_4636_FAK_WT_noIFN / My_4636_FAK_KD_noIFN	0.984872	0.000124679	Homo sapiens	GNPDA1
My_4636_FAK_WT_noIFN / My_4636_FAK_KD_noIFN	0.912372	0.0134281	Homo sapiens	GNPDA2
My_4636_FAK_WT_noIFN / My_4636_FAK_KD_noIFN	0.946701	0.0121873	Homo sapiens	GNS
My_4636_FAK_WT_noIFN / My_4636_FAK_KD_noIFN	0.934029	0.00233787	Homo sapiens	GOLGB1
My_4636_FAK_WT_noIFN / My_4636_FAK_KD_noIFN	1.11657	0.0218407	Homo sapiens	GOLIM4
My_4636_FAK_WT_noIFN / My_4636_FAK_KD_noIFN	0.984362	0.0460792	Homo sapiens	GOLM1
My_4636_FAK_WT_noIFN / My_4636_FAK_KD_noIFN	1.04092	0.0412541	Homo sapiens	GOPC
My_4636_FAK_WT_noIFN / My_4636_FAK_KD_noIFN	0.777941	0.00571304	Homo sapiens	GORAB
My_4636_FAK_WT_noIFN / My_4636_FAK_KD_noIFN	1.05537	0.00434536	Homo sapiens	GOSR1
My_4636_FAK_WT_noIFN / My_4636_FAK_KD_noIFN	0.908782	0.00127239	Homo sapiens	GOT1
My_4636_FAK_WT_noIFN / My_4636_FAK_KD_noIFN	0.960453	0.0101046	Homo sapiens	GOT2
My_4636_FAK_WT_noIFN / My_4636_FAK_KD_noIFN	1.03291	0.0399084	Homo sapiens	GP2
My_4636_FAK_WT_noIFN / My_4636_FAK_KD_noIFN	1.14899	0.00739496	Homo sapiens	GPAT3
My_4636_FAK_WT_noIFN / My_4636_FAK_KD_noIFN	1.37114	0.0156858	Homo sapiens	GPATCH11
My_4636_FAK_WT_noIFN / My_4636_FAK_KD_noIFN	1.39981	0.00186127	Homo sapiens	GPATCH4
My_4636_FAK_WT_noIFN / My_4636_FAK_KD_noIFN	1.08883	0.0091061	Homo sapiens	GPC1
My_4636_FAK_WT_noIFN / My_4636_FAK_KD_noIFN	0.757316	0.0380287	Homo sapiens	GPC6
My_4636_FAK_WT_noIFN / My_4636_FAK_KD_noIFN	0.920014	0.0146379	Homo sapiens	GPD2
My_4636_FAK_WT_noIFN / My_4636_FAK_KD_noIFN	0.959503	0.00363604	Homo sapiens	GPHN
My_4636_FAK_WT_noIFN / My_4636_FAK_KD_noIFN	0.887766	0.0233473	Homo sapiens	GPN3
My_4636_FAK_WT_noIFN / My_4636_FAK_KD_noIFN	0.970726	0.039452	Homo sapiens	GPR107
My_4636_FAK_WT_noIFN / My_4636_FAK_KD_noIFN	0.901504	0.0262366	Homo sapiens	GPR39
My_4636_FAK_WT_noIFN / My_4636_FAK_KD_noIFN	0.982071	0.00105687	Homo sapiens	GPR89A
My_4636_FAK_WT_noIFN / My_4636_FAK_KD_noIFN	1.16804	0.000992307	Homo sapiens	GPRC5A
My_4636_FAK_WT_noIFN / My_4636_FAK_KD_noIFN	0.894992	0.0027967	Homo sapiens	GPS1
My_4636_FAK_WT_noIFN / My_4636_FAK_KD_noIFN	1.41465	0.00195187	Homo sapiens	GPT2
My_4636_FAK_WT_noIFN / My_4636_FAK_KD_noIFN	1.1141	0.0131435	Homo sapiens	GPX1
My_4636_FAK_WT_noIFN / My_4636_FAK_KD_noIFN	1.31843	0.0102087	Homo sapiens	GPX2
My_4636_FAK_WT_noIFN / My_4636_FAK_KD_noIFN	0.993499	0.000472043	Homo sapiens	GPX7
My_4636_FAK_WT_noIFN / My_4636_FAK_KD_noIFN	0.944387	0.00806024	Homo sapiens	GPX8
My_4636_FAK_WT_noIFN / My_4636_FAK_KD_noIFN	1.26389	0.00276714	Homo sapiens	GRB10
My_4636_FAK_WT_noIFN / My_4636_FAK_KD_noIFN	0.914101	0.00513156	Homo sapiens	GRB2
My_4636_FAK_WT_noIFN / My_4636_FAK_KD_noIFN	0.776846	0.000927754	Homo sapiens	GRB7
My_4636_FAK_WT_noIFN / My_4636_FAK_KD_noIFN	0.940347	0.00437697	Homo sapiens	GRHPR
My_4636_FAK_WT_noIFN / My_4636_FAK_KD_noIFN	1.06689	0.0308349	Homo sapiens	GRIPAP1
My_4636_FAK_WT_noIFN / My_4636_FAK_KD_noIFN	0.996647	0.0433815	Homo sapiens	GRK2
My_4636_FAK_WT_noIFN / My_4636_FAK_KD_noIFN	0.797034	0.000332161	Homo sapiens	GRN
My_4636_FAK_WT_noIFN / My_4636_FAK_KD_noIFN	1.11033	0.000230693	Homo sapiens	GRPEL1
My_4636_FAK_WT_noIFN / My_4636_FAK_KD_noIFN	1.33867	0.00705225	Homo sapiens	GRPEL2
My_4636_FAK_WT_noIFN / My_4636_FAK_KD_noIFN	1.11799	0.01659	Homo sapiens	GRSF1
My_4636_FAK_WT_noIFN / My_4636_FAK_KD_noIFN	1.0609	0.00145134	Homo sapiens	GRWD1
My_4636_FAK_WT_noIFN / My_4636_FAK_KD_noIFN	0.903616	0.0489993	Homo sapiens	GSDMD
My_4636_FAK_WT_noIFN / My_4636_FAK_KD_noIFN	0.983396	0.0482481	Homo sapiens	GSK3A
My_4636_FAK_WT_noIFN / My_4636_FAK_KD_noIFN	0.97131	0.0161566	Homo sapiens	GSK3B
My_4636_FAK_WT_noIFN / My_4636_FAK_KD_noIFN	0.867181	1.31502e-06	Homo sapiens	GSN
My_4636_FAK_WT_noIFN / My_4636_FAK_KD_noIFN	0.923235	0.000209377	Homo sapiens	GSR
My_4636_FAK_WT_noIFN / My_4636_FAK_KD_noIFN	0.927615	0.00154347	Homo sapiens	GSS
My_4636_FAK_WT_noIFN / My_4636_FAK_KD_noIFN	0.81032	1.90422e-05	Homo sapiens	GSTK1
My_4636_FAK_WT_noIFN / My_4636_FAK_KD_noIFN	0.968688	0.00896472	Homo sapiens	GSTO1
My_4636_FAK_WT_noIFN / My_4636_FAK_KD_noIFN	0.825916	0.000193119	Homo sapiens	GSTP1
My_4636_FAK_WT_noIFN / My_4636_FAK_KD_noIFN	0.810666	0.0423077	Homo sapiens	GSTT1
My_4636_FAK_WT_noIFN / My_4636_FAK_KD_noIFN	0.878439	0.0178525	Homo sapiens	GSTT2
My_4636_FAK_WT_noIFN / My_4636_FAK_KD_noIFN	0.91535	0.0381407	Homo sapiens	GSTZ1
My_4636_FAK_WT_noIFN / My_4636_FAK_KD_noIFN	0.908089	0.00307955	Homo sapiens	GTF2B
My_4636_FAK_WT_noIFN / My_4636_FAK_KD_noIFN	1.0714	0.000413572	Homo sapiens	GTF2F1
My_4636_FAK_WT_noIFN / My_4636_FAK_KD_noIFN	1.06339	0.000354519	Homo sapiens	GTF2F2
My_4636_FAK_WT_noIFN / My_4636_FAK_KD_noIFN	1.05264	0.0114057	Homo sapiens	GTF3C2
My_4636_FAK_WT_noIFN / My_4636_FAK_KD_noIFN	0.945351	0.033775	Homo sapiens	GTF3C3
My_4636_FAK_WT_noIFN / My_4636_FAK_KD_noIFN	0.901603	0.000318169	Homo sapiens	GTF3C4
My_4636_FAK_WT_noIFN / My_4636_FAK_KD_noIFN	1.05398	0.0174357	Homo sapiens	GTF3C5
My_4636_FAK_WT_noIFN / My_4636_FAK_KD_noIFN	0.939722	0.000469923	Homo sapiens	GTPBP1
My_4636_FAK_WT_noIFN / My_4636_FAK_KD_noIFN	0.683801	0.0320969	Homo sapiens	GTPBP2
My_4636_FAK_WT_noIFN / My_4636_FAK_KD_noIFN	1.20674	0.0126897	Homo sapiens	GTPBP3
My_4636_FAK_WT_noIFN / My_4636_FAK_KD_noIFN	0.982905	0.0178112	Homo sapiens	GULP1
My_4636_FAK_WT_noIFN / My_4636_FAK_KD_noIFN	0.757488	0.000310977	Homo sapiens	GUSB
My_4636_FAK_WT_noIFN / My_4636_FAK_KD_noIFN	1.01375	0.0354202	Homo sapiens	GXYLT1
My_4636_FAK_WT_noIFN / My_4636_FAK_KD_noIFN	0.861021	0.00559451	Homo sapiens	GYS1
My_4636_FAK_WT_noIFN / My_4636_FAK_KD_noIFN	0.882669	0.000117912	Homo sapiens	H1-0
My_4636_FAK_WT_noIFN / My_4636_FAK_KD_noIFN	0.904344	1.21796e-05	Homo sapiens	H1-10
My_4636_FAK_WT_noIFN / My_4636_FAK_KD_noIFN	0.91058	0.0205902	Homo sapiens	H1-2
My_4636_FAK_WT_noIFN / My_4636_FAK_KD_noIFN	1.01345	0.0481062	Homo sapiens	H1-3
My_4636_FAK_WT_noIFN / My_4636_FAK_KD_noIFN	0.75022	0.0388911	Homo sapiens	H2AC21
My_4636_FAK_WT_noIFN / My_4636_FAK_KD_noIFN	1.43853	0.0414644	Homo sapiens	H2BC14
My_4636_FAK_WT_noIFN / My_4636_FAK_KD_noIFN	1.28776	0.000359771	Homo sapiens	H2BS1
My_4636_FAK_WT_noIFN / My_4636_FAK_KD_noIFN	1.10498	0.0089861	Homo sapiens	H4C1
My_4636_FAK_WT_noIFN / My_4636_FAK_KD_noIFN	0.770046	0.0226218	Homo sapiens	H6PD
My_4636_FAK_WT_noIFN / My_4636_FAK_KD_noIFN	0.927536	0.00224178	Homo sapiens	HACD2
My_4636_FAK_WT_noIFN / My_4636_FAK_KD_noIFN	0.939909	0.0205758	Homo sapiens	HACD3
My_4636_FAK_WT_noIFN / My_4636_FAK_KD_noIFN	0.929337	0.00145601	Homo sapiens	HADHA
My_4636_FAK_WT_noIFN / My_4636_FAK_KD_noIFN	0.898015	8.41655e-05	Homo sapiens	HADHB
My_4636_FAK_WT_noIFN / My_4636_FAK_KD_noIFN	0.974614	0.00010997	Homo sapiens	HARS1
My_4636_FAK_WT_noIFN / My_4636_FAK_KD_noIFN	1.1353	0.00226397	Homo sapiens	HAT1
My_4636_FAK_WT_noIFN / My_4636_FAK_KD_noIFN	1.18196	0.00645929	Homo sapiens	HAUS1
My_4636_FAK_WT_noIFN / My_4636_FAK_KD_noIFN	1.02811	0.0408945	Homo sapiens	HAUS4
My_4636_FAK_WT_noIFN / My_4636_FAK_KD_noIFN	1.43669	0.00061282	Homo sapiens	HBA1
My_4636_FAK_WT_noIFN / My_4636_FAK_KD_noIFN	1.07725	0.0376616	Homo sapiens	HCFC1
My_4636_FAK_WT_noIFN / My_4636_FAK_KD_noIFN	1.03176	0.0494697	Homo sapiens	HDAC2
My_4636_FAK_WT_noIFN / My_4636_FAK_KD_noIFN	0.865759	0.00365779	Homo sapiens	HDAC6
My_4636_FAK_WT_noIFN / My_4636_FAK_KD_noIFN	1.03246	0.0236438	Homo sapiens	HDAC7
My_4636_FAK_WT_noIFN / My_4636_FAK_KD_noIFN	0.989203	0.0137816	Homo sapiens	HDGF
My_4636_FAK_WT_noIFN / My_4636_FAK_KD_noIFN	0.813475	0.012606	Homo sapiens	HDHD2
My_4636_FAK_WT_noIFN / My_4636_FAK_KD_noIFN	0.809573	0.014007	Homo sapiens	HDHD3
My_4636_FAK_WT_noIFN / My_4636_FAK_KD_noIFN	0.999708	0.0237438	Homo sapiens	HDHD5
My_4636_FAK_WT_noIFN / My_4636_FAK_KD_noIFN	1.01184	0.0122112	Homo sapiens	HEATR1
My_4636_FAK_WT_noIFN / My_4636_FAK_KD_noIFN	1.10887	0.0355186	Homo sapiens	HEATR3
My_4636_FAK_WT_noIFN / My_4636_FAK_KD_noIFN	0.855102	0.00514681	Homo sapiens	HEATR5B
My_4636_FAK_WT_noIFN / My_4636_FAK_KD_noIFN	0.761084	0.0249423	Homo sapiens	HEATR6
My_4636_FAK_WT_noIFN / My_4636_FAK_KD_noIFN	0.960554	0.0389253	Homo sapiens	HEBP1
My_4636_FAK_WT_noIFN / My_4636_FAK_KD_noIFN	0.895078	0.0318846	Homo sapiens	HEBP2
My_4636_FAK_WT_noIFN / My_4636_FAK_KD_noIFN	1.06865	0.00106377	Homo sapiens	HECTD1
My_4636_FAK_WT_noIFN / My_4636_FAK_KD_noIFN	0.786353	2.7047e-05	Homo sapiens	HELZ2
My_4636_FAK_WT_noIFN / My_4636_FAK_KD_noIFN	0.985158	0.0198895	Homo sapiens	HERC2
My_4636_FAK_WT_noIFN / My_4636_FAK_KD_noIFN	0.920643	0.0420848	Homo sapiens	HERC4
My_4636_FAK_WT_noIFN / My_4636_FAK_KD_noIFN	0.506743	0.0244782	Homo sapiens	HERPUD2
My_4636_FAK_WT_noIFN / My_4636_FAK_KD_noIFN	0.879746	0.00429515	Homo sapiens	HEXA
My_4636_FAK_WT_noIFN / My_4636_FAK_KD_noIFN	0.981374	0.00379696	Homo sapiens	HEXB
My_4636_FAK_WT_noIFN / My_4636_FAK_KD_noIFN	1.00444	0.0126534	Homo sapiens	HEXIM1
My_4636_FAK_WT_noIFN / My_4636_FAK_KD_noIFN	0.896116	0.0129108	Homo sapiens	HFE
My_4636_FAK_WT_noIFN / My_4636_FAK_KD_noIFN	0.934091	0.00944495	Homo sapiens	HGS
My_4636_FAK_WT_noIFN / My_4636_FAK_KD_noIFN	0.881626	0.000336948	Homo sapiens	HIBADH
My_4636_FAK_WT_noIFN / My_4636_FAK_KD_noIFN	0.88798	0.00182295	Homo sapiens	HIBCH
My_4636_FAK_WT_noIFN / My_4636_FAK_KD_noIFN	0.889371	0.0389236	Homo sapiens	HID1
My_4636_FAK_WT_noIFN / My_4636_FAK_KD_noIFN	1.3099	0.00397271	Homo sapiens	HIGD1A
My_4636_FAK_WT_noIFN / My_4636_FAK_KD_noIFN	0.900674	0.00356117	Homo sapiens	HIKESHI
My_4636_FAK_WT_noIFN / My_4636_FAK_KD_noIFN	1.04359	0.0196855	Homo sapiens	HINT1
My_4636_FAK_WT_noIFN / My_4636_FAK_KD_noIFN	0.784745	0.000766097	Homo sapiens	HINT3
My_4636_FAK_WT_noIFN / My_4636_FAK_KD_noIFN	0.736092	0.00501275	Homo sapiens	HIP1
My_4636_FAK_WT_noIFN / My_4636_FAK_KD_noIFN	0.880195	0.00639586	Homo sapiens	HIP1R
My_4636_FAK_WT_noIFN / My_4636_FAK_KD_noIFN	0.978844	0.0380308	Homo sapiens	HK1
My_4636_FAK_WT_noIFN / My_4636_FAK_KD_noIFN	1.10359	0.0117925	Homo sapiens	HK2
My_4636_FAK_WT_noIFN / My_4636_FAK_KD_noIFN	1.48556	0.0426776	Homo sapiens	HKDC1
My_4636_FAK_WT_noIFN / My_4636_FAK_KD_noIFN	1.38612	0.000267255	Homo sapiens	HLA-A
My_4636_FAK_WT_noIFN / My_4636_FAK_KD_noIFN	0.738653	0.00221252	Homo sapiens	HLA-B
My_4636_FAK_WT_noIFN / My_4636_FAK_KD_noIFN	0.984408	0.00765451	Homo sapiens	HLA-C
My_4636_FAK_WT_noIFN / My_4636_FAK_KD_noIFN	1.02918	0.00286561	Homo sapiens	HLA-F
My_4636_FAK_WT_noIFN / My_4636_FAK_KD_noIFN	0.80704	0.00109855	Homo sapiens	HLCS
My_4636_FAK_WT_noIFN / My_4636_FAK_KD_noIFN	0.807014	0.0247497	Homo sapiens	HM13
My_4636_FAK_WT_noIFN / My_4636_FAK_KD_noIFN	1.05297	0.0477549	Homo sapiens	HMBS
My_4636_FAK_WT_noIFN / My_4636_FAK_KD_noIFN	0.976	0.00983981	Homo sapiens	HMG20A
My_4636_FAK_WT_noIFN / My_4636_FAK_KD_noIFN	1.04558	0.00102377	Homo sapiens	HMGA2
My_4636_FAK_WT_noIFN / My_4636_FAK_KD_noIFN	1.09925	0.00114986	Homo sapiens	HMGB1
My_4636_FAK_WT_noIFN / My_4636_FAK_KD_noIFN	1.09298	0.00605818	Homo sapiens	HMGB2
My_4636_FAK_WT_noIFN / My_4636_FAK_KD_noIFN	0.874839	0.0154072	Homo sapiens	HMGCL
My_4636_FAK_WT_noIFN / My_4636_FAK_KD_noIFN	1.10256	0.0473024	Homo sapiens	HMGCR
My_4636_FAK_WT_noIFN / My_4636_FAK_KD_noIFN	1.30713	1.94957e-05	Homo sapiens	HMGCS1
My_4636_FAK_WT_noIFN / My_4636_FAK_KD_noIFN	1.07627	0.0403999	Homo sapiens	HMGN1
My_4636_FAK_WT_noIFN / My_4636_FAK_KD_noIFN	1.14353	0.0235516	Homo sapiens	HMMR
My_4636_FAK_WT_noIFN / My_4636_FAK_KD_noIFN	1.34856	0.0343745	Homo sapiens	HMOX2
My_4636_FAK_WT_noIFN / My_4636_FAK_KD_noIFN	4.27556	0.0274274	Homo sapiens	HNF4A
My_4636_FAK_WT_noIFN / My_4636_FAK_KD_noIFN	0.847475	0.000101071	Homo sapiens	HNMT
My_4636_FAK_WT_noIFN / My_4636_FAK_KD_noIFN	1.06817	0.000385459	Homo sapiens	HNRNPA0
My_4636_FAK_WT_noIFN / My_4636_FAK_KD_noIFN	1.1042	0.000156469	Homo sapiens	HNRNPA1
My_4636_FAK_WT_noIFN / My_4636_FAK_KD_noIFN	1.06527	2.49737e-05	Homo sapiens	HNRNPA2B1
My_4636_FAK_WT_noIFN / My_4636_FAK_KD_noIFN	1.02466	0.0374933	Homo sapiens	HNRNPA3
My_4636_FAK_WT_noIFN / My_4636_FAK_KD_noIFN	1.1891	0.00139927	Homo sapiens	HNRNPAB
My_4636_FAK_WT_noIFN / My_4636_FAK_KD_noIFN	1.03432	0.0288247	Homo sapiens	HNRNPC
My_4636_FAK_WT_noIFN / My_4636_FAK_KD_noIFN	1.0404	0.0377987	Homo sapiens	HNRNPD
My_4636_FAK_WT_noIFN / My_4636_FAK_KD_noIFN	1.01387	0.0232716	Homo sapiens	HNRNPDL
My_4636_FAK_WT_noIFN / My_4636_FAK_KD_noIFN	1.06984	2.83251e-05	Homo sapiens	HNRNPH1
My_4636_FAK_WT_noIFN / My_4636_FAK_KD_noIFN	1.09369	0.000888119	Homo sapiens	HNRNPH3
My_4636_FAK_WT_noIFN / My_4636_FAK_KD_noIFN	1.02726	0.0136551	Homo sapiens	HNRNPK
My_4636_FAK_WT_noIFN / My_4636_FAK_KD_noIFN	0.884213	0.00039691	Homo sapiens	HNRNPL
My_4636_FAK_WT_noIFN / My_4636_FAK_KD_noIFN	0.953669	0.000529824	Homo sapiens	HNRNPLL
My_4636_FAK_WT_noIFN / My_4636_FAK_KD_noIFN	1.09633	0.000836647	Homo sapiens	HNRNPM
My_4636_FAK_WT_noIFN / My_4636_FAK_KD_noIFN	1.0383	0.0144065	Homo sapiens	HNRNPU
My_4636_FAK_WT_noIFN / My_4636_FAK_KD_noIFN	0.955622	0.011761	Homo sapiens	HNRNPUL2
My_4636_FAK_WT_noIFN / My_4636_FAK_KD_noIFN	1.09269	0.000925302	Homo sapiens	HOMER1
My_4636_FAK_WT_noIFN / My_4636_FAK_KD_noIFN	0.971405	0.0130873	Homo sapiens	HOMER3
My_4636_FAK_WT_noIFN / My_4636_FAK_KD_noIFN	0.965224	0.0194942	Homo sapiens	HOOK1
My_4636_FAK_WT_noIFN / My_4636_FAK_KD_noIFN	1.11382	0.0326267	Homo sapiens	HOOK2
My_4636_FAK_WT_noIFN / My_4636_FAK_KD_noIFN	13.219	0.00623076	Homo sapiens	HOXA13
My_4636_FAK_WT_noIFN / My_4636_FAK_KD_noIFN	0.93556	0.0208263	Homo sapiens	HP1BP3
My_4636_FAK_WT_noIFN / My_4636_FAK_KD_noIFN	0.9276	0.00950933	Homo sapiens	HPCAL1
My_4636_FAK_WT_noIFN / My_4636_FAK_KD_noIFN	1.3364	0.0136711	Homo sapiens	HPDL
My_4636_FAK_WT_noIFN / My_4636_FAK_KD_noIFN	0.489373	1.23984e-06	Homo sapiens	HPGD
My_4636_FAK_WT_noIFN / My_4636_FAK_KD_noIFN	0.854066	9.4229e-05	Homo sapiens	HS1BP3
My_4636_FAK_WT_noIFN / My_4636_FAK_KD_noIFN	0.962097	0.0141647	Homo sapiens	HSD17B10
My_4636_FAK_WT_noIFN / My_4636_FAK_KD_noIFN	0.82262	5.91413e-05	Homo sapiens	HSD17B11
My_4636_FAK_WT_noIFN / My_4636_FAK_KD_noIFN	0.895869	0.0112938	Homo sapiens	HSD17B12
My_4636_FAK_WT_noIFN / My_4636_FAK_KD_noIFN	0.554077	9.9877e-06	Homo sapiens	HSD17B2
My_4636_FAK_WT_noIFN / My_4636_FAK_KD_noIFN	0.956637	0.000269189	Homo sapiens	HSD17B4
My_4636_FAK_WT_noIFN / My_4636_FAK_KD_noIFN	0.832226	0.00591263	Homo sapiens	HSD17B7
My_4636_FAK_WT_noIFN / My_4636_FAK_KD_noIFN	0.98927	0.0251484	Homo sapiens	HSD17B8
My_4636_FAK_WT_noIFN / My_4636_FAK_KD_noIFN	1.0889	0.046512	Homo sapiens	HSDL1
My_4636_FAK_WT_noIFN / My_4636_FAK_KD_noIFN	1.09815	0.000720193	Homo sapiens	HSF1
My_4636_FAK_WT_noIFN / My_4636_FAK_KD_noIFN	0.754005	0.0455607	Homo sapiens	HSH2D
My_4636_FAK_WT_noIFN / My_4636_FAK_KD_noIFN	1.09972	8.90046e-05	Homo sapiens	HSP90AA1
My_4636_FAK_WT_noIFN / My_4636_FAK_KD_noIFN	0.607577	0.00141726	Homo sapiens	HSP90AA5P
My_4636_FAK_WT_noIFN / My_4636_FAK_KD_noIFN	1.18908	0.000399111	Homo sapiens	HSP90AB1
My_4636_FAK_WT_noIFN / My_4636_FAK_KD_noIFN	1.05841	0.00373041	Homo sapiens	HSP90AB4P
My_4636_FAK_WT_noIFN / My_4636_FAK_KD_noIFN	1.04878	1.58572e-05	Homo sapiens	HSP90B1
My_4636_FAK_WT_noIFN / My_4636_FAK_KD_noIFN	1.09271	0.000309463	Homo sapiens	HSPA13
My_4636_FAK_WT_noIFN / My_4636_FAK_KD_noIFN	1.05192	0.00639851	Homo sapiens	HSPA14
My_4636_FAK_WT_noIFN / My_4636_FAK_KD_noIFN	0.965235	0.0160086	Homo sapiens	HSPA1B
My_4636_FAK_WT_noIFN / My_4636_FAK_KD_noIFN	1.11774	0.000835878	Homo sapiens	HSPA4L
My_4636_FAK_WT_noIFN / My_4636_FAK_KD_noIFN	1.0508	0.00184492	Homo sapiens	HSPA5
My_4636_FAK_WT_noIFN / My_4636_FAK_KD_noIFN	0.931929	0.013793	Homo sapiens	HSPA8
My_4636_FAK_WT_noIFN / My_4636_FAK_KD_noIFN	1.03276	0.000282619	Homo sapiens	HSPA9
My_4636_FAK_WT_noIFN / My_4636_FAK_KD_noIFN	0.737147	0.0320227	Homo sapiens	HSPB11
My_4636_FAK_WT_noIFN / My_4636_FAK_KD_noIFN	0.867178	0.0130293	Homo sapiens	HSPBP1
My_4636_FAK_WT_noIFN / My_4636_FAK_KD_noIFN	1.10232	0.000791045	Homo sapiens	HSPD1
My_4636_FAK_WT_noIFN / My_4636_FAK_KD_noIFN	1.21162	0.000126931	Homo sapiens	HSPE1
My_4636_FAK_WT_noIFN / My_4636_FAK_KD_noIFN	1.04724	0.00237856	Homo sapiens	HSPE1-MOB4
My_4636_FAK_WT_noIFN / My_4636_FAK_KD_noIFN	1.24905	1.26297e-05	Homo sapiens	HSPH1
My_4636_FAK_WT_noIFN / My_4636_FAK_KD_noIFN	0.837813	0.035322	Homo sapiens	HTRA1
My_4636_FAK_WT_noIFN / My_4636_FAK_KD_noIFN	1.04874	0.00799429	Homo sapiens	HTT
My_4636_FAK_WT_noIFN / My_4636_FAK_KD_noIFN	0.830033	0.0102561	Homo sapiens	HUWE1
My_4636_FAK_WT_noIFN / My_4636_FAK_KD_noIFN	0.775954	0.0273217	Homo sapiens	HYI
My_4636_FAK_WT_noIFN / My_4636_FAK_KD_noIFN	0.942339	0.00903825	Homo sapiens	HYOU1
My_4636_FAK_WT_noIFN / My_4636_FAK_KD_noIFN	1.0458	0.0289882	Homo sapiens	HYPK
My_4636_FAK_WT_noIFN / My_4636_FAK_KD_noIFN	0.9345	0.00795932	Homo sapiens	IAH1
My_4636_FAK_WT_noIFN / My_4636_FAK_KD_noIFN	0.962425	0.00944786	Homo sapiens	IARS2
My_4636_FAK_WT_noIFN / My_4636_FAK_KD_noIFN	0.937745	0.00985714	Homo sapiens	IBA57
My_4636_FAK_WT_noIFN / My_4636_FAK_KD_noIFN	0.939887	2.21352e-07	Homo sapiens	ICAM1
My_4636_FAK_WT_noIFN / My_4636_FAK_KD_noIFN	0.963323	0.00740029	Homo sapiens	IDE
My_4636_FAK_WT_noIFN / My_4636_FAK_KD_noIFN	0.845754	0.00127104	Homo sapiens	IDH1
My_4636_FAK_WT_noIFN / My_4636_FAK_KD_noIFN	0.908797	0.0240649	Homo sapiens	IDH3A
My_4636_FAK_WT_noIFN / My_4636_FAK_KD_noIFN	0.945907	0.0191076	Homo sapiens	IDH3B
My_4636_FAK_WT_noIFN / My_4636_FAK_KD_noIFN	0.933503	0.0261002	Homo sapiens	IDH3G
My_4636_FAK_WT_noIFN / My_4636_FAK_KD_noIFN	1.13119	4.34186e-05	Homo sapiens	IDI1
My_4636_FAK_WT_noIFN / My_4636_FAK_KD_noIFN	0.647772	0.00290102	Homo sapiens	IDUA
My_4636_FAK_WT_noIFN / My_4636_FAK_KD_noIFN	0.873815	0.0131939	Homo sapiens	IFI16
My_4636_FAK_WT_noIFN / My_4636_FAK_KD_noIFN	0.760826	0.00301396	Homo sapiens	IFI35
My_4636_FAK_WT_noIFN / My_4636_FAK_KD_noIFN	0.700618	0.00191529	Homo sapiens	IFI44
My_4636_FAK_WT_noIFN / My_4636_FAK_KD_noIFN	0.622366	0.000435532	Homo sapiens	IFIH1
My_4636_FAK_WT_noIFN / My_4636_FAK_KD_noIFN	0.498138	2.21595e-05	Homo sapiens	IFIT1
My_4636_FAK_WT_noIFN / My_4636_FAK_KD_noIFN	0.451639	0.000125923	Homo sapiens	IFIT2
My_4636_FAK_WT_noIFN / My_4636_FAK_KD_noIFN	0.55597	9.9675e-05	Homo sapiens	IFIT3
My_4636_FAK_WT_noIFN / My_4636_FAK_KD_noIFN	0.758593	0.000541079	Homo sapiens	IFIT5
My_4636_FAK_WT_noIFN / My_4636_FAK_KD_noIFN	0.871009	0.00139536	Homo sapiens	IFITM3
My_4636_FAK_WT_noIFN / My_4636_FAK_KD_noIFN	0.877843	0.0445862	Homo sapiens	IFT22
My_4636_FAK_WT_noIFN / My_4636_FAK_KD_noIFN	0.904035	0.0158086	Homo sapiens	IGF1R
My_4636_FAK_WT_noIFN / My_4636_FAK_KD_noIFN	1.01466	1.71064e-09	Homo sapiens	IGF2
My_4636_FAK_WT_noIFN / My_4636_FAK_KD_noIFN	1.06186	0.000143731	Homo sapiens	IGF2BP2
My_4636_FAK_WT_noIFN / My_4636_FAK_KD_noIFN	0.939916	0.0164604	Homo sapiens	IGF2BP3
My_4636_FAK_WT_noIFN / My_4636_FAK_KD_noIFN	0.891869	0.000113363	Homo sapiens	IGF2R
My_4636_FAK_WT_noIFN / My_4636_FAK_KD_noIFN	1.17046	0.000418624	Homo sapiens	IGFBP4
My_4636_FAK_WT_noIFN / My_4636_FAK_KD_noIFN	1.64258	0.030735	Homo sapiens	IGSF3
My_4636_FAK_WT_noIFN / My_4636_FAK_KD_noIFN	0.796525	0.0018507	Homo sapiens	IL1RN
My_4636_FAK_WT_noIFN / My_4636_FAK_KD_noIFN	0.911213	0.0355361	Homo sapiens	ILF2
My_4636_FAK_WT_noIFN / My_4636_FAK_KD_noIFN	1.0408	0.000491677	Homo sapiens	ILF3
My_4636_FAK_WT_noIFN / My_4636_FAK_KD_noIFN	0.951139	0.00258993	Homo sapiens	ILK
My_4636_FAK_WT_noIFN / My_4636_FAK_KD_noIFN	1.06233	0.00333703	Homo sapiens	ILKAP
My_4636_FAK_WT_noIFN / My_4636_FAK_KD_noIFN	0.81289	5.93394e-05	Homo sapiens	ILVBL
My_4636_FAK_WT_noIFN / My_4636_FAK_KD_noIFN	0.954895	0.00191682	Homo sapiens	IMMT
My_4636_FAK_WT_noIFN / My_4636_FAK_KD_noIFN	1.1132	0.000583928	Homo sapiens	IMP4
My_4636_FAK_WT_noIFN / My_4636_FAK_KD_noIFN	0.895457	0.0277893	Homo sapiens	IMPA1
My_4636_FAK_WT_noIFN / My_4636_FAK_KD_noIFN	1.07328	0.008486	Homo sapiens	IMPDH1
My_4636_FAK_WT_noIFN / My_4636_FAK_KD_noIFN	1.08588	0.00198479	Homo sapiens	IMPDH2
My_4636_FAK_WT_noIFN / My_4636_FAK_KD_noIFN	0.891196	0.0101555	Homo sapiens	IMUP
My_4636_FAK_WT_noIFN / My_4636_FAK_KD_noIFN	1.09901	0.0166658	Homo sapiens	ING1
My_4636_FAK_WT_noIFN / My_4636_FAK_KD_noIFN	0.870403	0.0166363	Homo sapiens	ING5
My_4636_FAK_WT_noIFN / My_4636_FAK_KD_noIFN	1.13058	0.0401793	Homo sapiens	INIP
My_4636_FAK_WT_noIFN / My_4636_FAK_KD_noIFN	0.919441	0.00331385	Homo sapiens	INPP1
My_4636_FAK_WT_noIFN / My_4636_FAK_KD_noIFN	0.843527	0.0266443	Homo sapiens	INPP4B
My_4636_FAK_WT_noIFN / My_4636_FAK_KD_noIFN	0.946561	0.04808	Homo sapiens	INPPL1
My_4636_FAK_WT_noIFN / My_4636_FAK_KD_noIFN	1.04657	0.0182961	Homo sapiens	INTS1
My_4636_FAK_WT_noIFN / My_4636_FAK_KD_noIFN	0.920636	0.0103521	Homo sapiens	INTS10
My_4636_FAK_WT_noIFN / My_4636_FAK_KD_noIFN	1.05443	0.0237823	Homo sapiens	INTS13
My_4636_FAK_WT_noIFN / My_4636_FAK_KD_noIFN	0.907299	0.0157099	Homo sapiens	INTS2
My_4636_FAK_WT_noIFN / My_4636_FAK_KD_noIFN	0.954995	0.0394083	Homo sapiens	INTS9
My_4636_FAK_WT_noIFN / My_4636_FAK_KD_noIFN	1.00185	0.0141045	Homo sapiens	IPO7
My_4636_FAK_WT_noIFN / My_4636_FAK_KD_noIFN	1.00153	0.0305981	Homo sapiens	IPO8
My_4636_FAK_WT_noIFN / My_4636_FAK_KD_noIFN	0.946981	0.0101267	Homo sapiens	IQGAP1
My_4636_FAK_WT_noIFN / My_4636_FAK_KD_noIFN	0.643072	0.0280191	Homo sapiens	IQGAP2
My_4636_FAK_WT_noIFN / My_4636_FAK_KD_noIFN	1.06586	6.06085e-05	Homo sapiens	IQGAP3
My_4636_FAK_WT_noIFN / My_4636_FAK_KD_noIFN	0.868552	0.0113775	Homo sapiens	IRAK4
My_4636_FAK_WT_noIFN / My_4636_FAK_KD_noIFN	0.167452	0.0132825	Homo sapiens	IRF1
My_4636_FAK_WT_noIFN / My_4636_FAK_KD_noIFN	1.04055	0.0367013	Homo sapiens	IRF2BP2
My_4636_FAK_WT_noIFN / My_4636_FAK_KD_noIFN	0.908859	0.00844906	Homo sapiens	IRF3
My_4636_FAK_WT_noIFN / My_4636_FAK_KD_noIFN	0.83807	0.0177955	Homo sapiens	IRF7
My_4636_FAK_WT_noIFN / My_4636_FAK_KD_noIFN	0.681269	0.000729531	Homo sapiens	IRF9
My_4636_FAK_WT_noIFN / My_4636_FAK_KD_noIFN	0.847052	0.00014868	Homo sapiens	IRS2
My_4636_FAK_WT_noIFN / My_4636_FAK_KD_noIFN	1.07794	0.0481192	Homo sapiens	ISCA2
My_4636_FAK_WT_noIFN / My_4636_FAK_KD_noIFN	1.01717	0.0126671	Homo sapiens	ISCU
My_4636_FAK_WT_noIFN / My_4636_FAK_KD_noIFN	0.636598	8.90579e-06	Homo sapiens	ISG15
My_4636_FAK_WT_noIFN / My_4636_FAK_KD_noIFN	0.691728	7.54435e-07	Homo sapiens	ISG20
My_4636_FAK_WT_noIFN / My_4636_FAK_KD_noIFN	0.918988	0.00556752	Homo sapiens	ISOC1
My_4636_FAK_WT_noIFN / My_4636_FAK_KD_noIFN	0.852775	0.0121341	Homo sapiens	ISOC2
My_4636_FAK_WT_noIFN / My_4636_FAK_KD_noIFN	0.913489	0.0142176	Homo sapiens	IST1
My_4636_FAK_WT_noIFN / My_4636_FAK_KD_noIFN	1.12514	0.000323554	Homo sapiens	ISY1
My_4636_FAK_WT_noIFN / My_4636_FAK_KD_noIFN	0.849005	0.0108862	Homo sapiens	ISYNA1
My_4636_FAK_WT_noIFN / My_4636_FAK_KD_noIFN	0.964147	0.00537803	Homo sapiens	ITCH
My_4636_FAK_WT_noIFN / My_4636_FAK_KD_noIFN	0.980686	0.0201696	Homo sapiens	ITGA2
My_4636_FAK_WT_noIFN / My_4636_FAK_KD_noIFN	1.07638	6.68068e-06	Homo sapiens	ITGA5
My_4636_FAK_WT_noIFN / My_4636_FAK_KD_noIFN	1.01718	0.0334154	Homo sapiens	ITGA6
My_4636_FAK_WT_noIFN / My_4636_FAK_KD_noIFN	0.99252	0.043086	Homo sapiens	ITGAV
My_4636_FAK_WT_noIFN / My_4636_FAK_KD_noIFN	1.01954	0.0481828	Homo sapiens	ITGB1
My_4636_FAK_WT_noIFN / My_4636_FAK_KD_noIFN	1.0542	0.00584317	Homo sapiens	ITGB4
My_4636_FAK_WT_noIFN / My_4636_FAK_KD_noIFN	1.04187	0.0268648	Homo sapiens	ITGB5
My_4636_FAK_WT_noIFN / My_4636_FAK_KD_noIFN	1.10467	0.0124537	Homo sapiens	ITGB8
My_4636_FAK_WT_noIFN / My_4636_FAK_KD_noIFN	0.918661	0.0110323	Homo sapiens	ITIH2
My_4636_FAK_WT_noIFN / My_4636_FAK_KD_noIFN	0.637491	0.048156	Homo sapiens	ITIH3
My_4636_FAK_WT_noIFN / My_4636_FAK_KD_noIFN	0.75784	2.69536e-05	Homo sapiens	ITM2B
My_4636_FAK_WT_noIFN / My_4636_FAK_KD_noIFN	0.945716	0.00924248	Homo sapiens	ITPA
My_4636_FAK_WT_noIFN / My_4636_FAK_KD_noIFN	0.866717	0.00209657	Homo sapiens	ITPR3
My_4636_FAK_WT_noIFN / My_4636_FAK_KD_noIFN	0.914632	0.0114377	Homo sapiens	ITPRID2
My_4636_FAK_WT_noIFN / My_4636_FAK_KD_noIFN	1.0844	0.0172864	Homo sapiens	ITPRIPL2
My_4636_FAK_WT_noIFN / My_4636_FAK_KD_noIFN	0.910278	0.00300109	Homo sapiens	IVD
My_4636_FAK_WT_noIFN / My_4636_FAK_KD_noIFN	0.950497	0.00344552	Homo sapiens	IVL
My_4636_FAK_WT_noIFN / My_4636_FAK_KD_noIFN	0.990246	0.000203423	Homo sapiens	IVNS1ABP
My_4636_FAK_WT_noIFN / My_4636_FAK_KD_noIFN	1.23976	0.0253769	Homo sapiens	JADE2
My_4636_FAK_WT_noIFN / My_4636_FAK_KD_noIFN	0.589784	0.00909864	Homo sapiens	JAGN1
My_4636_FAK_WT_noIFN / My_4636_FAK_KD_noIFN	0.694439	0.0314123	Homo sapiens	JMJD7
My_4636_FAK_WT_noIFN / My_4636_FAK_KD_noIFN	0.710032	0.0001078	Homo sapiens	JPH2
My_4636_FAK_WT_noIFN / My_4636_FAK_KD_noIFN	1.14524	0.00101371	Homo sapiens	JPT1
My_4636_FAK_WT_noIFN / My_4636_FAK_KD_noIFN	1.29211	0.0110711	Homo sapiens	JPT2
My_4636_FAK_WT_noIFN / My_4636_FAK_KD_noIFN	1.84064	0.041647	Homo sapiens	JUN
My_4636_FAK_WT_noIFN / My_4636_FAK_KD_noIFN	1.13616	0.028008	Homo sapiens	JUNB
My_4636_FAK_WT_noIFN / My_4636_FAK_KD_noIFN	0.919861	0.00209406	Homo sapiens	JUND
My_4636_FAK_WT_noIFN / My_4636_FAK_KD_noIFN	3.63977	0.0340594	Homo sapiens	KALRN
My_4636_FAK_WT_noIFN / My_4636_FAK_KD_noIFN	1.07071	0.046032	Homo sapiens	KCMF1
My_4636_FAK_WT_noIFN / My_4636_FAK_KD_noIFN	0.942921	0.0321982	Homo sapiens	KCT2
My_4636_FAK_WT_noIFN / My_4636_FAK_KD_noIFN	1.03279	0.000706741	Homo sapiens	KCTD12
My_4636_FAK_WT_noIFN / My_4636_FAK_KD_noIFN	1.41763	0.0231474	Homo sapiens	KCTD14
My_4636_FAK_WT_noIFN / My_4636_FAK_KD_noIFN	0.877538	0.00492545	Homo sapiens	KCTD21
My_4636_FAK_WT_noIFN / My_4636_FAK_KD_noIFN	0.914536	0.0464851	Homo sapiens	KCTD3
My_4636_FAK_WT_noIFN / My_4636_FAK_KD_noIFN	1.09656	0.0153725	Homo sapiens	KCTD5
My_4636_FAK_WT_noIFN / My_4636_FAK_KD_noIFN	1.08133	0.0428765	Homo sapiens	KCTD9
My_4636_FAK_WT_noIFN / My_4636_FAK_KD_noIFN	1.07904	0.0335823	Homo sapiens	KDM1A
My_4636_FAK_WT_noIFN / My_4636_FAK_KD_noIFN	1.08433	0.0296964	Homo sapiens	KDM1B
My_4636_FAK_WT_noIFN / My_4636_FAK_KD_noIFN	0.94369	0.0353622	Homo sapiens	KHDC4
My_4636_FAK_WT_noIFN / My_4636_FAK_KD_noIFN	1.2494	1.62764e-07	Homo sapiens	KHDRBS3
My_4636_FAK_WT_noIFN / My_4636_FAK_KD_noIFN	1.11556	0.000168119	Homo sapiens	KHSRP
My_4636_FAK_WT_noIFN / My_4636_FAK_KD_noIFN	0.897659	0.0300679	Homo sapiens	KIAA1217
My_4636_FAK_WT_noIFN / My_4636_FAK_KD_noIFN	1.09266	0.0102296	Homo sapiens	KIAA1671
My_4636_FAK_WT_noIFN / My_4636_FAK_KD_noIFN	0.923497	0.0042505	Homo sapiens	KIAA2013
My_4636_FAK_WT_noIFN / My_4636_FAK_KD_noIFN	1.14785	0.00499771	Homo sapiens	KIF11
My_4636_FAK_WT_noIFN / My_4636_FAK_KD_noIFN	2.29207	7.18689e-05	Homo sapiens	KIF13A
My_4636_FAK_WT_noIFN / My_4636_FAK_KD_noIFN	0.816349	0.0153588	Homo sapiens	KIF13B
My_4636_FAK_WT_noIFN / My_4636_FAK_KD_noIFN	1.41904	0.00406189	Homo sapiens	KIF15
My_4636_FAK_WT_noIFN / My_4636_FAK_KD_noIFN	1.16788	0.000669741	Homo sapiens	KIF18B
My_4636_FAK_WT_noIFN / My_4636_FAK_KD_noIFN	0.967391	0.0086167	Homo sapiens	KIF1C
My_4636_FAK_WT_noIFN / My_4636_FAK_KD_noIFN	1.04944	0.00014943	Homo sapiens	KIF21A
My_4636_FAK_WT_noIFN / My_4636_FAK_KD_noIFN	1.1031	0.0142447	Homo sapiens	KIF22
My_4636_FAK_WT_noIFN / My_4636_FAK_KD_noIFN	1.10736	0.00189572	Homo sapiens	KIF23
My_4636_FAK_WT_noIFN / My_4636_FAK_KD_noIFN	1.23651	0.00664944	Homo sapiens	KIF2C
My_4636_FAK_WT_noIFN / My_4636_FAK_KD_noIFN	0.968991	0.0455057	Homo sapiens	KIF3B
My_4636_FAK_WT_noIFN / My_4636_FAK_KD_noIFN	1.23818	0.000569787	Homo sapiens	KIF4A
My_4636_FAK_WT_noIFN / My_4636_FAK_KD_noIFN	0.979422	0.0308707	Homo sapiens	KIF5B
My_4636_FAK_WT_noIFN / My_4636_FAK_KD_noIFN	1.04876	0.0343715	Homo sapiens	KIFBP
My_4636_FAK_WT_noIFN / My_4636_FAK_KD_noIFN	1.12454	0.00857789	Homo sapiens	KIFC1
My_4636_FAK_WT_noIFN / My_4636_FAK_KD_noIFN	1.01761	0.0346934	Homo sapiens	KLC1
My_4636_FAK_WT_noIFN / My_4636_FAK_KD_noIFN	1.06539	0.0287131	Homo sapiens	KLC2
My_4636_FAK_WT_noIFN / My_4636_FAK_KD_noIFN	0.895536	0.00158449	Homo sapiens	KLC4
My_4636_FAK_WT_noIFN / My_4636_FAK_KD_noIFN	0.677013	0.00315938	Homo sapiens	KLF3
My_4636_FAK_WT_noIFN / My_4636_FAK_KD_noIFN	0.928145	0.0373752	Homo sapiens	KLF5
My_4636_FAK_WT_noIFN / My_4636_FAK_KD_noIFN	0.545952	0.0451108	Homo sapiens	KLHL7
My_4636_FAK_WT_noIFN / My_4636_FAK_KD_noIFN	0.900167	0.000265651	Homo sapiens	KLK10
My_4636_FAK_WT_noIFN / My_4636_FAK_KD_noIFN	1.53839	0.00528245	Homo sapiens	KLK6
My_4636_FAK_WT_noIFN / My_4636_FAK_KD_noIFN	1.1925	0.0363977	Homo sapiens	KMT2A
My_4636_FAK_WT_noIFN / My_4636_FAK_KD_noIFN	1.14142	0.0102341	Homo sapiens	KNOP1
My_4636_FAK_WT_noIFN / My_4636_FAK_KD_noIFN	0.929204	0.00467971	Homo sapiens	KPNA1
My_4636_FAK_WT_noIFN / My_4636_FAK_KD_noIFN	1.25279	0.00167538	Homo sapiens	KPNA2
My_4636_FAK_WT_noIFN / My_4636_FAK_KD_noIFN	0.950397	0.00859646	Homo sapiens	KPNA6
My_4636_FAK_WT_noIFN / My_4636_FAK_KD_noIFN	0.982387	0.00895707	Homo sapiens	KPNB1
My_4636_FAK_WT_noIFN / My_4636_FAK_KD_noIFN	1.04464	0.00758783	Homo sapiens	KRR1
My_4636_FAK_WT_noIFN / My_4636_FAK_KD_noIFN	1.64677	0.000681775	Homo sapiens	KRT1
My_4636_FAK_WT_noIFN / My_4636_FAK_KD_noIFN	1.32065	0.0176203	Homo sapiens	KRT10
My_4636_FAK_WT_noIFN / My_4636_FAK_KD_noIFN	0.897412	0.0115813	Homo sapiens	KRT13
My_4636_FAK_WT_noIFN / My_4636_FAK_KD_noIFN	1.09269	0.00387756	Homo sapiens	KRT18
My_4636_FAK_WT_noIFN / My_4636_FAK_KD_noIFN	1.01272	0.0271949	Homo sapiens	KRT2
My_4636_FAK_WT_noIFN / My_4636_FAK_KD_noIFN	1.6137	0.0358142	Homo sapiens	KRT31
My_4636_FAK_WT_noIFN / My_4636_FAK_KD_noIFN	1.55077	0.00942151	Homo sapiens	KRT6A
My_4636_FAK_WT_noIFN / My_4636_FAK_KD_noIFN	1.47418	4.64847e-07	Homo sapiens	KRT6B
My_4636_FAK_WT_noIFN / My_4636_FAK_KD_noIFN	0.823033	0.0211907	Homo sapiens	KRT79
My_4636_FAK_WT_noIFN / My_4636_FAK_KD_noIFN	1.01944	0.0387225	Homo sapiens	KRT8
My_4636_FAK_WT_noIFN / My_4636_FAK_KD_noIFN	0.819954	0.0266661	Homo sapiens	KRT85
My_4636_FAK_WT_noIFN / My_4636_FAK_KD_noIFN	1.37554	0.00024942	Homo sapiens	KRT9
My_4636_FAK_WT_noIFN / My_4636_FAK_KD_noIFN	0.92581	0.0439736	Homo sapiens	KXD1
My_4636_FAK_WT_noIFN / My_4636_FAK_KD_noIFN	0.874913	0.00332929	Homo sapiens	KYAT3
My_4636_FAK_WT_noIFN / My_4636_FAK_KD_noIFN	0.838741	0.0200523	Homo sapiens	KYNU
My_4636_FAK_WT_noIFN / My_4636_FAK_KD_noIFN	1.40053	0.000274187	Homo sapiens	L1CAM
My_4636_FAK_WT_noIFN / My_4636_FAK_KD_noIFN	0.964949	0.0228869	Homo sapiens	L2HGDH
My_4636_FAK_WT_noIFN / My_4636_FAK_KD_noIFN	1.04746	0.000238672	Homo sapiens	L3MBTL3
My_4636_FAK_WT_noIFN / My_4636_FAK_KD_noIFN	1.02437	0.00951126	Homo sapiens	LACTB2
My_4636_FAK_WT_noIFN / My_4636_FAK_KD_noIFN	1.13657	4.48464e-05	Homo sapiens	LAD1
My_4636_FAK_WT_noIFN / My_4636_FAK_KD_noIFN	1.21266	0.000865301	Homo sapiens	LAMB1
My_4636_FAK_WT_noIFN / My_4636_FAK_KD_noIFN	0.870389	0.00835596	Homo sapiens	LAMB2
My_4636_FAK_WT_noIFN / My_4636_FAK_KD_noIFN	1.12227	0.000564762	Homo sapiens	LAMC1
My_4636_FAK_WT_noIFN / My_4636_FAK_KD_noIFN	0.806996	0.0230526	Homo sapiens	LAMP2
My_4636_FAK_WT_noIFN / My_4636_FAK_KD_noIFN	0.883182	0.00130943	Homo sapiens	LAMTOR2
My_4636_FAK_WT_noIFN / My_4636_FAK_KD_noIFN	0.968928	0.000515739	Homo sapiens	LAMTOR3
My_4636_FAK_WT_noIFN / My_4636_FAK_KD_noIFN	0.900233	0.0108007	Homo sapiens	LAMTOR4
My_4636_FAK_WT_noIFN / My_4636_FAK_KD_noIFN	0.805199	0.000288003	Homo sapiens	LANCL1
My_4636_FAK_WT_noIFN / My_4636_FAK_KD_noIFN	0.875744	0.00211679	Homo sapiens	LANCL2
My_4636_FAK_WT_noIFN / My_4636_FAK_KD_noIFN	0.716437	0.00145773	Homo sapiens	LAP3
My_4636_FAK_WT_noIFN / My_4636_FAK_KD_noIFN	0.947063	5.97971e-06	Homo sapiens	LAPTM4A
My_4636_FAK_WT_noIFN / My_4636_FAK_KD_noIFN	1.06997	0.00321713	Homo sapiens	LARP1
My_4636_FAK_WT_noIFN / My_4636_FAK_KD_noIFN	1.06434	0.00925953	Homo sapiens	LARP1B
My_4636_FAK_WT_noIFN / My_4636_FAK_KD_noIFN	1.26307	0.000173422	Homo sapiens	LARP4
My_4636_FAK_WT_noIFN / My_4636_FAK_KD_noIFN	1.00644	0.0060578	Homo sapiens	LARP4B
My_4636_FAK_WT_noIFN / My_4636_FAK_KD_noIFN	0.936441	0.0245984	Homo sapiens	LARP7
My_4636_FAK_WT_noIFN / My_4636_FAK_KD_noIFN	0.96448	0.00109701	Homo sapiens	LARS1
My_4636_FAK_WT_noIFN / My_4636_FAK_KD_noIFN	1.03917	0.0120808	Homo sapiens	LAS1L
My_4636_FAK_WT_noIFN / My_4636_FAK_KD_noIFN	1.06245	0.0137546	Homo sapiens	LBH
My_4636_FAK_WT_noIFN / My_4636_FAK_KD_noIFN	1.1454	0.00261844	Homo sapiens	LBR
My_4636_FAK_WT_noIFN / My_4636_FAK_KD_noIFN	0.833991	0.00419926	Homo sapiens	LCLAT1
My_4636_FAK_WT_noIFN / My_4636_FAK_KD_noIFN	0.864871	0.028962	Homo sapiens	LCN2
My_4636_FAK_WT_noIFN / My_4636_FAK_KD_noIFN	1.0489	8.33916e-05	Homo sapiens	LCP1
My_4636_FAK_WT_noIFN / My_4636_FAK_KD_noIFN	1.26795	2.88073e-06	Homo sapiens	LDLR
My_4636_FAK_WT_noIFN / My_4636_FAK_KD_noIFN	1.01284	0.0217671	Homo sapiens	LEO1
My_4636_FAK_WT_noIFN / My_4636_FAK_KD_noIFN	0.944993	0.000126359	Homo sapiens	LETMD1
My_4636_FAK_WT_noIFN / My_4636_FAK_KD_noIFN	0.869525	0.00161056	Homo sapiens	LGALS3
My_4636_FAK_WT_noIFN / My_4636_FAK_KD_noIFN	0.76743	0.00031673	Homo sapiens	LGALS3BP
My_4636_FAK_WT_noIFN / My_4636_FAK_KD_noIFN	1.24863	1.11275e-05	Homo sapiens	LGALS4
My_4636_FAK_WT_noIFN / My_4636_FAK_KD_noIFN	0.401344	0.00142351	Homo sapiens	LGALS9
My_4636_FAK_WT_noIFN / My_4636_FAK_KD_noIFN	1.02291	0.0312707	Homo sapiens	LGALSL
My_4636_FAK_WT_noIFN / My_4636_FAK_KD_noIFN	0.670307	0.0233762	Homo sapiens	LGR4
My_4636_FAK_WT_noIFN / My_4636_FAK_KD_noIFN	1.1598	0.00351824	Homo sapiens	LIG1
My_4636_FAK_WT_noIFN / My_4636_FAK_KD_noIFN	0.956454	0.000222634	Homo sapiens	LIG3
My_4636_FAK_WT_noIFN / My_4636_FAK_KD_noIFN	0.819612	0.00233319	Homo sapiens	LIG4
My_4636_FAK_WT_noIFN / My_4636_FAK_KD_noIFN	0.892674	1.57333e-06	Homo sapiens	LIMA1
My_4636_FAK_WT_noIFN / My_4636_FAK_KD_noIFN	0.807481	0.0224491	Homo sapiens	LIMCH1
My_4636_FAK_WT_noIFN / My_4636_FAK_KD_noIFN	0.544465	0.00425651	Homo sapiens	LIMK1
My_4636_FAK_WT_noIFN / My_4636_FAK_KD_noIFN	0.849502	0.000582191	Homo sapiens	LIMS1
My_4636_FAK_WT_noIFN / My_4636_FAK_KD_noIFN	0.888149	0.0201493	Homo sapiens	LIN7A
My_4636_FAK_WT_noIFN / My_4636_FAK_KD_noIFN	0.908748	0.020722	Homo sapiens	LIN9
My_4636_FAK_WT_noIFN / My_4636_FAK_KD_noIFN	0.752548	5.85175e-06	Homo sapiens	LIPA
My_4636_FAK_WT_noIFN / My_4636_FAK_KD_noIFN	0.804758	2.27473e-05	Homo sapiens	LLGL2
My_4636_FAK_WT_noIFN / My_4636_FAK_KD_noIFN	0.868709	0.00407217	Homo sapiens	LMAN2L
My_4636_FAK_WT_noIFN / My_4636_FAK_KD_noIFN	0.939703	0.000749508	Homo sapiens	LMCD1
My_4636_FAK_WT_noIFN / My_4636_FAK_KD_noIFN	1.02929	0.0323862	Homo sapiens	LMNB1
My_4636_FAK_WT_noIFN / My_4636_FAK_KD_noIFN	0.705251	8.49088e-05	Homo sapiens	LMO7
My_4636_FAK_WT_noIFN / My_4636_FAK_KD_noIFN	0.733696	0.000914075	Homo sapiens	LMTK2
My_4636_FAK_WT_noIFN / My_4636_FAK_KD_noIFN	0.849021	0.000441234	Homo sapiens	LNPEP
My_4636_FAK_WT_noIFN / My_4636_FAK_KD_noIFN	1.01808	0.00502591	Homo sapiens	LNPK
My_4636_FAK_WT_noIFN / My_4636_FAK_KD_noIFN	0.93999	0.0386378	Homo sapiens	LOC102724159
My_4636_FAK_WT_noIFN / My_4636_FAK_KD_noIFN	0.979669	0.00206992	Homo sapiens	LONP1
My_4636_FAK_WT_noIFN / My_4636_FAK_KD_noIFN	0.879601	0.00623965	Homo sapiens	LONP2
My_4636_FAK_WT_noIFN / My_4636_FAK_KD_noIFN	1.13911	4.46714e-05	Homo sapiens	LPCAT1
My_4636_FAK_WT_noIFN / My_4636_FAK_KD_noIFN	0.984533	0.0315909	Homo sapiens	LPGAT1
My_4636_FAK_WT_noIFN / My_4636_FAK_KD_noIFN	1.14032	0.0157498	Homo sapiens	LPIN3
My_4636_FAK_WT_noIFN / My_4636_FAK_KD_noIFN	0.554752	0.00230514	Homo sapiens	LPXN
My_4636_FAK_WT_noIFN / My_4636_FAK_KD_noIFN	0.846115	0.0011264	Homo sapiens	LRBA
My_4636_FAK_WT_noIFN / My_4636_FAK_KD_noIFN	0.896162	0.00609102	Homo sapiens	LRCH1
My_4636_FAK_WT_noIFN / My_4636_FAK_KD_noIFN	0.900253	0.0203338	Homo sapiens	LRCH4
My_4636_FAK_WT_noIFN / My_4636_FAK_KD_noIFN	0.918353	0.0365561	Homo sapiens	LRP10
My_4636_FAK_WT_noIFN / My_4636_FAK_KD_noIFN	1.18783	0.000168221	Homo sapiens	LRPAP1
My_4636_FAK_WT_noIFN / My_4636_FAK_KD_noIFN	0.874805	0.000557738	Homo sapiens	LRRC1
My_4636_FAK_WT_noIFN / My_4636_FAK_KD_noIFN	1.051	0.000669909	Homo sapiens	LRRC59
My_4636_FAK_WT_noIFN / My_4636_FAK_KD_noIFN	1.20745	0.00207937	Homo sapiens	LRRC8A
My_4636_FAK_WT_noIFN / My_4636_FAK_KD_noIFN	0.678197	0.0361731	Homo sapiens	LRRC8E
My_4636_FAK_WT_noIFN / My_4636_FAK_KD_noIFN	1.06263	0.0413794	Homo sapiens	LRRFIP2
My_4636_FAK_WT_noIFN / My_4636_FAK_KD_noIFN	0.943379	0.000867733	Homo sapiens	LRRK1
My_4636_FAK_WT_noIFN / My_4636_FAK_KD_noIFN	1.00907	0.0333758	Homo sapiens	LRSAM1
My_4636_FAK_WT_noIFN / My_4636_FAK_KD_noIFN	0.969615	0.0293536	Homo sapiens	LSG1
My_4636_FAK_WT_noIFN / My_4636_FAK_KD_noIFN	1.16104	0.00271398	Homo sapiens	LSM12
My_4636_FAK_WT_noIFN / My_4636_FAK_KD_noIFN	1.07577	0.0376781	Homo sapiens	LSM14B
My_4636_FAK_WT_noIFN / My_4636_FAK_KD_noIFN	1.00945	0.0467986	Homo sapiens	LSM2
My_4636_FAK_WT_noIFN / My_4636_FAK_KD_noIFN	1.06041	0.0339005	Homo sapiens	LSM3
My_4636_FAK_WT_noIFN / My_4636_FAK_KD_noIFN	0.890237	1.22935e-05	Homo sapiens	LSR
My_4636_FAK_WT_noIFN / My_4636_FAK_KD_noIFN	0.914011	0.0440385	Homo sapiens	LSS
My_4636_FAK_WT_noIFN / My_4636_FAK_KD_noIFN	0.893238	0.00222187	Homo sapiens	LTA4H
My_4636_FAK_WT_noIFN / My_4636_FAK_KD_noIFN	0.952717	0.0492407	Homo sapiens	LTF
My_4636_FAK_WT_noIFN / My_4636_FAK_KD_noIFN	1.04768	0.0339502	Homo sapiens	LTV1
My_4636_FAK_WT_noIFN / My_4636_FAK_KD_noIFN	1.06843	0.0301727	Homo sapiens	LUC7L
My_4636_FAK_WT_noIFN / My_4636_FAK_KD_noIFN	0.866723	0.049369	Homo sapiens	LXN
My_4636_FAK_WT_noIFN / My_4636_FAK_KD_noIFN	0.803616	0.00286857	Homo sapiens	LY6D
My_4636_FAK_WT_noIFN / My_4636_FAK_KD_noIFN	1.37002	0.027687	Homo sapiens	LY75
My_4636_FAK_WT_noIFN / My_4636_FAK_KD_noIFN	1.12059	0.00211617	Homo sapiens	LYAR
My_4636_FAK_WT_noIFN / My_4636_FAK_KD_noIFN	0.988507	0.0249155	Homo sapiens	LYN
My_4636_FAK_WT_noIFN / My_4636_FAK_KD_noIFN	0.921078	0.000717323	Homo sapiens	LYPLA1
My_4636_FAK_WT_noIFN / My_4636_FAK_KD_noIFN	0.949206	0.0376453	Homo sapiens	LYPLA2
My_4636_FAK_WT_noIFN / My_4636_FAK_KD_noIFN	0.850614	0.000684322	Homo sapiens	LYPLAL1
My_4636_FAK_WT_noIFN / My_4636_FAK_KD_noIFN	0.854833	0.0155131	Homo sapiens	LYRM2
My_4636_FAK_WT_noIFN / My_4636_FAK_KD_noIFN	1.12148	0.00387964	Homo sapiens	LYRM4
My_4636_FAK_WT_noIFN / My_4636_FAK_KD_noIFN	0.952498	0.0426589	Homo sapiens	LZIC
My_4636_FAK_WT_noIFN / My_4636_FAK_KD_noIFN	0.891931	0.0331589	Homo sapiens	LZTFL1
My_4636_FAK_WT_noIFN / My_4636_FAK_KD_noIFN	1.22682	0.00664476	Homo sapiens	LZTR1
My_4636_FAK_WT_noIFN / My_4636_FAK_KD_noIFN	0.833302	0.0411462	Homo sapiens	MACC1
My_4636_FAK_WT_noIFN / My_4636_FAK_KD_noIFN	0.747049	0.000195837	Homo sapiens	MACROD1
My_4636_FAK_WT_noIFN / My_4636_FAK_KD_noIFN	0.938551	0.000354411	Homo sapiens	MACROH2A1
My_4636_FAK_WT_noIFN / My_4636_FAK_KD_noIFN	0.8773	0.00719483	Homo sapiens	MACROH2A2
My_4636_FAK_WT_noIFN / My_4636_FAK_KD_noIFN	0.989732	0.00290637	Homo sapiens	MAEA
My_4636_FAK_WT_noIFN / My_4636_FAK_KD_noIFN	0.138389	0.0393124	Homo sapiens	MAFK
My_4636_FAK_WT_noIFN / My_4636_FAK_KD_noIFN	0.905912	0.0265213	Homo sapiens	MAGED2
My_4636_FAK_WT_noIFN / My_4636_FAK_KD_noIFN	1.16902	0.0417584	Homo sapiens	MAGI3
My_4636_FAK_WT_noIFN / My_4636_FAK_KD_noIFN	1.01436	0.0279682	Homo sapiens	MAGOHB
My_4636_FAK_WT_noIFN / My_4636_FAK_KD_noIFN	0.865514	0.0405327	Homo sapiens	MAL2
My_4636_FAK_WT_noIFN / My_4636_FAK_KD_noIFN	0.786653	7.11144e-05	Homo sapiens	MAN1B1
My_4636_FAK_WT_noIFN / My_4636_FAK_KD_noIFN	1.01733	0.00412704	Homo sapiens	MAN2A1
My_4636_FAK_WT_noIFN / My_4636_FAK_KD_noIFN	0.885408	6.97939e-06	Homo sapiens	MAN2B1
My_4636_FAK_WT_noIFN / My_4636_FAK_KD_noIFN	0.644666	0.0376606	Homo sapiens	MAN2C1
My_4636_FAK_WT_noIFN / My_4636_FAK_KD_noIFN	0.875663	0.0403064	Homo sapiens	MANBA
My_4636_FAK_WT_noIFN / My_4636_FAK_KD_noIFN	1.27505	0.00168369	Homo sapiens	MAOB
My_4636_FAK_WT_noIFN / My_4636_FAK_KD_noIFN	1.20268	7.21576e-05	Homo sapiens	MAP1B
My_4636_FAK_WT_noIFN / My_4636_FAK_KD_noIFN	1.46109	0.000202753	Homo sapiens	MAP1LC3B2
My_4636_FAK_WT_noIFN / My_4636_FAK_KD_noIFN	0.961237	6.69164e-05	Homo sapiens	MAP1S
My_4636_FAK_WT_noIFN / My_4636_FAK_KD_noIFN	0.944494	0.00381043	Homo sapiens	MAP2
My_4636_FAK_WT_noIFN / My_4636_FAK_KD_noIFN	0.913087	0.00735899	Homo sapiens	MAP2K3
My_4636_FAK_WT_noIFN / My_4636_FAK_KD_noIFN	1.03067	0.00104288	Homo sapiens	MAP3K20
My_4636_FAK_WT_noIFN / My_4636_FAK_KD_noIFN	0.819099	0.0433977	Homo sapiens	MAP3K6
My_4636_FAK_WT_noIFN / My_4636_FAK_KD_noIFN	1.02235	0.00608606	Homo sapiens	MAP4
My_4636_FAK_WT_noIFN / My_4636_FAK_KD_noIFN	0.954254	0.00191181	Homo sapiens	MAP4K2
My_4636_FAK_WT_noIFN / My_4636_FAK_KD_noIFN	0.889424	0.0255983	Homo sapiens	MAP4K3
My_4636_FAK_WT_noIFN / My_4636_FAK_KD_noIFN	0.904592	0.00837386	Homo sapiens	MAP4K5
My_4636_FAK_WT_noIFN / My_4636_FAK_KD_noIFN	1.04406	0.0196347	Homo sapiens	MAP7
My_4636_FAK_WT_noIFN / My_4636_FAK_KD_noIFN	1.09062	0.00764174	Homo sapiens	MAP7D1
My_4636_FAK_WT_noIFN / My_4636_FAK_KD_noIFN	0.935157	0.00915916	Homo sapiens	MAPK1
My_4636_FAK_WT_noIFN / My_4636_FAK_KD_noIFN	0.904645	0.00223047	Homo sapiens	MAPK13
My_4636_FAK_WT_noIFN / My_4636_FAK_KD_noIFN	0.943323	0.0282026	Homo sapiens	MAPK1IP1L
My_4636_FAK_WT_noIFN / My_4636_FAK_KD_noIFN	0.919653	0.00211888	Homo sapiens	MAPK3
My_4636_FAK_WT_noIFN / My_4636_FAK_KD_noIFN	0.78296	0.000893343	Homo sapiens	MAPKAPK2
My_4636_FAK_WT_noIFN / My_4636_FAK_KD_noIFN	0.926847	0.0161053	Homo sapiens	MAPKAPK3
My_4636_FAK_WT_noIFN / My_4636_FAK_KD_noIFN	1.06928	0.0450386	Homo sapiens	MAPRE1
My_4636_FAK_WT_noIFN / My_4636_FAK_KD_noIFN	1.12749	8.17289e-08	Homo sapiens	MARCKSL1
My_4636_FAK_WT_noIFN / My_4636_FAK_KD_noIFN	0.944259	0.00427839	Homo sapiens	MARK3
My_4636_FAK_WT_noIFN / My_4636_FAK_KD_noIFN	0.976655	0.0229008	Homo sapiens	MARS1
My_4636_FAK_WT_noIFN / My_4636_FAK_KD_noIFN	1.42934	0.0127469	Homo sapiens	MASTL
My_4636_FAK_WT_noIFN / My_4636_FAK_KD_noIFN	0.934861	0.00618734	Homo sapiens	MAT2B
My_4636_FAK_WT_noIFN / My_4636_FAK_KD_noIFN	1.05103	0.000947062	Homo sapiens	MATR3
My_4636_FAK_WT_noIFN / My_4636_FAK_KD_noIFN	0.88477	0.00113876	Homo sapiens	MAVS
My_4636_FAK_WT_noIFN / My_4636_FAK_KD_noIFN	1.0563	0.0422267	Homo sapiens	MBD3
My_4636_FAK_WT_noIFN / My_4636_FAK_KD_noIFN	1.48315	0.00707246	Homo sapiens	MBLAC2
My_4636_FAK_WT_noIFN / My_4636_FAK_KD_noIFN	0.95768	0.00703112	Homo sapiens	MBNL1
My_4636_FAK_WT_noIFN / My_4636_FAK_KD_noIFN	0.716134	0.0216089	Homo sapiens	MBNL2
My_4636_FAK_WT_noIFN / My_4636_FAK_KD_noIFN	0.849664	0.00741646	Homo sapiens	MBOAT7
My_4636_FAK_WT_noIFN / My_4636_FAK_KD_noIFN	0.554293	0.0224734	Homo sapiens	MBTD1
My_4636_FAK_WT_noIFN / My_4636_FAK_KD_noIFN	1.21531	0.000926095	Homo sapiens	MCAM
My_4636_FAK_WT_noIFN / My_4636_FAK_KD_noIFN	0.862012	0.00694678	Homo sapiens	MCCC1
My_4636_FAK_WT_noIFN / My_4636_FAK_KD_noIFN	0.929501	0.00396402	Homo sapiens	MCCC2
My_4636_FAK_WT_noIFN / My_4636_FAK_KD_noIFN	0.895039	0.0405635	Homo sapiens	MCL1
My_4636_FAK_WT_noIFN / My_4636_FAK_KD_noIFN	1.09745	0.0011454	Homo sapiens	MCM2
My_4636_FAK_WT_noIFN / My_4636_FAK_KD_noIFN	1.12197	0.000934229	Homo sapiens	MCM3
My_4636_FAK_WT_noIFN / My_4636_FAK_KD_noIFN	1.12461	0.0032121	Homo sapiens	MCM4
My_4636_FAK_WT_noIFN / My_4636_FAK_KD_noIFN	1.10155	0.00207239	Homo sapiens	MCM5
My_4636_FAK_WT_noIFN / My_4636_FAK_KD_noIFN	1.09585	0.000460666	Homo sapiens	MCM6
My_4636_FAK_WT_noIFN / My_4636_FAK_KD_noIFN	1.13306	0.00136092	Homo sapiens	MCM7
My_4636_FAK_WT_noIFN / My_4636_FAK_KD_noIFN	1.16958	0.0144704	Homo sapiens	MCMBP
My_4636_FAK_WT_noIFN / My_4636_FAK_KD_noIFN	0.626918	0.0413262	Homo sapiens	MCRIP2
My_4636_FAK_WT_noIFN / My_4636_FAK_KD_noIFN	0.69451	0.00148482	Homo sapiens	MCTP2
My_4636_FAK_WT_noIFN / My_4636_FAK_KD_noIFN	0.820133	0.00667176	Homo sapiens	MCU
My_4636_FAK_WT_noIFN / My_4636_FAK_KD_noIFN	0.70492	0.00994723	Homo sapiens	MCUB
My_4636_FAK_WT_noIFN / My_4636_FAK_KD_noIFN	1.15068	0.00134051	Homo sapiens	MDC1
My_4636_FAK_WT_noIFN / My_4636_FAK_KD_noIFN	0.905957	0.00191851	Homo sapiens	MDH1
My_4636_FAK_WT_noIFN / My_4636_FAK_KD_noIFN	0.93289	0.0294351	Homo sapiens	MDK
My_4636_FAK_WT_noIFN / My_4636_FAK_KD_noIFN	1.01028	0.0241746	Homo sapiens	MDN1
My_4636_FAK_WT_noIFN / My_4636_FAK_KD_noIFN	1.04411	0.00114767	Homo sapiens	ME1
My_4636_FAK_WT_noIFN / My_4636_FAK_KD_noIFN	0.997485	0.0165869	Homo sapiens	ME2
My_4636_FAK_WT_noIFN / My_4636_FAK_KD_noIFN	1.16159	0.0203934	Homo sapiens	MEA1
My_4636_FAK_WT_noIFN / My_4636_FAK_KD_noIFN	0.922817	0.00326012	Homo sapiens	MECR
My_4636_FAK_WT_noIFN / My_4636_FAK_KD_noIFN	1.09553	0.00931272	Homo sapiens	MED10
My_4636_FAK_WT_noIFN / My_4636_FAK_KD_noIFN	0.939214	0.0407508	Homo sapiens	MED13
My_4636_FAK_WT_noIFN / My_4636_FAK_KD_noIFN	0.9154	0.000949498	Homo sapiens	MED14
My_4636_FAK_WT_noIFN / My_4636_FAK_KD_noIFN	1.14153	0.00538792	Homo sapiens	MED15
My_4636_FAK_WT_noIFN / My_4636_FAK_KD_noIFN	1.08011	0.0257986	Homo sapiens	MED16
My_4636_FAK_WT_noIFN / My_4636_FAK_KD_noIFN	0.942228	0.0463657	Homo sapiens	MED23
My_4636_FAK_WT_noIFN / My_4636_FAK_KD_noIFN	1.08694	0.0380456	Homo sapiens	MED24
My_4636_FAK_WT_noIFN / My_4636_FAK_KD_noIFN	0.80335	0.0143482	Homo sapiens	MED4
My_4636_FAK_WT_noIFN / My_4636_FAK_KD_noIFN	1.14544	0.0327786	Homo sapiens	MED6
My_4636_FAK_WT_noIFN / My_4636_FAK_KD_noIFN	0.780116	0.0362861	Homo sapiens	MED8
My_4636_FAK_WT_noIFN / My_4636_FAK_KD_noIFN	1.02656	0.00117953	Homo sapiens	MED9
My_4636_FAK_WT_noIFN / My_4636_FAK_KD_noIFN	0.889428	0.0381608	Homo sapiens	MEIS2
My_4636_FAK_WT_noIFN / My_4636_FAK_KD_noIFN	0.939777	0.000204609	Homo sapiens	MEN1
My_4636_FAK_WT_noIFN / My_4636_FAK_KD_noIFN	1.04034	0.0470547	Homo sapiens	MEPCE
My_4636_FAK_WT_noIFN / My_4636_FAK_KD_noIFN	0.999811	0.0469456	Homo sapiens	MET
My_4636_FAK_WT_noIFN / My_4636_FAK_KD_noIFN	1.0621	0.016658	Homo sapiens	METAP2
My_4636_FAK_WT_noIFN / My_4636_FAK_KD_noIFN	0.838652	0.000188891	Homo sapiens	METTL14
My_4636_FAK_WT_noIFN / My_4636_FAK_KD_noIFN	0.977495	0.0362966	Homo sapiens	METTL16
My_4636_FAK_WT_noIFN / My_4636_FAK_KD_noIFN	0.966408	0.0141114	Homo sapiens	METTL2B
My_4636_FAK_WT_noIFN / My_4636_FAK_KD_noIFN	1.04217	0.0164155	Homo sapiens	METTL5
My_4636_FAK_WT_noIFN / My_4636_FAK_KD_noIFN	0.901899	0.0449638	Homo sapiens	METTL7A
My_4636_FAK_WT_noIFN / My_4636_FAK_KD_noIFN	0.675952	0.00138537	Homo sapiens	METTL7B
My_4636_FAK_WT_noIFN / My_4636_FAK_KD_noIFN	1.03197	0.0137008	Homo sapiens	MFAP1
My_4636_FAK_WT_noIFN / My_4636_FAK_KD_noIFN	0.865356	0.0159471	Homo sapiens	MFF
My_4636_FAK_WT_noIFN / My_4636_FAK_KD_noIFN	0.564384	2.44513e-05	Homo sapiens	MFGE8
My_4636_FAK_WT_noIFN / My_4636_FAK_KD_noIFN	0.8528	0.028868	Homo sapiens	MFN1
My_4636_FAK_WT_noIFN / My_4636_FAK_KD_noIFN	0.878938	0.00403182	Homo sapiens	MFN2
My_4636_FAK_WT_noIFN / My_4636_FAK_KD_noIFN	0.9513	6.48156e-07	Homo sapiens	MFSD6
My_4636_FAK_WT_noIFN / My_4636_FAK_KD_noIFN	0.948649	0.0130316	Homo sapiens	MGAT1
My_4636_FAK_WT_noIFN / My_4636_FAK_KD_noIFN	1.02598	0.0428406	Homo sapiens	MGAT3
My_4636_FAK_WT_noIFN / My_4636_FAK_KD_noIFN	1.18705	0.0200656	Homo sapiens	MGAT4B
My_4636_FAK_WT_noIFN / My_4636_FAK_KD_noIFN	0.842192	0.00255538	Homo sapiens	MGLL
My_4636_FAK_WT_noIFN / My_4636_FAK_KD_noIFN	1.06117	0.0308281	Homo sapiens	MGME1
My_4636_FAK_WT_noIFN / My_4636_FAK_KD_noIFN	0.951446	0.0212525	Homo sapiens	MGST1
My_4636_FAK_WT_noIFN / My_4636_FAK_KD_noIFN	0.849512	0.023725	Homo sapiens	MGST2
My_4636_FAK_WT_noIFN / My_4636_FAK_KD_noIFN	0.532795	0.00125953	Homo sapiens	MGST3
My_4636_FAK_WT_noIFN / My_4636_FAK_KD_noIFN	1.01046	0.0176143	Homo sapiens	MIA2
My_4636_FAK_WT_noIFN / My_4636_FAK_KD_noIFN	0.939352	0.00603876	Homo sapiens	MIB1
My_4636_FAK_WT_noIFN / My_4636_FAK_KD_noIFN	0.723547	0.00816192	Homo sapiens	MICAL1
My_4636_FAK_WT_noIFN / My_4636_FAK_KD_noIFN	0.804412	0.000577335	Homo sapiens	MICOS10
My_4636_FAK_WT_noIFN / My_4636_FAK_KD_noIFN	0.968142	0.00211973	Homo sapiens	MICU1
My_4636_FAK_WT_noIFN / My_4636_FAK_KD_noIFN	0.966588	0.00232347	Homo sapiens	MICU2
My_4636_FAK_WT_noIFN / My_4636_FAK_KD_noIFN	3.76463	0.0343361	Homo sapiens	MID1IP1
My_4636_FAK_WT_noIFN / My_4636_FAK_KD_noIFN	0.870339	0.041698	Homo sapiens	MIEN1
My_4636_FAK_WT_noIFN / My_4636_FAK_KD_noIFN	0.922015	0.0108665	Homo sapiens	MIF
My_4636_FAK_WT_noIFN / My_4636_FAK_KD_noIFN	0.748038	0.0197927	Homo sapiens	MINDY1
My_4636_FAK_WT_noIFN / My_4636_FAK_KD_noIFN	0.975097	0.00058421	Homo sapiens	MINK1
My_4636_FAK_WT_noIFN / My_4636_FAK_KD_noIFN	0.763769	0.0147582	Homo sapiens	MIOS
My_4636_FAK_WT_noIFN / My_4636_FAK_KD_noIFN	0.931433	0.0110255	Homo sapiens	MIPEP
My_4636_FAK_WT_noIFN / My_4636_FAK_KD_noIFN	1.90613	0.00979462	Homo sapiens	MIS18A
My_4636_FAK_WT_noIFN / My_4636_FAK_KD_noIFN	0.945039	0.00448404	Homo sapiens	MISP
My_4636_FAK_WT_noIFN / My_4636_FAK_KD_noIFN	1.25642	2.03516e-05	Homo sapiens	MKI67
My_4636_FAK_WT_noIFN / My_4636_FAK_KD_noIFN	1.22909	0.00845696	Homo sapiens	MKNK1
My_4636_FAK_WT_noIFN / My_4636_FAK_KD_noIFN	0.938949	0.00205458	Homo sapiens	MLEC
My_4636_FAK_WT_noIFN / My_4636_FAK_KD_noIFN	1.07334	0.0276443	Homo sapiens	MLLT1
My_4636_FAK_WT_noIFN / My_4636_FAK_KD_noIFN	1.07549	0.000921625	Homo sapiens	MLX
My_4636_FAK_WT_noIFN / My_4636_FAK_KD_noIFN	0.60155	0.0160955	Homo sapiens	MLYCD
My_4636_FAK_WT_noIFN / My_4636_FAK_KD_noIFN	1.1257	0.00396583	Homo sapiens	MMP14
My_4636_FAK_WT_noIFN / My_4636_FAK_KD_noIFN	1.0158	2.51232e-06	Homo sapiens	MMP21
My_4636_FAK_WT_noIFN / My_4636_FAK_KD_noIFN	0.947531	0.00120339	Homo sapiens	MMS19
My_4636_FAK_WT_noIFN / My_4636_FAK_KD_noIFN	0.883765	0.00116681	Homo sapiens	MMUT
My_4636_FAK_WT_noIFN / My_4636_FAK_KD_noIFN	0.934749	0.0475022	Homo sapiens	MOB1B
My_4636_FAK_WT_noIFN / My_4636_FAK_KD_noIFN	0.860768	0.00965488	Homo sapiens	MOCS3
My_4636_FAK_WT_noIFN / My_4636_FAK_KD_noIFN	0.825244	2.89255e-06	Homo sapiens	MOGS
My_4636_FAK_WT_noIFN / My_4636_FAK_KD_noIFN	1.00257	0.0444392	Homo sapiens	MORC2
My_4636_FAK_WT_noIFN / My_4636_FAK_KD_noIFN	1.08415	0.00688913	Homo sapiens	MORC3
My_4636_FAK_WT_noIFN / My_4636_FAK_KD_noIFN	1.01249	0.0427148	Homo sapiens	MORF4L2
My_4636_FAK_WT_noIFN / My_4636_FAK_KD_noIFN	0.971093	0.00833356	Homo sapiens	MOV10
My_4636_FAK_WT_noIFN / My_4636_FAK_KD_noIFN	0.923587	0.0233926	Homo sapiens	MPDU1
My_4636_FAK_WT_noIFN / My_4636_FAK_KD_noIFN	1.11877	0.00125762	Homo sapiens	MPHOSPH10
My_4636_FAK_WT_noIFN / My_4636_FAK_KD_noIFN	0.939222	0.00769423	Homo sapiens	MPHOSPH8
My_4636_FAK_WT_noIFN / My_4636_FAK_KD_noIFN	0.868731	0.00214034	Homo sapiens	MPI
My_4636_FAK_WT_noIFN / My_4636_FAK_KD_noIFN	1.02856	0.0237975	Homo sapiens	MPP1
My_4636_FAK_WT_noIFN / My_4636_FAK_KD_noIFN	0.846812	0.0114539	Homo sapiens	MPP5
My_4636_FAK_WT_noIFN / My_4636_FAK_KD_noIFN	0.991619	0.000102732	Homo sapiens	MPP6
My_4636_FAK_WT_noIFN / My_4636_FAK_KD_noIFN	1.08008	0.00225498	Homo sapiens	MPRIP
My_4636_FAK_WT_noIFN / My_4636_FAK_KD_noIFN	1.20169	0.0203181	Homo sapiens	MRGBP
My_4636_FAK_WT_noIFN / My_4636_FAK_KD_noIFN	0.934091	0.000237204	Homo sapiens	MRI1
My_4636_FAK_WT_noIFN / My_4636_FAK_KD_noIFN	1.18462	0.0442024	Homo sapiens	MRM1
My_4636_FAK_WT_noIFN / My_4636_FAK_KD_noIFN	0.897776	0.000357741	Homo sapiens	MRM3
My_4636_FAK_WT_noIFN / My_4636_FAK_KD_noIFN	0.943561	0.00580406	Homo sapiens	MRPL10
My_4636_FAK_WT_noIFN / My_4636_FAK_KD_noIFN	1.03939	0.0490234	Homo sapiens	MRPL11
My_4636_FAK_WT_noIFN / My_4636_FAK_KD_noIFN	1.12059	0.00135214	Homo sapiens	MRPL12
My_4636_FAK_WT_noIFN / My_4636_FAK_KD_noIFN	1.02595	0.0256961	Homo sapiens	MRPL15
My_4636_FAK_WT_noIFN / My_4636_FAK_KD_noIFN	0.952986	0.0341842	Homo sapiens	MRPL18
My_4636_FAK_WT_noIFN / My_4636_FAK_KD_noIFN	0.927689	0.0168506	Homo sapiens	MRPL19
My_4636_FAK_WT_noIFN / My_4636_FAK_KD_noIFN	0.932895	0.00346667	Homo sapiens	MRPL32
My_4636_FAK_WT_noIFN / My_4636_FAK_KD_noIFN	0.91844	0.0293991	Homo sapiens	MRPL34
My_4636_FAK_WT_noIFN / My_4636_FAK_KD_noIFN	0.905538	0.0395649	Homo sapiens	MRPL35
My_4636_FAK_WT_noIFN / My_4636_FAK_KD_noIFN	0.942605	0.00691624	Homo sapiens	MRPL38
My_4636_FAK_WT_noIFN / My_4636_FAK_KD_noIFN	0.976027	0.016368	Homo sapiens	MRPL4
My_4636_FAK_WT_noIFN / My_4636_FAK_KD_noIFN	1.02601	0.0371141	Homo sapiens	MRPL41
My_4636_FAK_WT_noIFN / My_4636_FAK_KD_noIFN	0.972555	0.0333386	Homo sapiens	MRPL46
My_4636_FAK_WT_noIFN / My_4636_FAK_KD_noIFN	0.843883	0.00247907	Homo sapiens	MRPL48
My_4636_FAK_WT_noIFN / My_4636_FAK_KD_noIFN	0.889609	0.0208713	Homo sapiens	MRPL51
My_4636_FAK_WT_noIFN / My_4636_FAK_KD_noIFN	1.08039	0.0267821	Homo sapiens	MRPL52
My_4636_FAK_WT_noIFN / My_4636_FAK_KD_noIFN	0.978413	0.0204081	Homo sapiens	MRPL54
My_4636_FAK_WT_noIFN / My_4636_FAK_KD_noIFN	0.93099	0.0115837	Homo sapiens	MRPL9
My_4636_FAK_WT_noIFN / My_4636_FAK_KD_noIFN	0.953328	0.0258576	Homo sapiens	MRPS11
My_4636_FAK_WT_noIFN / My_4636_FAK_KD_noIFN	0.888101	0.0046058	Homo sapiens	MRPS2
My_4636_FAK_WT_noIFN / My_4636_FAK_KD_noIFN	0.950371	0.0206351	Homo sapiens	MRPS22
My_4636_FAK_WT_noIFN / My_4636_FAK_KD_noIFN	0.71088	0.000136519	Homo sapiens	MRPS24
My_4636_FAK_WT_noIFN / My_4636_FAK_KD_noIFN	0.991451	0.0145714	Homo sapiens	MRPS25
My_4636_FAK_WT_noIFN / My_4636_FAK_KD_noIFN	0.93384	0.000631251	Homo sapiens	MRPS27
My_4636_FAK_WT_noIFN / My_4636_FAK_KD_noIFN	0.950409	0.0234457	Homo sapiens	MRPS34
My_4636_FAK_WT_noIFN / My_4636_FAK_KD_noIFN	0.902384	0.00526674	Homo sapiens	MRPS36
My_4636_FAK_WT_noIFN / My_4636_FAK_KD_noIFN	1.03741	4.1262e-05	Homo sapiens	MRPS7
My_4636_FAK_WT_noIFN / My_4636_FAK_KD_noIFN	1.03531	0.0188231	Homo sapiens	MRPS9
My_4636_FAK_WT_noIFN / My_4636_FAK_KD_noIFN	0.852187	0.00562657	Homo sapiens	MRS2
My_4636_FAK_WT_noIFN / My_4636_FAK_KD_noIFN	1.1031	0.00130309	Homo sapiens	MRTO4
My_4636_FAK_WT_noIFN / My_4636_FAK_KD_noIFN	0.885914	0.0293521	Homo sapiens	MSLN
[truncated: 1,894 more rows]

## Sheet: Mayo5289
Comparison (group1/group2)	Ratio	Qvalue	Organisms	Genes
My_5289_FAK_WT_noIFN / My_5289_FAK_KD_noIFN	0.77216	0.041399	Homo sapiens	A1CF
My_5289_FAK_WT_noIFN / My_5289_FAK_KD_noIFN	0.529481	0.00112074	Homo sapiens	A2M
My_5289_FAK_WT_noIFN / My_5289_FAK_KD_noIFN	0.974553	0.0263644	Homo sapiens	AACS
My_5289_FAK_WT_noIFN / My_5289_FAK_KD_noIFN	0.937469	0.0329579	Homo sapiens	AAMDC
My_5289_FAK_WT_noIFN / My_5289_FAK_KD_noIFN	0.92744	0.00031522	Homo sapiens	AAMP
My_5289_FAK_WT_noIFN / My_5289_FAK_KD_noIFN	0.870498	0.0229295	Homo sapiens	AAR2
My_5289_FAK_WT_noIFN / My_5289_FAK_KD_noIFN	1.02904	0.0341795	Homo sapiens	AARS2
My_5289_FAK_WT_noIFN / My_5289_FAK_KD_noIFN	0.957373	0.00561457	Homo sapiens	AARSD1
My_5289_FAK_WT_noIFN / My_5289_FAK_KD_noIFN	0.99209	0.00964187	Homo sapiens	AASDHPPT
My_5289_FAK_WT_noIFN / My_5289_FAK_KD_noIFN	0.758534	0.00170827	Homo sapiens	ABCA3
My_5289_FAK_WT_noIFN / My_5289_FAK_KD_noIFN	0.957321	0.000409076	Homo sapiens	ABCB10
My_5289_FAK_WT_noIFN / My_5289_FAK_KD_noIFN	0.89112	0.019223	Homo sapiens	ABCB6
My_5289_FAK_WT_noIFN / My_5289_FAK_KD_noIFN	1.29644	0.00387179	Homo sapiens	ABCB7
My_5289_FAK_WT_noIFN / My_5289_FAK_KD_noIFN	0.963929	0.0263624	Homo sapiens	ABCC5
My_5289_FAK_WT_noIFN / My_5289_FAK_KD_noIFN	0.797016	0.0236827	Homo sapiens	ABCD3
My_5289_FAK_WT_noIFN / My_5289_FAK_KD_noIFN	0.985093	0.0410663	Homo sapiens	ABCF2
My_5289_FAK_WT_noIFN / My_5289_FAK_KD_noIFN	0.906949	0.00774974	Homo sapiens	ABCF3
My_5289_FAK_WT_noIFN / My_5289_FAK_KD_noIFN	2.45595	0.0046983	Homo sapiens	ABCG2
My_5289_FAK_WT_noIFN / My_5289_FAK_KD_noIFN	1.02371	0.0325155	Homo sapiens	ABHD12
My_5289_FAK_WT_noIFN / My_5289_FAK_KD_noIFN	0.850155	0.00632499	Homo sapiens	ABHD14B
My_5289_FAK_WT_noIFN / My_5289_FAK_KD_noIFN	0.955371	0.00562876	Homo sapiens	ABHD16A
My_5289_FAK_WT_noIFN / My_5289_FAK_KD_noIFN	0.707711	0.0249748	Homo sapiens	ABHD4
My_5289_FAK_WT_noIFN / My_5289_FAK_KD_noIFN	0.857897	0.0448021	Homo sapiens	ABHD5
My_5289_FAK_WT_noIFN / My_5289_FAK_KD_noIFN	1.06492	0.0343783	Homo sapiens	ABLIM3
My_5289_FAK_WT_noIFN / My_5289_FAK_KD_noIFN	1.09742	0.0445051	Homo sapiens	ABT1
My_5289_FAK_WT_noIFN / My_5289_FAK_KD_noIFN	1.06127	0.0241524	Homo sapiens	ACAA1
My_5289_FAK_WT_noIFN / My_5289_FAK_KD_noIFN	1.05488	0.0013189	Homo sapiens	ACAA2
My_5289_FAK_WT_noIFN / My_5289_FAK_KD_noIFN	1.33504	0.0472127	Homo sapiens	ACAD10
My_5289_FAK_WT_noIFN / My_5289_FAK_KD_noIFN	1.03344	0.0480834	Homo sapiens	ACADSB
My_5289_FAK_WT_noIFN / My_5289_FAK_KD_noIFN	1.02276	0.0337741	Homo sapiens	ACADVL
My_5289_FAK_WT_noIFN / My_5289_FAK_KD_noIFN	1.08624	0.00958342	Homo sapiens	ACBD6
My_5289_FAK_WT_noIFN / My_5289_FAK_KD_noIFN	1.06388	0.0442678	Homo sapiens	ACIN1
My_5289_FAK_WT_noIFN / My_5289_FAK_KD_noIFN	1.05642	0.0127508	Homo sapiens	ACLY
My_5289_FAK_WT_noIFN / My_5289_FAK_KD_noIFN	0.96176	0.0365123	Homo sapiens	ACOT1
My_5289_FAK_WT_noIFN / My_5289_FAK_KD_noIFN	1.01031	0.00761068	Homo sapiens	ACOT7
My_5289_FAK_WT_noIFN / My_5289_FAK_KD_noIFN	1.05725	0.0250484	Homo sapiens	ACOX1
My_5289_FAK_WT_noIFN / My_5289_FAK_KD_noIFN	0.919732	0.000685421	Homo sapiens	ACP2
My_5289_FAK_WT_noIFN / My_5289_FAK_KD_noIFN	1.01452	0.0227049	Homo sapiens	ACSF3
My_5289_FAK_WT_noIFN / My_5289_FAK_KD_noIFN	0.882513	0.0352233	Homo sapiens	ACTB
My_5289_FAK_WT_noIFN / My_5289_FAK_KD_noIFN	0.824912	0.0155792	Homo sapiens	ACTBL2
My_5289_FAK_WT_noIFN / My_5289_FAK_KD_noIFN	1.15852	0.0191622	Homo sapiens	ACTC1
My_5289_FAK_WT_noIFN / My_5289_FAK_KD_noIFN	0.820737	0.0278473	Homo sapiens	ACTG1
My_5289_FAK_WT_noIFN / My_5289_FAK_KD_noIFN	1.05796	0.0152681	Homo sapiens	ACTN1
My_5289_FAK_WT_noIFN / My_5289_FAK_KD_noIFN	1.09032	0.00790769	Homo sapiens	ACTN4
My_5289_FAK_WT_noIFN / My_5289_FAK_KD_noIFN	0.936693	0.0352373	Homo sapiens	ACTR1A
My_5289_FAK_WT_noIFN / My_5289_FAK_KD_noIFN	1.0524	0.00105555	Homo sapiens	ACTR6
My_5289_FAK_WT_noIFN / My_5289_FAK_KD_noIFN	1.01719	0.00105451	Homo sapiens	ACTR8
My_5289_FAK_WT_noIFN / My_5289_FAK_KD_noIFN	0.600064	0.0441616	Homo sapiens	ACVR1
My_5289_FAK_WT_noIFN / My_5289_FAK_KD_noIFN	1.00334	0.00167755	Homo sapiens	ACYP1
My_5289_FAK_WT_noIFN / My_5289_FAK_KD_noIFN	1.57249	6.08698e-05	Homo sapiens	ADAM8
My_5289_FAK_WT_noIFN / My_5289_FAK_KD_noIFN	0.978258	0.0320626	Homo sapiens	ADAM9
My_5289_FAK_WT_noIFN / My_5289_FAK_KD_noIFN	1.03259	0.0146551	Homo sapiens	ADAMTS14
My_5289_FAK_WT_noIFN / My_5289_FAK_KD_noIFN	0.82921	0.000958619	Homo sapiens	ADGRF1
My_5289_FAK_WT_noIFN / My_5289_FAK_KD_noIFN	0.876105	0.0330838	Homo sapiens	ADGRG6
My_5289_FAK_WT_noIFN / My_5289_FAK_KD_noIFN	0.704589	0.0005335	Homo sapiens	ADH1C
My_5289_FAK_WT_noIFN / My_5289_FAK_KD_noIFN	1.30321	0.00826812	Homo sapiens	ADH6
My_5289_FAK_WT_noIFN / My_5289_FAK_KD_noIFN	0.847279	0.0168307	Homo sapiens	ADIPOR2
My_5289_FAK_WT_noIFN / My_5289_FAK_KD_noIFN	1.88106	0.00634023	Homo sapiens	ADIRF
My_5289_FAK_WT_noIFN / My_5289_FAK_KD_noIFN	1.02817	0.0341649	Homo sapiens	ADNP
My_5289_FAK_WT_noIFN / My_5289_FAK_KD_noIFN	0.537309	0.000606377	Homo sapiens	AFP
My_5289_FAK_WT_noIFN / My_5289_FAK_KD_noIFN	0.953803	0.0265995	Homo sapiens	AGA
My_5289_FAK_WT_noIFN / My_5289_FAK_KD_noIFN	0.991209	0.0410198	Homo sapiens	AGL
My_5289_FAK_WT_noIFN / My_5289_FAK_KD_noIFN	1.34777	0.00276778	Homo sapiens	AGMAT
My_5289_FAK_WT_noIFN / My_5289_FAK_KD_noIFN	0.818621	0.00460553	Homo sapiens	AGPAT3
My_5289_FAK_WT_noIFN / My_5289_FAK_KD_noIFN	0.997045	0.0381265	Homo sapiens	AGPAT5
My_5289_FAK_WT_noIFN / My_5289_FAK_KD_noIFN	1.06288	0.00316358	Homo sapiens	AHCTF1
My_5289_FAK_WT_noIFN / My_5289_FAK_KD_noIFN	0.982368	0.0403565	Homo sapiens	AHCY
My_5289_FAK_WT_noIFN / My_5289_FAK_KD_noIFN	0.900321	0.0091659	Homo sapiens	AHCYL1
My_5289_FAK_WT_noIFN / My_5289_FAK_KD_noIFN	1.05037	0.0121656	Homo sapiens	AHNAK
My_5289_FAK_WT_noIFN / My_5289_FAK_KD_noIFN	0.969229	0.003357	Homo sapiens	AHSA1
My_5289_FAK_WT_noIFN / My_5289_FAK_KD_noIFN	0.60914	0.0033413	Homo sapiens	AHSG
My_5289_FAK_WT_noIFN / My_5289_FAK_KD_noIFN	1.01122	0.0080352	Homo sapiens	AIF1L
My_5289_FAK_WT_noIFN / My_5289_FAK_KD_noIFN	0.885578	0.0156438	Homo sapiens	AIFM2
My_5289_FAK_WT_noIFN / My_5289_FAK_KD_noIFN	1.05477	0.00753731	Homo sapiens	AIMP1
My_5289_FAK_WT_noIFN / My_5289_FAK_KD_noIFN	1.03255	0.0432416	Homo sapiens	AK1
My_5289_FAK_WT_noIFN / My_5289_FAK_KD_noIFN	1.11877	0.00459841	Homo sapiens	AK2
My_5289_FAK_WT_noIFN / My_5289_FAK_KD_noIFN	1.0124	0.0182279	Homo sapiens	AK3
My_5289_FAK_WT_noIFN / My_5289_FAK_KD_noIFN	1.07926	0.0316606	Homo sapiens	AK4
My_5289_FAK_WT_noIFN / My_5289_FAK_KD_noIFN	0.800897	0.0105075	Homo sapiens	AK6
My_5289_FAK_WT_noIFN / My_5289_FAK_KD_noIFN	0.952756	0.0279828	Homo sapiens	AKAP1
My_5289_FAK_WT_noIFN / My_5289_FAK_KD_noIFN	0.876094	0.00664099	Homo sapiens	AKAP10
My_5289_FAK_WT_noIFN / My_5289_FAK_KD_noIFN	0.914747	0.00315511	Homo sapiens	AKAP2
My_5289_FAK_WT_noIFN / My_5289_FAK_KD_noIFN	1.00163	0.015857	Homo sapiens	AKAP8L
My_5289_FAK_WT_noIFN / My_5289_FAK_KD_noIFN	0.710968	0.00454617	Homo sapiens	AKR1C3
My_5289_FAK_WT_noIFN / My_5289_FAK_KD_noIFN	1.32278	0.0448378	Homo sapiens	AKTIP
My_5289_FAK_WT_noIFN / My_5289_FAK_KD_noIFN	0.589385	0.00140378	Homo sapiens	ALB
My_5289_FAK_WT_noIFN / My_5289_FAK_KD_noIFN	1.07976	0.0249063	Homo sapiens	ALCAM
My_5289_FAK_WT_noIFN / My_5289_FAK_KD_noIFN	1.08182	0.0029079	Homo sapiens	ALDH1B1
My_5289_FAK_WT_noIFN / My_5289_FAK_KD_noIFN	0.897308	0.0417896	Homo sapiens	ALDH3A1
My_5289_FAK_WT_noIFN / My_5289_FAK_KD_noIFN	0.888295	0.00188967	Homo sapiens	ALDH3A2
My_5289_FAK_WT_noIFN / My_5289_FAK_KD_noIFN	1.04064	0.0445841	Homo sapiens	ALDH4A1
My_5289_FAK_WT_noIFN / My_5289_FAK_KD_noIFN	1.02606	0.030974	Homo sapiens	ALDH5A1
My_5289_FAK_WT_noIFN / My_5289_FAK_KD_noIFN	0.45343	6.34539e-05	Homo sapiens	ALDH7A1
My_5289_FAK_WT_noIFN / My_5289_FAK_KD_noIFN	1.1171	4.87408e-05	Homo sapiens	ALDOA
My_5289_FAK_WT_noIFN / My_5289_FAK_KD_noIFN	0.977313	0.0244467	Homo sapiens	ALG5
My_5289_FAK_WT_noIFN / My_5289_FAK_KD_noIFN	1.19409	0.00104795	Homo sapiens	ALKBH3
My_5289_FAK_WT_noIFN / My_5289_FAK_KD_noIFN	0.791214	0.0261787	Homo sapiens	ALKBH4
My_5289_FAK_WT_noIFN / My_5289_FAK_KD_noIFN	1.9507	0.00099237	Homo sapiens	ALOX5
My_5289_FAK_WT_noIFN / My_5289_FAK_KD_noIFN	0.871485	0.0370476	Homo sapiens	ALS2CL
My_5289_FAK_WT_noIFN / My_5289_FAK_KD_noIFN	1.06396	0.0064524	Homo sapiens	ALYREF
My_5289_FAK_WT_noIFN / My_5289_FAK_KD_noIFN	0.866015	0.0477097	Homo sapiens	AMACR
My_5289_FAK_WT_noIFN / My_5289_FAK_KD_noIFN	0.432023	0.000997568	Homo sapiens	AMBP
My_5289_FAK_WT_noIFN / My_5289_FAK_KD_noIFN	1.11617	0.0489758	Homo sapiens	AMFR
My_5289_FAK_WT_noIFN / My_5289_FAK_KD_noIFN	0.41267	0.0399018	Homo sapiens	AMY2B
My_5289_FAK_WT_noIFN / My_5289_FAK_KD_noIFN	0.849912	0.00220498	Homo sapiens	ANAPC10
My_5289_FAK_WT_noIFN / My_5289_FAK_KD_noIFN	0.808451	0.000374037	Homo sapiens	ANAPC2
My_5289_FAK_WT_noIFN / My_5289_FAK_KD_noIFN	0.712821	0.000449479	Homo sapiens	ANAPC4
My_5289_FAK_WT_noIFN / My_5289_FAK_KD_noIFN	0.825818	0.0215568	Homo sapiens	ANAPC5
My_5289_FAK_WT_noIFN / My_5289_FAK_KD_noIFN	0.973328	0.0302332	Homo sapiens	ANKFY1
My_5289_FAK_WT_noIFN / My_5289_FAK_KD_noIFN	1.08999	0.00624519	Homo sapiens	ANKRD10
My_5289_FAK_WT_noIFN / My_5289_FAK_KD_noIFN	1.02837	0.0191423	Homo sapiens	ANKRD22
My_5289_FAK_WT_noIFN / My_5289_FAK_KD_noIFN	0.815581	1.61902e-05	Homo sapiens	ANKRD28
My_5289_FAK_WT_noIFN / My_5289_FAK_KD_noIFN	0.821574	0.0180035	Homo sapiens	ANKRD29
My_5289_FAK_WT_noIFN / My_5289_FAK_KD_noIFN	0.894658	0.00387929	Homo sapiens	ANKRD50
My_5289_FAK_WT_noIFN / My_5289_FAK_KD_noIFN	0.865799	0.00707153	Homo sapiens	ANKRD52
My_5289_FAK_WT_noIFN / My_5289_FAK_KD_noIFN	0.0604928	0.0215656	Homo sapiens	ANKS3
My_5289_FAK_WT_noIFN / My_5289_FAK_KD_noIFN	1.05134	0.0384565	Homo sapiens	ANKZF1
My_5289_FAK_WT_noIFN / My_5289_FAK_KD_noIFN	1.91659	0.0264474	Homo sapiens	ANO1
My_5289_FAK_WT_noIFN / My_5289_FAK_KD_noIFN	0.845701	0.0368024	Homo sapiens	ANO10
My_5289_FAK_WT_noIFN / My_5289_FAK_KD_noIFN	1.09608	0.00310128	Homo sapiens	ANP32A
My_5289_FAK_WT_noIFN / My_5289_FAK_KD_noIFN	1.12748	0.00744174	Homo sapiens	ANP32B
My_5289_FAK_WT_noIFN / My_5289_FAK_KD_noIFN	0.910052	0.0133464	Homo sapiens	ANTXR2
My_5289_FAK_WT_noIFN / My_5289_FAK_KD_noIFN	1.06119	0.0112457	Homo sapiens	ANXA1
My_5289_FAK_WT_noIFN / My_5289_FAK_KD_noIFN	1.09207	0.00183473	Homo sapiens	ANXA11
My_5289_FAK_WT_noIFN / My_5289_FAK_KD_noIFN	1.12951	0.0180375	Homo sapiens	ANXA2
My_5289_FAK_WT_noIFN / My_5289_FAK_KD_noIFN	1.12401	0.000857997	Homo sapiens	ANXA6
My_5289_FAK_WT_noIFN / My_5289_FAK_KD_noIFN	0.995529	1.28068e-06	Homo sapiens	ANXA8
My_5289_FAK_WT_noIFN / My_5289_FAK_KD_noIFN	0.849031	0.0486287	Homo sapiens	AOC1
My_5289_FAK_WT_noIFN / My_5289_FAK_KD_noIFN	0.960302	0.00376981	Homo sapiens	AP1B1
My_5289_FAK_WT_noIFN / My_5289_FAK_KD_noIFN	1.06427	0.00642518	Homo sapiens	AP1M2
My_5289_FAK_WT_noIFN / My_5289_FAK_KD_noIFN	0.940446	0.0346336	Homo sapiens	AP1S1
My_5289_FAK_WT_noIFN / My_5289_FAK_KD_noIFN	0.909761	0.0418775	Homo sapiens	AP2A2
My_5289_FAK_WT_noIFN / My_5289_FAK_KD_noIFN	0.89204	0.0471667	Homo sapiens	AP2S1
My_5289_FAK_WT_noIFN / My_5289_FAK_KD_noIFN	1.04146	0.0459442	Homo sapiens	AP3B1
My_5289_FAK_WT_noIFN / My_5289_FAK_KD_noIFN	0.906168	0.0302502	Homo sapiens	AP4S1
My_5289_FAK_WT_noIFN / My_5289_FAK_KD_noIFN	0.964429	0.0137182	Homo sapiens	APEH
My_5289_FAK_WT_noIFN / My_5289_FAK_KD_noIFN	1.03059	0.00481269	Homo sapiens	APIP
My_5289_FAK_WT_noIFN / My_5289_FAK_KD_noIFN	0.905304	0.00202994	Homo sapiens	APLP2
My_5289_FAK_WT_noIFN / My_5289_FAK_KD_noIFN	1.14983	7.97819e-06	Homo sapiens	APOA5
My_5289_FAK_WT_noIFN / My_5289_FAK_KD_noIFN	0.647558	0.0212006	Homo sapiens	APOB
My_5289_FAK_WT_noIFN / My_5289_FAK_KD_noIFN	0.663616	0.0191524	Homo sapiens	APOC3
My_5289_FAK_WT_noIFN / My_5289_FAK_KD_noIFN	0.508817	0.0080965	Homo sapiens	APOH
My_5289_FAK_WT_noIFN / My_5289_FAK_KD_noIFN	0.659159	0.043934	Homo sapiens	APOL6
My_5289_FAK_WT_noIFN / My_5289_FAK_KD_noIFN	1.00066	0.0334763	Homo sapiens	APOO
My_5289_FAK_WT_noIFN / My_5289_FAK_KD_noIFN	0.956264	0.0206063	Homo sapiens	APP
My_5289_FAK_WT_noIFN / My_5289_FAK_KD_noIFN	0.96427	0.0304543	Homo sapiens	APRT
My_5289_FAK_WT_noIFN / My_5289_FAK_KD_noIFN	0.969197	0.0140199	Homo sapiens	APTX
My_5289_FAK_WT_noIFN / My_5289_FAK_KD_noIFN	1.15517	0.0483738	Homo sapiens	AQP5
My_5289_FAK_WT_noIFN / My_5289_FAK_KD_noIFN	0.947554	0.0227509	Homo sapiens	AQR
My_5289_FAK_WT_noIFN / My_5289_FAK_KD_noIFN	0.88259	0.0112351	Homo sapiens	ARAP1
My_5289_FAK_WT_noIFN / My_5289_FAK_KD_noIFN	1.02144	0.0416884	Homo sapiens	ARCN1
My_5289_FAK_WT_noIFN / My_5289_FAK_KD_noIFN	0.97803	0.0257064	Homo sapiens	AREG
My_5289_FAK_WT_noIFN / My_5289_FAK_KD_noIFN	0.94742	0.021247	Homo sapiens	ARF4
My_5289_FAK_WT_noIFN / My_5289_FAK_KD_noIFN	1.08359	0.0263344	Homo sapiens	ARFGAP1
My_5289_FAK_WT_noIFN / My_5289_FAK_KD_noIFN	0.969144	0.00979385	Homo sapiens	ARFGAP2
My_5289_FAK_WT_noIFN / My_5289_FAK_KD_noIFN	1.01272	3.53701e-05	Homo sapiens	ARFIP2
My_5289_FAK_WT_noIFN / My_5289_FAK_KD_noIFN	0.953515	0.0163687	Homo sapiens	ARFRP1
My_5289_FAK_WT_noIFN / My_5289_FAK_KD_noIFN	1.04693	0.000208006	Homo sapiens	ARGLU1
My_5289_FAK_WT_noIFN / My_5289_FAK_KD_noIFN	1.01501	0.0471861	Homo sapiens	ARHGAP12
My_5289_FAK_WT_noIFN / My_5289_FAK_KD_noIFN	1.09965	0.00553784	Homo sapiens	ARHGAP21
My_5289_FAK_WT_noIFN / My_5289_FAK_KD_noIFN	1.09021	0.00386643	Homo sapiens	ARHGAP29
My_5289_FAK_WT_noIFN / My_5289_FAK_KD_noIFN	1.04783	0.0233461	Homo sapiens	ARHGDIA
My_5289_FAK_WT_noIFN / My_5289_FAK_KD_noIFN	1.04587	0.0259207	Homo sapiens	ARHGEF1
My_5289_FAK_WT_noIFN / My_5289_FAK_KD_noIFN	0.980241	0.0132643	Homo sapiens	ARHGEF12
My_5289_FAK_WT_noIFN / My_5289_FAK_KD_noIFN	0.637796	0.0285263	Homo sapiens	ARHGEF17
My_5289_FAK_WT_noIFN / My_5289_FAK_KD_noIFN	1.24214	0.0283823	Homo sapiens	ARHGEF40
My_5289_FAK_WT_noIFN / My_5289_FAK_KD_noIFN	1.06547	0.0107217	Homo sapiens	ARHGEF7
My_5289_FAK_WT_noIFN / My_5289_FAK_KD_noIFN	0.868654	0.0137975	Homo sapiens	ARIH2
My_5289_FAK_WT_noIFN / My_5289_FAK_KD_noIFN	1.0627	0.00399612	Homo sapiens	ARL2
My_5289_FAK_WT_noIFN / My_5289_FAK_KD_noIFN	0.967662	0.0249223	Homo sapiens	ARMC1
My_5289_FAK_WT_noIFN / My_5289_FAK_KD_noIFN	1.02814	0.0379114	Homo sapiens	ARMC10
My_5289_FAK_WT_noIFN / My_5289_FAK_KD_noIFN	0.367356	0.00317727	Homo sapiens	ARMCX2
My_5289_FAK_WT_noIFN / My_5289_FAK_KD_noIFN	0.963481	0.0295862	Homo sapiens	ARMCX3
My_5289_FAK_WT_noIFN / My_5289_FAK_KD_noIFN	0.858798	0.00484321	Homo sapiens	ARMT1
My_5289_FAK_WT_noIFN / My_5289_FAK_KD_noIFN	0.868086	0.0264656	Homo sapiens	ARPC5L
My_5289_FAK_WT_noIFN / My_5289_FAK_KD_noIFN	1.19118	0.000566667	Homo sapiens	ARPP19
My_5289_FAK_WT_noIFN / My_5289_FAK_KD_noIFN	1.01635	0.00463956	Homo sapiens	ARRB1
My_5289_FAK_WT_noIFN / My_5289_FAK_KD_noIFN	1.10773	0.0240102	Homo sapiens	ARRB2
My_5289_FAK_WT_noIFN / My_5289_FAK_KD_noIFN	0.888772	0.0266259	Homo sapiens	ARRDC1
My_5289_FAK_WT_noIFN / My_5289_FAK_KD_noIFN	1.39514	0.00134187	Homo sapiens	ARRDC3
My_5289_FAK_WT_noIFN / My_5289_FAK_KD_noIFN	0.957806	0.0450276	Homo sapiens	ARSA
My_5289_FAK_WT_noIFN / My_5289_FAK_KD_noIFN	1.10725	0.020388	Homo sapiens	ARV1
My_5289_FAK_WT_noIFN / My_5289_FAK_KD_noIFN	1.03667	0.000112608	Homo sapiens	ARVCF
My_5289_FAK_WT_noIFN / My_5289_FAK_KD_noIFN	1.32567	0.000264541	Homo sapiens	ASB1
My_5289_FAK_WT_noIFN / My_5289_FAK_KD_noIFN	1.06964	0.00236052	Homo sapiens	ASB6
My_5289_FAK_WT_noIFN / My_5289_FAK_KD_noIFN	0.949077	0.00510627	Homo sapiens	ASH2L
My_5289_FAK_WT_noIFN / My_5289_FAK_KD_noIFN	0.864612	0.0384074	Homo sapiens	ASXL2
My_5289_FAK_WT_noIFN / My_5289_FAK_KD_noIFN	1.01753	0.0236084	Homo sapiens	ATF7IP
My_5289_FAK_WT_noIFN / My_5289_FAK_KD_noIFN	1.10762	0.00101371	Homo sapiens	ATG101
My_5289_FAK_WT_noIFN / My_5289_FAK_KD_noIFN	0.876124	0.0192462	Homo sapiens	ATG12
My_5289_FAK_WT_noIFN / My_5289_FAK_KD_noIFN	1.05541	0.00393085	Homo sapiens	ATG2A
My_5289_FAK_WT_noIFN / My_5289_FAK_KD_noIFN	0.878201	0.0126958	Homo sapiens	ATG4B
My_5289_FAK_WT_noIFN / My_5289_FAK_KD_noIFN	0.929449	0.0128915	Homo sapiens	ATG7
My_5289_FAK_WT_noIFN / My_5289_FAK_KD_noIFN	1.04378	0.0313098	Homo sapiens	ATIC
My_5289_FAK_WT_noIFN / My_5289_FAK_KD_noIFN	0.961325	0.0260625	Homo sapiens	ATL2
My_5289_FAK_WT_noIFN / My_5289_FAK_KD_noIFN	0.607764	0.00447619	Homo sapiens	ATL3
My_5289_FAK_WT_noIFN / My_5289_FAK_KD_noIFN	0.88964	0.00881362	Homo sapiens	ATP2B2
My_5289_FAK_WT_noIFN / My_5289_FAK_KD_noIFN	1.04882	0.0166691	Homo sapiens	ATP5F1A
My_5289_FAK_WT_noIFN / My_5289_FAK_KD_noIFN	1.02102	0.00821678	Homo sapiens	ATP5F1B
My_5289_FAK_WT_noIFN / My_5289_FAK_KD_noIFN	1.07713	0.00356622	Homo sapiens	ATP5F1E
My_5289_FAK_WT_noIFN / My_5289_FAK_KD_noIFN	1.21752	0.00688544	Homo sapiens	ATP5IF1
My_5289_FAK_WT_noIFN / My_5289_FAK_KD_noIFN	0.758334	0.0453996	Homo sapiens	ATP5MC1
My_5289_FAK_WT_noIFN / My_5289_FAK_KD_noIFN	0.881497	0.0184506	Homo sapiens	ATP5MD
My_5289_FAK_WT_noIFN / My_5289_FAK_KD_noIFN	1.03544	0.0390236	Homo sapiens	ATP5MF
My_5289_FAK_WT_noIFN / My_5289_FAK_KD_noIFN	0.952142	0.0493235	Homo sapiens	ATP5MF-PTCD1
My_5289_FAK_WT_noIFN / My_5289_FAK_KD_noIFN	1.02525	0.021762	Homo sapiens	ATP5PD
My_5289_FAK_WT_noIFN / My_5289_FAK_KD_noIFN	1.0613	0.000549649	Homo sapiens	ATP5PO
My_5289_FAK_WT_noIFN / My_5289_FAK_KD_noIFN	0.948391	0.028357	Homo sapiens	ATP6AP1
My_5289_FAK_WT_noIFN / My_5289_FAK_KD_noIFN	0.931209	0.00624205	Homo sapiens	ATP6V0A1
My_5289_FAK_WT_noIFN / My_5289_FAK_KD_noIFN	0.930141	0.00622286	Homo sapiens	ATP6V0A2
My_5289_FAK_WT_noIFN / My_5289_FAK_KD_noIFN	0.901841	0.0424311	Homo sapiens	ATP6V0D1
My_5289_FAK_WT_noIFN / My_5289_FAK_KD_noIFN	0.95778	0.0252005	Homo sapiens	ATP6V1C1
My_5289_FAK_WT_noIFN / My_5289_FAK_KD_noIFN	1.01108	0.00582268	Homo sapiens	ATP6V1E1
My_5289_FAK_WT_noIFN / My_5289_FAK_KD_noIFN	0.9753	0.0213159	Homo sapiens	ATP6V1G1
My_5289_FAK_WT_noIFN / My_5289_FAK_KD_noIFN	0.780438	0.0477868	Homo sapiens	ATP8A1
My_5289_FAK_WT_noIFN / My_5289_FAK_KD_noIFN	1.21867	0.0158158	Homo sapiens	ATP9B
My_5289_FAK_WT_noIFN / My_5289_FAK_KD_noIFN	0.816405	0.00970583	Homo sapiens	ATPAF1
My_5289_FAK_WT_noIFN / My_5289_FAK_KD_noIFN	0.851949	0.0067698	Homo sapiens	ATPAF2
My_5289_FAK_WT_noIFN / My_5289_FAK_KD_noIFN	1.19679	0.00520392	Homo sapiens	ATRX
My_5289_FAK_WT_noIFN / My_5289_FAK_KD_noIFN	0.964041	0.0360148	Homo sapiens	ATXN10
My_5289_FAK_WT_noIFN / My_5289_FAK_KD_noIFN	1.01033	0.0104235	Homo sapiens	ATXN2
My_5289_FAK_WT_noIFN / My_5289_FAK_KD_noIFN	1.01108	0.00935372	Homo sapiens	ATXN3
My_5289_FAK_WT_noIFN / My_5289_FAK_KD_noIFN	1.06545	0.0372248	Homo sapiens	AUH
My_5289_FAK_WT_noIFN / My_5289_FAK_KD_noIFN	0.992705	0.0401196	Homo sapiens	AURKA
My_5289_FAK_WT_noIFN / My_5289_FAK_KD_noIFN	0.94926	0.0435133	Homo sapiens	AURKAIP1
My_5289_FAK_WT_noIFN / My_5289_FAK_KD_noIFN	1.05546	0.042289	Homo sapiens	AURKB
My_5289_FAK_WT_noIFN / My_5289_FAK_KD_noIFN	0.79601	0.000361554	Homo sapiens	AXL
My_5289_FAK_WT_noIFN / My_5289_FAK_KD_noIFN	1.01261	0.000593303	Homo sapiens	AZI2
My_5289_FAK_WT_noIFN / My_5289_FAK_KD_noIFN	0.97112	0.0424565	Homo sapiens	B3GALT6
My_5289_FAK_WT_noIFN / My_5289_FAK_KD_noIFN	1.11958	0.0258806	Homo sapiens	B3GNT3
My_5289_FAK_WT_noIFN / My_5289_FAK_KD_noIFN	0.949595	0.00808413	Homo sapiens	B4GALT1
My_5289_FAK_WT_noIFN / My_5289_FAK_KD_noIFN	1.37753	0.0355766	Homo sapiens	B4GALT3
My_5289_FAK_WT_noIFN / My_5289_FAK_KD_noIFN	0.904883	0.0249904	Homo sapiens	B4GALT4
My_5289_FAK_WT_noIFN / My_5289_FAK_KD_noIFN	1.04409	0.00242201	Homo sapiens	B4GALT7
My_5289_FAK_WT_noIFN / My_5289_FAK_KD_noIFN	1.24975	0.00374574	Homo sapiens	B4GAT1
My_5289_FAK_WT_noIFN / My_5289_FAK_KD_noIFN	1.024	0.0130835	Homo sapiens	BABAM1
My_5289_FAK_WT_noIFN / My_5289_FAK_KD_noIFN	1.14887	0.00037824	Homo sapiens	BAD
My_5289_FAK_WT_noIFN / My_5289_FAK_KD_noIFN	0.898	0.0242254	Homo sapiens	BAG1
My_5289_FAK_WT_noIFN / My_5289_FAK_KD_noIFN	0.919525	0.0222833	Homo sapiens	BAG4
My_5289_FAK_WT_noIFN / My_5289_FAK_KD_noIFN	1.06101	0.00162312	Homo sapiens	BAIAP2L1
My_5289_FAK_WT_noIFN / My_5289_FAK_KD_noIFN	0.836953	0.00113458	Homo sapiens	BANP
My_5289_FAK_WT_noIFN / My_5289_FAK_KD_noIFN	1.12565	0.0235646	Homo sapiens	BAP1
My_5289_FAK_WT_noIFN / My_5289_FAK_KD_noIFN	1.12753	0.0185315	Homo sapiens	BAP18
My_5289_FAK_WT_noIFN / My_5289_FAK_KD_noIFN	0.768825	0.0160054	Homo sapiens	BARD1
My_5289_FAK_WT_noIFN / My_5289_FAK_KD_noIFN	1.02906	0.00452866	Homo sapiens	BAX
My_5289_FAK_WT_noIFN / My_5289_FAK_KD_noIFN	1.05083	0.00696656	Homo sapiens	BAZ1A
My_5289_FAK_WT_noIFN / My_5289_FAK_KD_noIFN	1.02983	0.0359373	Homo sapiens	BAZ1B
My_5289_FAK_WT_noIFN / My_5289_FAK_KD_noIFN	1.05045	0.0470999	Homo sapiens	BAZ2A
My_5289_FAK_WT_noIFN / My_5289_FAK_KD_noIFN	1.03575	0.00955378	Homo sapiens	BCAM
My_5289_FAK_WT_noIFN / My_5289_FAK_KD_noIFN	0.986452	0.0356497	Homo sapiens	BCAR3
My_5289_FAK_WT_noIFN / My_5289_FAK_KD_noIFN	1.00516	0.0430657	Homo sapiens	BCAS2
My_5289_FAK_WT_noIFN / My_5289_FAK_KD_noIFN	1.03702	0.0190087	Homo sapiens	BCAT1
My_5289_FAK_WT_noIFN / My_5289_FAK_KD_noIFN	1.03979	0.042954	Homo sapiens	BCKDK
My_5289_FAK_WT_noIFN / My_5289_FAK_KD_noIFN	0.851165	0.023523	Homo sapiens	BCL2L12
My_5289_FAK_WT_noIFN / My_5289_FAK_KD_noIFN	0.909294	0.0493474	Homo sapiens	BCL2L13
My_5289_FAK_WT_noIFN / My_5289_FAK_KD_noIFN	0.801151	0.000657361	Homo sapiens	BCL7C
My_5289_FAK_WT_noIFN / My_5289_FAK_KD_noIFN	0.892993	0.0138693	Homo sapiens	BCS1L
My_5289_FAK_WT_noIFN / My_5289_FAK_KD_noIFN	1.04505	0.0477582	Homo sapiens	BDH2
My_5289_FAK_WT_noIFN / My_5289_FAK_KD_noIFN	1.3011	0.0250676	Homo sapiens	BEND3
My_5289_FAK_WT_noIFN / My_5289_FAK_KD_noIFN	0.689903	0.00100698	Homo sapiens	BET1
My_5289_FAK_WT_noIFN / My_5289_FAK_KD_noIFN	1.19146	0.00946026	Homo sapiens	BIN3
My_5289_FAK_WT_noIFN / My_5289_FAK_KD_noIFN	1.06864	0.0429021	Homo sapiens	BIVM-ERCC5
My_5289_FAK_WT_noIFN / My_5289_FAK_KD_noIFN	0.935102	0.00368348	Homo sapiens	BLMH
My_5289_FAK_WT_noIFN / My_5289_FAK_KD_noIFN	0.861313	0.0366496	Homo sapiens	BLNK
My_5289_FAK_WT_noIFN / My_5289_FAK_KD_noIFN	0.555345	0.000409899	Homo sapiens	BLVRA
My_5289_FAK_WT_noIFN / My_5289_FAK_KD_noIFN	0.938626	0.0264462	Homo sapiens	BMPR2
My_5289_FAK_WT_noIFN / My_5289_FAK_KD_noIFN	0.817488	0.0183527	Homo sapiens	BNIP2
My_5289_FAK_WT_noIFN / My_5289_FAK_KD_noIFN	1.04391	0.00445218	Homo sapiens	BOLA2
My_5289_FAK_WT_noIFN / My_5289_FAK_KD_noIFN	0.861347	0.0146188	Homo sapiens	BOLA3
My_5289_FAK_WT_noIFN / My_5289_FAK_KD_noIFN	1.08228	0.0389271	Homo sapiens	BORCS6
My_5289_FAK_WT_noIFN / My_5289_FAK_KD_noIFN	1.00611	0.00195066	Homo sapiens	BPHL
My_5289_FAK_WT_noIFN / My_5289_FAK_KD_noIFN	0.996213	0.0110959	Homo sapiens	BPNT2
My_5289_FAK_WT_noIFN / My_5289_FAK_KD_noIFN	0.912216	0.0428316	Homo sapiens	BRAF
My_5289_FAK_WT_noIFN / My_5289_FAK_KD_noIFN	0.915295	0.00441773	Homo sapiens	BRCC3
My_5289_FAK_WT_noIFN / My_5289_FAK_KD_noIFN	1.10783	0.0390934	Homo sapiens	BRD2
My_5289_FAK_WT_noIFN / My_5289_FAK_KD_noIFN	0.985672	0.0462922	Homo sapiens	BRD8
My_5289_FAK_WT_noIFN / My_5289_FAK_KD_noIFN	1.08345	0.0402832	Homo sapiens	BRI3
My_5289_FAK_WT_noIFN / My_5289_FAK_KD_noIFN	1.05447	0.0259109	Homo sapiens	BRK1
My_5289_FAK_WT_noIFN / My_5289_FAK_KD_noIFN	1.09069	0.00205245	Homo sapiens	BSG
My_5289_FAK_WT_noIFN / My_5289_FAK_KD_noIFN	0.953249	0.0226594	Homo sapiens	BSPRY
My_5289_FAK_WT_noIFN / My_5289_FAK_KD_noIFN	0.913478	0.00410988	Homo sapiens	BTAF1
My_5289_FAK_WT_noIFN / My_5289_FAK_KD_noIFN	1.11834	0.0025072	Homo sapiens	BTF3
My_5289_FAK_WT_noIFN / My_5289_FAK_KD_noIFN	0.884842	0.0311685	Homo sapiens	BUB1
My_5289_FAK_WT_noIFN / My_5289_FAK_KD_noIFN	1.25222	0.0360588	Homo sapiens	BUD13
My_5289_FAK_WT_noIFN / My_5289_FAK_KD_noIFN	1.08981	0.00877232	Homo sapiens	BUD23
My_5289_FAK_WT_noIFN / My_5289_FAK_KD_noIFN	1.04799	0.0328476	Homo sapiens	BUD31
My_5289_FAK_WT_noIFN / My_5289_FAK_KD_noIFN	0.980537	0.00871624	Homo sapiens	C11orf58
My_5289_FAK_WT_noIFN / My_5289_FAK_KD_noIFN	0.974518	0.0237493	Homo sapiens	C11orf68
My_5289_FAK_WT_noIFN / My_5289_FAK_KD_noIFN	1.0197	0.0361851	Homo sapiens	C11orf98
My_5289_FAK_WT_noIFN / My_5289_FAK_KD_noIFN	1.38227	0.00442974	Homo sapiens	C12orf29
My_5289_FAK_WT_noIFN / My_5289_FAK_KD_noIFN	1.12553	0.00418383	Homo sapiens	C12orf43
My_5289_FAK_WT_noIFN / My_5289_FAK_KD_noIFN	1.06475	0.00934798	Homo sapiens	C12orf57
My_5289_FAK_WT_noIFN / My_5289_FAK_KD_noIFN	0.748773	7.45145e-05	Homo sapiens	C14orf119
My_5289_FAK_WT_noIFN / My_5289_FAK_KD_noIFN	0.979108	0.00662616	Homo sapiens	C15orf40
My_5289_FAK_WT_noIFN / My_5289_FAK_KD_noIFN	0.852918	0.00253253	Homo sapiens	C18orf25
My_5289_FAK_WT_noIFN / My_5289_FAK_KD_noIFN	0.877707	0.00165206	Homo sapiens	C19orf53
My_5289_FAK_WT_noIFN / My_5289_FAK_KD_noIFN	0.752586	0.0365474	Homo sapiens	C19orf54
My_5289_FAK_WT_noIFN / My_5289_FAK_KD_noIFN	0.900799	0.0173798	Homo sapiens	C1GALT1
My_5289_FAK_WT_noIFN / My_5289_FAK_KD_noIFN	1.13824	0.0181797	Homo sapiens	C1orf122
My_5289_FAK_WT_noIFN / My_5289_FAK_KD_noIFN	1.09659	0.048017	Homo sapiens	C1orf174
My_5289_FAK_WT_noIFN / My_5289_FAK_KD_noIFN	1.03251	0.0179095	Homo sapiens	C1orf198
My_5289_FAK_WT_noIFN / My_5289_FAK_KD_noIFN	0.995373	0.0276173	Homo sapiens	C1orf50
My_5289_FAK_WT_noIFN / My_5289_FAK_KD_noIFN	0.834828	0.00867753	Homo sapiens	C1orf52
My_5289_FAK_WT_noIFN / My_5289_FAK_KD_noIFN	1.03307	0.00719526	Homo sapiens	C1QBP
My_5289_FAK_WT_noIFN / My_5289_FAK_KD_noIFN	0.336202	0.000691791	Homo sapiens	C1R
[truncated: 2,711 more rows]

## Sheet: PacaDD137
Comparison (group1/group2)	Ratio	Qvalue	Organisms	Genes
[truncated: 3,810 more rows]

## Sheet: Mayo4666
Comparison (group1/group2)	Ratio	Qvalue	Organisms	Genes
[truncated: 2,551 more rows]

[truncated: 6 more sheets: Panc1, Psn1, TKCC07, TKCC09, TKCC10, TKCC26]
