# Supplementary material for: FAK suppresses antigen processing and presentation to promote immune evasion in pancreatic cancer
Source: Gut. 2023 Mar 28;73(1):131–55. doi: 10.1136/gutjnl-2022-327927 (PMC10715489; doi:10.1136/gutjnl-2022-327927)
Supplement: Supplementary data [file gutjnl-2022-327927supp024.xlsx]

## Sheet: Fig. 1B
Tumour weight (mg) 2 weeks post-implantation
	FAK-wt	FAK-/-
	164	48
	128	58
	125	39
	122	55
	79	54
	162	38
	231	56
	180	86
	150	76
	155	84
	199	84
	129	84
	278	66
	122
	137
	163

## Sheet: Fig. 1C
Tumour weight (mg) 2 weeks post-implantation
		CD8 ab		CD8 ab
	FAK-wt	FAK-wt	FAK-/-	FAK-/-
	135	98	54	85
	153	156	54	86
	110	130	56	78
	160	230	52	85
	150	120		144
	155			123

## Sheet: Fig. 1J
Tumour weight (mg) 2 weeks post-implantation
		IFNy		IFNy
	FAK-wt	FAK-wt	FAK-/-	FAK-/-
	97.3	152.6	37	30.9
	78.2	131.3	58	0
	74.8	69.2	59	8.4
	103.5	86.4	36.5	26
	146.3	91.5	35.8	0
	63	134	31	7.5
	63.2	61.6	31.2	20.4
	78		30.2	13
	83		28	25.5
	120		69	15
	67		37.9
	50		35.5
	96.5
	73.6

## Sheet: Fig. 3G
Tumour weight (mg) 2 weeks post-implantation
			PSMB8 KO	PSMB8 KO
	FAK-wt	FAK-/-	c23	c34
	97.1	47.2	91.3	37
	83	43.6	55.7	96.5
	120	46	76.1	83.7
	67	31.2	90.8	80.4
	50	30.2	34.9	52
	96.5	28	86.1	84.5
	73.6	69
		37.9
		35.5

## Sheet: Fig. 7A
Tumour weight (mg) 2 weeks post-implantation
	FAK-/-	FAK-/- STAT3shRNA
	86	40
	75	68
	96	70
	75	77.7
	103	61
	120	53

## Sheet: Fig. 7B
Tumour weight (mg) 4 weeks post-implantation
	FAK-/-	FAK-/- STAT3shRNA
	809	632
	783	549
	2016	208
	1027	639
	1290	422
	1265	338

## Sheet: Fig. 7H
Tumour weight (mg) 4 weeks post-implantation
	FAK-wt	FAK-wt STAT3shRNA
	1139	1481
	918	1332
	1512	1174
	1387	791
	1294

## Sheet: SupFig. 2B
Tumour weight (mg) 2 weeks post-implantation
			PSMB8	PSMB8
	FAK-wt	FAK-/-	shRNA-1	shRNA-3
	164	48	79	103
	128	58	135	16
	125	39	44	94
	122	55	138	74
	79	54	104	108
	162	38	95	100
	231	56		86
	180	86
	150	43
	177	43
	89	47
	136
	176
	115

## Sheet: SupFig. 3E
Tumour weight (mg) 2 weeks post-implantation
			PSMB9 KO	PSMB9 KO
	FAK-wt	FAK-/-	c2	c6
	97.3	37	48.3	67.3
	78.2	58	33.4	39.5
	74.8	59	34.6	26.3
	103.5	36.5	0	23.6
	146.3	35.8	29.7	19.8
	63	31	17.9	27.8
	63.2
	78
